# Supplementary material for: Comparative transcriptome analysis reveals new molecular pathways for cucumber genes related to sex determination
Source: Plant Reprod. 2019 Feb 5;32(2):193–216. doi: 10.1007/s00497-019-00362-z (PMC6500512; doi:10.1007/s00497-019-00362-z)
Supplement: Supplementary file 1 — Supplementary material 1 (XLSX 11 kb) [file 497_2019_362_MOESM1_ESM.xlsx]

## Sheet: Arkusz1
Gene	Forward Primer (5’- 3’)	Reverse Primer (5’- 3’)	Product size (bp)	Mean Efficiency (LinReg)
CsCACS	TGGGAAGATTCTTATGAAGTGC	CTCGTCAAATTTACACATTGGT	171	1.874
CsTIP41	CAACAGGTGATATTGGATTATGATTATAC	GCCAGCTCATCCTCATATAAG	221	1.899
Cucsa.018420	AGCTCTTGAAAATGGCCTCA	TGCAACCATCTCCTTTTGGT	136	1.874
Cucsa.044950	ACCGTCTCCTTGCTGCCTAT	ACCCACCACCATTATTACCACTAC	123	1.877
Cucsa.048520	GTGAAGGAGGGTTAATTG	GGTGGTTGTTGTAGATGTT	136	1.822
Cucsa.061700	GGGAGAGGAAAGATAGAGATAAAGA	GGCTGGAGAAGACAATGAGA	148	1.846
Cucsa.074690	GTCTGTTGAAACCGCCCAAC	GGCCTTCTTAGTGGGCTGAG	71	1.918
Cucsa.091510	TGCCAGCTTGCTCCTGTTTA	TGGGTTGTTGTCGAGTTGGT	95	2
Cucsa.098680	GACAGCCCTAAGCAGCAATC	CGGAAAATAGGGTGCAAAAA	137	1.88
Cucsa.116470	TGGGCTGTGCTGCTTATTCT	GCAGACGATTCATGAGTTGAGG	115	1.935
Cucsa.120310	CTCGTTTTTGCAAGCATTGA	ACATTACCCTCGTGGACTCG	98	1.868
Cucsa.133090	CCCGCCACTGAAACACAAAA	ATTGCCATTCCCAAGGCAGA	37	1.936
Cucsa.196820	GTGGCGGAGAAGATGAAA	GGTAAAGAGGATGAGAAGCA	91	1.874
Cucsa.212720	TTGTGATGCTGAGGTTGCTC	AGGGATCCGAATATGCCTTT	116	1.852
Cucsa.322240	CCCCAAAACCCTACTGCGAT	GTCGAAACCGCCATCGTCTA	131	1.876
Cucsa.337660	TCACAGACCTCCACATCCCT	GCGACCCAAAAGTTGACCAC	115	1.911
Cucsa.349640	CTGGTGATGCCTTCTTCCAT	TTTGGTTTTTCAAGGCAACC	137	1.874
