# Supplementary material for: Comparative transcriptome analysis reveals new molecular pathways for cucumber genes related to sex determination
Source: Plant Reprod. 2019 Feb 5;32(2):193–216. doi: 10.1007/s00497-019-00362-z (PMC6500512; doi:10.1007/s00497-019-00362-z)
Supplement: Supplementary file 2 — Supplementary material 2 (XLSX 2196 kb) [file 497_2019_362_MOESM2_ESM.xlsx]

## Sheet: Arkusz1
Phytozome internal transcript ID	Phytozome gene locus name	Phytozome transcript name	Phytozome protein name (often same as transcript name, but this can vary)	PFAM	Panther	KOG	KEGG ec	KEGG Orthology	Gene Ontology terms (NOTE: these are automated results from interpro2go in most genomes, *not* empirically derived)	best Athaliana TAIR10 hit name	best Athaliana TAIR10 hit symbol	best Athaliana TAIR10 hit defline
16950862	Cucsa.000200	Cucsa.000200.1	Cucsa.000200.1	PF03106					GO:0003700,GO:0043565,GO:0006355	AT5G56270.1	ATWRKY2,WRKY2	WRKY DNA-binding protein 2
16950863	Cucsa.000210	Cucsa.000210.1	Cucsa.000210.1		PTHR23125:SF56,PTHR23125	KOG1947			GO:0005515	AT5G01720.1		RNI-like superfamily protein
16950864	Cucsa.000210	Cucsa.000210.2	Cucsa.000210.2		PTHR23125:SF147,PTHR23125				GO:0005515	AT5G01720.1		RNI-like superfamily protein
16950865	Cucsa.000220	Cucsa.000220.1	Cucsa.000220.1
16950866	Cucsa.000230	Cucsa.000230.1	Cucsa.000230.1	PF00141					GO:0004601,GO:0020037,GO:0006979,GO:0055114	AT5G05340.1		Peroxidase superfamily protein
16950867	Cucsa.000240	Cucsa.000240.1	Cucsa.000240.1	PF00141					GO:0004601,GO:0020037,GO:0006979,GO:0055114	AT5G05340.1		Peroxidase superfamily protein
16950868	Cucsa.000250	Cucsa.000250.1	Cucsa.000250.1	PF06320	PTHR13073	KOG3390				AT2G30330.1		GCN5L1 family protein
16950869	Cucsa.000260	Cucsa.000260.1	Cucsa.000260.1	PF00141					GO:0004601,GO:0020037,GO:0006979,GO:0055114	AT5G05340.1		Peroxidase superfamily protein
16950870	Cucsa.000270	Cucsa.000270.1	Cucsa.000270.1	PF05695					GO:0009507,GO:0005524	ATCG00860.1		Chloroplast Ycf2;ATPase, AAA type, core
16950871	Cucsa.000280	Cucsa.000280.1	Cucsa.000280.1	PF00141			1.11.1.7	K00430	GO:0004601,GO:0020037,GO:0006979,GO:0055114	AT5G05340.1		Peroxidase superfamily protein
16950872	Cucsa.000290	Cucsa.000290.1	Cucsa.000290.1	PF00141			1.11.1.7	K00430	GO:0004601,GO:0020037,GO:0006979,GO:0055114	AT5G05340.1		Peroxidase superfamily protein
16950873	Cucsa.000490	Cucsa.000490.1	Cucsa.000490.1
16950874	Cucsa.000690	Cucsa.000690.1	Cucsa.000690.1	PF07727	PTHR11439				GO:0003676,GO:0008270	AT4G23160.1	CRK8	cysteine-rich RLK (RECEPTOR-like protein kinase) 8
16950875	Cucsa.000890	Cucsa.000890.1	Cucsa.000890.1	PF00067	PTHR24298:SF44,PTHR24298				GO:0020037,GO:0016705,GO:0009055,GO:0005506	AT3G26320.1	CYP71B36	cytochrome P450, family 71, subfamily B, polypeptide 36
16950876	Cucsa.001090	Cucsa.001090.1	Cucsa.001090.1		PTHR24559:SF12,PTHR24559
16950877	Cucsa.001290	Cucsa.001290.1	Cucsa.001290.1							AT5G16610.2
16950878	Cucsa.001300	Cucsa.001300.1	Cucsa.001300.1							AT5G16610.1
16950879	Cucsa.001310	Cucsa.001310.1	Cucsa.001310.1	PF08597	PTHR21681	KOG4813		K03245		AT5G37475.1		Translation initiation factor eIF3 subunit
16950880	Cucsa.001320	Cucsa.001320.1	Cucsa.001320.1	PF07970	PTHR10984:SF25,PTHR10984	KOG2667				AT3G22290.1		Endoplasmic reticulum vesicle transporter protein
16950881	Cucsa.001330	Cucsa.001330.1	Cucsa.001330.1			KOG4788				AT5G16550.1
16950882	Cucsa.001330	Cucsa.001330.2	Cucsa.001330.2							AT5G16550.1
16950883	Cucsa.001340	Cucsa.001340.1	Cucsa.001340.1	PF00652,PF00161					GO:0030598,GO:0017148
16950884	Cucsa.001350	Cucsa.001350.1	Cucsa.001350.1	PF00665	PTHR24894:SF123,PTHR24894				GO:0015074,GO:0003677	AT4G00980.1		zinc knuckle (CCHC-type) family protein
16950885	Cucsa.001360	Cucsa.001360.1	Cucsa.001360.1	PF00069,PF00560,PF08263	PTHR24420,PTHR24420:SF467	KOG1187	2.7.1.-	K00924	GO:0004672,GO:0005524,GO:0006468,GO:0005515	AT1G66150.1	TMK1	transmembrane kinase 1
16950886	Cucsa.001370	Cucsa.001370.1	Cucsa.001370.1							AT3G26950.1
16950887	Cucsa.001370	Cucsa.001370.2	Cucsa.001370.2							AT3G26950.1
16950888	Cucsa.001380	Cucsa.001380.1	Cucsa.001380.1	PF06886						AT5G15510.1		TPX2 (targeting protein for Xklp2) protein family
16950889	Cucsa.001390	Cucsa.001390.1	Cucsa.001390.1	PF00892					GO:0016020	AT3G02690.1		nodulin MtN21 /EamA-like transporter family protein
16950890	Cucsa.001400	Cucsa.001400.1	Cucsa.001400.1							AT1G65710.1
16950891	Cucsa.001410	Cucsa.001410.1	Cucsa.001410.1	PF08216	PTHR14978	KOG2734			GO:0005515	AT3G02710.1		ARM repeat superfamily protein
16950892	Cucsa.001410	Cucsa.001410.2	Cucsa.001410.2	PF08216	PTHR14978	KOG2734		K12864	GO:0005515	AT3G02710.1		ARM repeat superfamily protein
16950893	Cucsa.001610	Cucsa.001610.1	Cucsa.001610.1	PF00743	PTHR23023:SF5,PTHR23023	KOG1399	1.14.13.-	K11816	GO:0055114,GO:0050661,GO:0050660,GO:0004499	AT5G25620.1	YUC6	Flavin-binding monooxygenase family protein
16950895	Cucsa.001820	Cucsa.001820.1	Cucsa.001820.1	PF00078	PTHR19446:SF109,PTHR19446				GO:0003723,GO:0003964,GO:0006278	AT4G20520.1		RNA binding;RNA-directed DNA polymerases
16950896	Cucsa.001820.2	Cucsa.001820.2	Cucsa.001820.2	PF01357,PF03330						AT3G03220.1	ATEXP13,ATEXPA13,ATHEXP ALPHA 1.22,EXP13,EXPA13	expansin A13
16950897	Cucsa.001830	Cucsa.001830.1	Cucsa.001830.1							AT1G49330.1		hydroxyproline-rich glycoprotein family protein
16950898	Cucsa.001840	Cucsa.001840.1	Cucsa.001840.1	PF02798,PF00043	PTHR11260,PTHR11260:SF54	KOG0406			GO:0005515	AT1G78380.1	ATGSTU19,GST8,GSTU19	glutathione S-transferase TAU 19
16950899	Cucsa.002040	Cucsa.002040.1	Cucsa.002040.1	PF00632	PTHR11254,PTHR11254:SF106				GO:0016881,GO:0006464,GO:0005622	AT3G17205.1	UPL6	ubiquitin protein ligase 6
16950900	Cucsa.002240	Cucsa.002240.1	Cucsa.002240.1	PF00722,PF06955					GO:0004553,GO:0005975,GO:0016762,GO:0006073,GO:0005618,GO:0048046	AT4G37800.1	XTH7	xyloglucan endotransglucosylase/hydrolase 7
16950901	Cucsa.002250	Cucsa.002250.1	Cucsa.002250.1	PF00722,PF06955	PTHR10963,PTHR10963:SF14		2.4.1.207	K08235	GO:0004553,GO:0005975,GO:0016762,GO:0006073,GO:0005618,GO:0048046	AT4G37800.1	XTH7	xyloglucan endotransglucosylase/hydrolase 7
16950902	Cucsa.002260	Cucsa.002260.1	Cucsa.002260.1	PF01956	PTHR13116	KOG3188			GO:0016020	AT4G12590.1		Protein of unknown function DUF106, transmembrane
16950903	Cucsa.002270	Cucsa.002270.1	Cucsa.002270.1	PF07727	PTHR11439					AT4G23160.1	CRK8	cysteine-rich RLK (RECEPTOR-like protein kinase) 8
16950904	Cucsa.002280	Cucsa.002280.1	Cucsa.002280.1	PF00646	PTHR10775:SF7,PTHR10775				GO:0005515	AT4G12560.1	CPR30	F-box and associated interaction domains-containing protein
16950905	Cucsa.002290	Cucsa.002290.1	Cucsa.002290.1	PF02115	PTHR10980,PTHR10980:SF2	KOG3205		K12462	GO:0005094,GO:0005737	AT3G07880.1	SCN1	Immunoglobulin E-set superfamily protein
16950906	Cucsa.002300	Cucsa.002300.1	Cucsa.002300.1	PF02179					GO:0051087,GO:0006915	AT1G12060.1	ATBAG5,BAG5	BCL-2-associated athanogene 5
16950907	Cucsa.002310	Cucsa.002310.1	Cucsa.002310.1							AT1G12064.1
16950908	Cucsa.002320	Cucsa.002320.1	Cucsa.002320.1	PF00939	PTHR10283:SF37,PTHR10283	KOG1281		K14445	GO:0005215,GO:0006814,GO:0055085,GO:0016020	AT5G47560.1	ATSDAT,ATTDT,TDT	tonoplast dicarboxylate transporter
16950909	Cucsa.002320	Cucsa.002320.2	Cucsa.002320.2	PF00939	PTHR10283:SF37,PTHR10283	KOG1281		K14445	GO:0005215,GO:0006814,GO:0055085,GO:0016020	AT5G47560.1	ATSDAT,ATTDT,TDT	tonoplast dicarboxylate transporter
16950910	Cucsa.002320	Cucsa.002320.3	Cucsa.002320.3	PF00939	PTHR10283:SF37,PTHR10283	KOG1281		K14445	GO:0005215,GO:0006814,GO:0055085,GO:0016020	AT5G47560.1	ATSDAT,ATTDT,TDT	tonoplast dicarboxylate transporter
16950912	Cucsa.002330	Cucsa.002330.1	Cucsa.002330.1
16950913	Cucsa.002530	Cucsa.002530.1	Cucsa.002530.1	PF01740,PF00916	PTHR11814:SF46,PTHR11814	KOG0236			GO:0005215,GO:0006810,GO:0055085,GO:0016021	AT5G13550.1	SULTR4;1	sulfate transporter 4.1
16950914	Cucsa.002530	Cucsa.002530.2	Cucsa.002530.2	PF01740,PF00916	PTHR11814:SF46,PTHR11814	KOG0236			GO:0005215,GO:0006810,GO:0055085,GO:0016021	AT5G13550.1	SULTR4;1	sulfate transporter 4.1
16950915	Cucsa.002540	Cucsa.002540.1	Cucsa.002540.1							AT3G55080.1		SET domain-containing protein
16950916	Cucsa.002550	Cucsa.002550.1	Cucsa.002550.1	PF00664,PF00005	PTHR24221,PTHR24221:SF96	KOG0058			GO:0005524,GO:0016887,GO:0042626,GO:0006810,GO:0055085,GO:0016021	AT3G55320.1	PGP20	P-glycoprotein 20
16950917	Cucsa.002560	Cucsa.002560.1	Cucsa.002560.1	PF01789					GO:0005509,GO:0015979,GO:0009523,GO:0009654,GO:0019898	AT2G39470.1	PPL2	PsbP-like protein 2
16950918	Cucsa.002570	Cucsa.002570.1	Cucsa.002570.1	PF00230	PTHR19139,PTHR19139:SF54	KOG0223		K09873	GO:0005215,GO:0006810,GO:0016020	AT4G01470.1	ATTIP1.3,GAMMA-TIP3,TIP1;3	tonoplast intrinsic protein 1;3
16950919	Cucsa.002580	Cucsa.002580.1	Cucsa.002580.1	PF00646					GO:0005515	AT2G39490.1		F-box family protein
16950920	Cucsa.002590	Cucsa.002590.1	Cucsa.002590.1	PF00892					GO:0016020	AT2G39510.1		nodulin MtN21 /EamA-like transporter family protein
16950921	Cucsa.002600	Cucsa.002600.1	Cucsa.002600.1	PF00892		KOG4510			GO:0016020	AT2G39510.1		nodulin MtN21 /EamA-like transporter family protein
16950922	Cucsa.002600	Cucsa.002600.2	Cucsa.002600.2	PF00892		KOG4510			GO:0016020	AT2G39510.1		nodulin MtN21 /EamA-like transporter family protein
16950923	Cucsa.002600	Cucsa.002600.3	Cucsa.002600.3	PF00892					GO:0016020	AT2G39510.1		nodulin MtN21 /EamA-like transporter family protein
16950924	Cucsa.002610	Cucsa.002610.1	Cucsa.002610.1	PF00892					GO:0016020	AT2G39510.1		nodulin MtN21 /EamA-like transporter family protein
16950925	Cucsa.002610	Cucsa.002610.2	Cucsa.002610.2	PF00892					GO:0016020	AT2G39510.1		nodulin MtN21 /EamA-like transporter family protein
16950926	Cucsa.002620	Cucsa.002620.1	Cucsa.002620.1	PF00892					GO:0016020	AT2G39510.1		nodulin MtN21 /EamA-like transporter family protein
16950927	Cucsa.002620	Cucsa.002620.2	Cucsa.002620.2	PF00892					GO:0016020	AT2G37460.1		nodulin MtN21 /EamA-like transporter family protein
16950928	Cucsa.002620	Cucsa.002620.3	Cucsa.002620.3	PF00892					GO:0016020	AT2G39510.1		nodulin MtN21 /EamA-like transporter family protein
16950929	Cucsa.002620	Cucsa.002620.4	Cucsa.002620.4	PF00892					GO:0016020	AT2G39510.1		nodulin MtN21 /EamA-like transporter family protein
16950930	Cucsa.002620	Cucsa.002620.5	Cucsa.002620.5	PF00892					GO:0016020	AT2G39510.1		nodulin MtN21 /EamA-like transporter family protein
16950932	Cucsa.002630	Cucsa.002630.1	Cucsa.002630.1	PF00676,PF02779	PTHR23152	KOG0450	1.2.4.2	K00164	GO:0016624,GO:0008152,GO:0030976,GO:0006096,GO:0004591	AT3G55410.1		2-oxoglutarate dehydrogenase, E1 component
16950933	Cucsa.002630	Cucsa.002630.2	Cucsa.002630.2	PF00676,PF02779	PTHR23152	KOG0450			GO:0016624,GO:0008152,GO:0030976,GO:0006096,GO:0004591	AT3G55410.1		2-oxoglutarate dehydrogenase, E1 component
16950934	Cucsa.002640	Cucsa.002640.1	Cucsa.002640.1	PF00241	PTHR11913	KOG1735		K05765	GO:0003779,GO:0005622	AT5G59890.1	ADF4,ATADF4	actin depolymerizing factor 4
16950935	Cucsa.002640	Cucsa.002640.2	Cucsa.002640.2	PF00241	PTHR11913	KOG1735			GO:0003779,GO:0005622	AT5G59890.1	ADF4,ATADF4	actin depolymerizing factor 4
16950936	Cucsa.002650	Cucsa.002650.1	Cucsa.002650.1	PF04762	PTHR12747	KOG1920		K11373		AT5G13680.1	ABO1,ELO2	IKI3 family protein
16950937	Cucsa.002650	Cucsa.002650.2	Cucsa.002650.2	PF04762	PTHR12747	KOG1920				AT5G13680.1	ABO1,ELO2	IKI3 family protein
16950938	Cucsa.002660	Cucsa.002660.1	Cucsa.002660.1	PF10650						AT2G39580.1
16950939	Cucsa.002670	Cucsa.002670.1	Cucsa.002670.1
16950940	Cucsa.002680	Cucsa.002680.1	Cucsa.002680.1	PF00378	PTHR11941				GO:0003824,GO:0008152	AT1G65520.1	ATECI1,ECHIC,ECI1,PEC11	delta(3), delta(2)-enoyl CoA isomerase 1
16950941	Cucsa.002880	Cucsa.002880.1	Cucsa.002880.1	PF03514						AT5G41920.1		GRAS family transcription factor
16950942	Cucsa.002890	Cucsa.002890.1	Cucsa.002890.1
16950943	Cucsa.002900	Cucsa.002900.1	Cucsa.002900.1	PF01501	PTHR13778:SF2,PTHR13778		2.4.1.43	K13648	GO:0016757	AT2G38650.2	GAUT7,LGT7	galacturonosyltransferase 7
16950945	Cucsa.002900	Cucsa.002900.3	Cucsa.002900.3	PF01501	PTHR13778:SF2,PTHR13778		2.4.1.43	K13648	GO:0016757	AT2G38650.1	GAUT7,LGT7	galacturonosyltransferase 7
16950946	Cucsa.002900	Cucsa.002900.4	Cucsa.002900.4	PF01501	PTHR13778:SF2,PTHR13778		2.4.1.43	K13648	GO:0016757	AT2G38650.2	GAUT7,LGT7	galacturonosyltransferase 7
16950948	Cucsa.002920	Cucsa.002920.1	Cucsa.002920.1	PF04564	PTHR22849				GO:0005515,GO:0004842,GO:0016567,GO:0000151	AT3G52450.1	PUB22	plant U-box 22
16950949	Cucsa.002930	Cucsa.002930.1	Cucsa.002930.1							AT3G05675.2		BTB/POZ domain-containing protein
16950950	Cucsa.002940	Cucsa.002940.1	Cucsa.002940.1	PF01694,PF00627	PTHR22790,PTHR22790:SF7	KOG2632			GO:0005515,GO:0004252,GO:0016021	AT3G58460.1	ATRBL15,RBL15	RHOMBOID-like protein 15
16950951	Cucsa.002940	Cucsa.002940.2	Cucsa.002940.2	PF01694,PF00627	PTHR22790,PTHR22790:SF7	KOG2632			GO:0005515,GO:0004252,GO:0016021	AT3G58460.1	ATRBL15,RBL15	RHOMBOID-like protein 15
16950952	Cucsa.002940	Cucsa.002940.3	Cucsa.002940.3	PF01694	PTHR22790,PTHR22790:SF7	KOG2632			GO:0004252,GO:0016021	AT3G58460.1	ATRBL15,RBL15	RHOMBOID-like protein 15
16950953	Cucsa.002950	Cucsa.002950.1	Cucsa.002950.1	PF01490	PTHR22950	KOG1304				AT3G11900.1	ANT1	aromatic and neutral transporter 1
16950954	Cucsa.002960	Cucsa.002960.1	Cucsa.002960.1
16950955	Cucsa.002970	Cucsa.002970.1	Cucsa.002970.1	PF01535	PTHR24015					AT1G09220.1		Pentatricopeptide repeat (PPR) superfamily protein
16950956	Cucsa.002980	Cucsa.002980.1	Cucsa.002980.1	PF02365					GO:0003677,GO:0006355	AT5G18270.2	ANAC087	Arabidopsis NAC domain containing protein 87
16950957	Cucsa.002990	Cucsa.002990.1	Cucsa.002990.1							AT2G39050.1		hydroxyproline-rich glycoprotein family protein
16950958	Cucsa.003190	Cucsa.003190.1	Cucsa.003190.1	PF04852						AT2G42610.2	LSH10	Protein of unknown function (DUF640)
16950959	Cucsa.003200	Cucsa.003200.1	Cucsa.003200.1		PTHR13683,PTHR13683:SF100	KOG1339			GO:0006508,GO:0004190	AT1G03220.1		Eukaryotic aspartyl protease family protein
16950960	Cucsa.003210	Cucsa.003210.1	Cucsa.003210.1	PF00782	PTHR10159	KOG1718		K05766	GO:0008138,GO:0006470	AT3G23610.2	DSPTP1	dual specificity protein phosphatase 1
16950961	Cucsa.003210	Cucsa.003210.2	Cucsa.003210.2	PF00782	PTHR10159	KOG1718		K05766	GO:0008138,GO:0006470	AT3G23610.2	DSPTP1	dual specificity protein phosphatase 1
16950962	Cucsa.003220	Cucsa.003220.1	Cucsa.003220.1	PF00403	PTHR22814,PTHR22814:SF16	KOG1603			GO:0046872,GO:0030001	AT3G06130.1		Heavy metal transport/detoxification superfamily protein
16950963	Cucsa.003220	Cucsa.003220.2	Cucsa.003220.2	PF00403	PTHR22814,PTHR22814:SF16	KOG1603			GO:0046872,GO:0030001	AT3G06130.1		Heavy metal transport/detoxification superfamily protein
16950964	Cucsa.003220	Cucsa.003220.3	Cucsa.003220.3	PF00403	PTHR22814,PTHR22814:SF16	KOG1603			GO:0046872,GO:0030001	AT3G06130.1		Heavy metal transport/detoxification superfamily protein
16950965	Cucsa.003220	Cucsa.003220.4	Cucsa.003220.4		PTHR22814,PTHR22814:SF16	KOG1603				AT3G06130.1		Heavy metal transport/detoxification superfamily protein
16950966	Cucsa.003220	Cucsa.003220.5	Cucsa.003220.5							AT3G06130.1		Heavy metal transport/detoxification superfamily protein
16950967	Cucsa.003220	Cucsa.003220.6	Cucsa.003220.6							AT3G06130.1		Heavy metal transport/detoxification superfamily protein
16950968	Cucsa.003230	Cucsa.003230.1	Cucsa.003230.1	PF09335	PTHR12677					AT5G19070.1		SNARE associated Golgi protein family
16950969	Cucsa.003230	Cucsa.003230.2	Cucsa.003230.2	PF09335	PTHR12677					AT5G19070.1		SNARE associated Golgi protein family
16950970	Cucsa.003230	Cucsa.003230.3	Cucsa.003230.3	PF09335	PTHR12677					AT5G19070.1		SNARE associated Golgi protein family
16950971	Cucsa.003430	Cucsa.003430.1	Cucsa.003430.1	PF00080	PTHR10003	KOG0441	1.15.1.1	K04565	GO:0046872,GO:0006801,GO:0055114	AT5G18100.1	CSD3	copper/zinc superoxide dismutase 3
16950973	Cucsa.003830	Cucsa.003830.1	Cucsa.003830.1	PF01535	PTHR24015					AT2G35130.1		Tetratricopeptide repeat (TPR)-like superfamily protein
16950974	Cucsa.003840	Cucsa.003840.1	Cucsa.003840.1	PF00227,PF10584	PTHR11599,PTHR11599:SF16	KOG0181	3.4.25.1	K02726	GO:0004298,GO:0051603,GO:0005839,GO:0004175,GO:0006511,GO:0019773	AT1G79210.3		N-terminal nucleophile aminohydrolases (Ntn hydrolases) superfamily protein
16950975	Cucsa.003850	Cucsa.003850.1	Cucsa.003850.1	PF00227,PF10584	PTHR11599,PTHR11599:SF14	KOG0176	3.4.25.1	K02729	GO:0004298,GO:0051603,GO:0005839,GO:0004175,GO:0006511,GO:0019773	AT3G14290.1	PAE2	20S proteasome alpha subunit E2
16950976	Cucsa.003850	Cucsa.003850.2	Cucsa.003850.2	PF00227,PF10584	PTHR11599,PTHR11599:SF14	KOG0176	3.4.25.1	K02729	GO:0004298,GO:0051603,GO:0005839,GO:0004175,GO:0006511,GO:0019773	AT3G14290.1	PAE2	20S proteasome alpha subunit E2
16950977	Cucsa.003860	Cucsa.003860.1	Cucsa.003860.1	PF10539						AT2G35140.1		DCD (Development and Cell Death) domain protein
16950978	Cucsa.003870	Cucsa.003870.1	Cucsa.003870.1	PF04674						AT2G35150.1	EXL1	EXORDIUM like 1
16950979	Cucsa.003880	Cucsa.003880.1	Cucsa.003880.1	PF06179	PTHR12434,PTHR12434:SF3	KOG3304			GO:0016592,GO:0016455,GO:0006357	AT1G07950.1	MED22B	Surfeit locus protein 5 subunit 22 of Mediator complex
16950980	Cucsa.003890	Cucsa.003890.1	Cucsa.003890.1
16950981	Cucsa.003900	Cucsa.003900.1	Cucsa.003900.1	PF01535	PTHR24015					AT4G19890.1		Pentatricopeptide repeat (PPR-like) superfamily protein
16950982	Cucsa.003910	Cucsa.003910.1	Cucsa.003910.1	PF00043	PTHR11260,PTHR11260:SF67	KOG2903		K07393		AT4G19880.1		Glutathione S-transferase family protein
16950983	Cucsa.003920	Cucsa.003920.1	Cucsa.003920.1							AT1G31175.1
16950984	Cucsa.003930	Cucsa.003930.1	Cucsa.003930.1
16950985	Cucsa.003940	Cucsa.003940.1	Cucsa.003940.1	PF01191,PF03871	PTHR10535	KOG3218			GO:0003677,GO:0003899,GO:0006351,GO:0005634	AT3G22320.1	ATRPABC24.3,NRPB5,NRPD5,RPB5A	Eukaryotic rpb5 RNA polymerase subunit family protein
16950986	Cucsa.003950	Cucsa.003950.1	Cucsa.003950.1	PF02450	PTHR11440,PTHR11440:SF3	KOG2369			GO:0006629,GO:0004607	AT4G19860.1		alpha/beta-Hydrolases superfamily protein
16950987	Cucsa.003950	Cucsa.003950.2	Cucsa.003950.2	PF02450	PTHR11440,PTHR11440:SF3	KOG2369			GO:0006629,GO:0004607	AT4G19860.1		alpha/beta-Hydrolases superfamily protein
16950988	Cucsa.003950	Cucsa.003950.3	Cucsa.003950.3	PF02450	PTHR11440,PTHR11440:SF3				GO:0006629,GO:0004607	AT4G19860.1		alpha/beta-Hydrolases superfamily protein
16950989	Cucsa.003950	Cucsa.003950.4	Cucsa.003950.4	PF02450	PTHR11440,PTHR11440:SF3	KOG2369			GO:0006629,GO:0004607	AT4G19860.1		alpha/beta-Hydrolases superfamily protein
16950990	Cucsa.003950	Cucsa.003950.5	Cucsa.003950.5	PF02450	PTHR11440,PTHR11440:SF3				GO:0006629,GO:0004607	AT4G19860.1		alpha/beta-Hydrolases superfamily protein
16950991	Cucsa.003950	Cucsa.003950.6	Cucsa.003950.6	PF02450	PTHR11440,PTHR11440:SF3				GO:0006629,GO:0004607	AT4G19860.1		alpha/beta-Hydrolases superfamily protein
16950992	Cucsa.003960	Cucsa.003960.1	Cucsa.003960.1							AT4G19840.1	ATPP2-A1,ATPP2A-1,PP2-A1	phloem protein 2-A1
16950993	Cucsa.003970	Cucsa.003970.1	Cucsa.003970.1							AT4G19840.1	ATPP2-A1,ATPP2A-1,PP2-A1	phloem protein 2-A1
16950994	Cucsa.004170	Cucsa.004170.1	Cucsa.004170.1		PTHR11439					AT4G23160.1	CRK8	cysteine-rich RLK (RECEPTOR-like protein kinase) 8
16950995	Cucsa.004180	Cucsa.004180.1	Cucsa.004180.1	PF00225	PTHR24115:SF135,PTHR24115	KOG4280			GO:0003777,GO:0005524,GO:0007018	AT3G10310.1		P-loop nucleoside triphosphate hydrolases superfamily protein with CH (Calponin Homology) domain
16950996	Cucsa.004190	Cucsa.004190.1	Cucsa.004190.1	PF05834	PTHR10617,PTHR10617:SF31		1.14.-.-	K06443	GO:0016705,GO:0016117	AT3G10230.1	LYC	lycopene cyclase
16950997	Cucsa.004200	Cucsa.004200.1	Cucsa.004200.1	PF05024	PTHR21329,PTHR21329:SF3	KOG1183			GO:0017176,GO:0006506,GO:0016021	AT3G57170.1		N-acetylglucosaminyl transferase component family protein / Gpi1 family protein
16950998	Cucsa.004200	Cucsa.004200.2	Cucsa.004200.2	PF05024	PTHR21329,PTHR21329:SF3	KOG1183			GO:0017176,GO:0006506,GO:0016021	AT3G57170.1		N-acetylglucosaminyl transferase component family protein / Gpi1 family protein
16950999	Cucsa.004210	Cucsa.004210.1	Cucsa.004210.1	PF10536,PF10551	PTHR11668,PTHR11668:SF2					AT1G64260.1		MuDR family transposase
16951000	Cucsa.004220	Cucsa.004220.1	Cucsa.004220.1
16951001	Cucsa.004230	Cucsa.004230.1	Cucsa.004230.1	PF07145						AT2G41430.5	CID1,ERD15,LSR1	dehydration-induced protein (ERD15)
16951002	Cucsa.004230	Cucsa.004230.2	Cucsa.004230.2	PF07145						AT2G41430.5	CID1,ERD15,LSR1	dehydration-induced protein (ERD15)
16951003	Cucsa.004430	Cucsa.004430.1	Cucsa.004430.1	PF09405						AT1G80000.2		CASC3/Barentsz eIF4AIII binding
16951004	Cucsa.004440	Cucsa.004440.1	Cucsa.004440.1	PF11721,PF07714	PTHR24420:SF550,PTHR24420	KOG1187			GO:0004672,GO:0005524,GO:0006468	AT4G39110.1		Malectin/receptor-like protein kinase family protein
16951005	Cucsa.004450	Cucsa.004450.1	Cucsa.004450.1		PTHR16684:SF3,PTHR16684					AT1G15660.1	CENP-C	centromere protein C
16951006	Cucsa.004450	Cucsa.004450.2	Cucsa.004450.2		PTHR16684:SF3,PTHR16684					AT1G15660.1	CENP-C	centromere protein C
16951007	Cucsa.004450	Cucsa.004450.3	Cucsa.004450.3		PTHR16684:SF3,PTHR16684					AT1G15660.1	CENP-C	centromere protein C
16951008	Cucsa.004460	Cucsa.004460.1	Cucsa.004460.1	PF00533	PTHR11370			K10803	GO:0005622	AT1G80420.3	ATXRCC1	BRCT domain-containing DNA repair protein
16951009	Cucsa.004460	Cucsa.004460.2	Cucsa.004460.2	PF00533	PTHR11370			K10803	GO:0005622	AT1G80420.3	ATXRCC1	BRCT domain-containing DNA repair protein
16951010	Cucsa.004460	Cucsa.004460.3	Cucsa.004460.3		PTHR11370					AT1G80420.1	ATXRCC1	BRCT domain-containing DNA repair protein
16951011	Cucsa.004470	Cucsa.004470.1	Cucsa.004470.1	PF12569,PF00515	PTHR22767,PTHR22767:SF2	KOG1156	2.3.1.88	K00670	GO:0005515	AT1G80410.1	EMB2753	tetratricopeptide repeat (TPR)-containing protein
16951012	Cucsa.004480	Cucsa.004480.1	Cucsa.004480.1	PF01643					GO:0016790,GO:0006633	AT1G08510.1	FATB	fatty acyl-ACP thioesterases B
16951013	Cucsa.004490	Cucsa.004490.1	Cucsa.004490.1	PF02309					GO:0006355,GO:0005634	AT3G15540.1	IAA19,MSG2	indole-3-acetic acid inducible 19
16951014	Cucsa.004500	Cucsa.004500.1	Cucsa.004500.1			KOG2878				AT1G80380.2		P-loop containing nucleoside triphosphate hydrolases superfamily protein
16951016	Cucsa.004500	Cucsa.004500.3	Cucsa.004500.3			KOG2878				AT1G80380.2		P-loop containing nucleoside triphosphate hydrolases superfamily protein
16951017	Cucsa.004500	Cucsa.004500.4	Cucsa.004500.4			KOG2878				AT1G80380.2		P-loop containing nucleoside triphosphate hydrolases superfamily protein
16951018	Cucsa.004500	Cucsa.004500.5	Cucsa.004500.5			KOG2878				AT1G80380.2		P-loop containing nucleoside triphosphate hydrolases superfamily protein
16951019	Cucsa.004500	Cucsa.004500.6	Cucsa.004500.6							AT1G80380.2		P-loop containing nucleoside triphosphate hydrolases superfamily protein
16951020	Cucsa.004510	Cucsa.004510.1	Cucsa.004510.1	PF00134,PF02984	PTHR10177:SF49,PTHR10177	KOG0654		K06627	GO:0005634	AT1G80370.1	CYCA2;4	Cyclin A2;4
16951021	Cucsa.004520	Cucsa.004520.1	Cucsa.004520.1	PF00155	PTHR11751:SF31,PTHR11751	KOG0257			GO:0030170,GO:0009058,GO:0016740,GO:0016769	AT1G80360.1		Pyridoxal phosphate (PLP)-dependent transferases superfamily protein
16951022	Cucsa.004520	Cucsa.004520.2	Cucsa.004520.2	PF00155	PTHR11751:SF31,PTHR11751	KOG0257			GO:0030170,GO:0009058,GO:0016740,GO:0016769	AT1G80360.1		Pyridoxal phosphate (PLP)-dependent transferases superfamily protein
16951023	Cucsa.004530	Cucsa.004530.1	Cucsa.004530.1	PF09336,PF00004	PTHR23074,PTHR23074:SF19	KOG0738	3.6.4.3	K07767	GO:0005524	AT1G80350.1	AAA1,ATKTN1,BOT1,ERH3,FRA2,FRC2,FTR,KTN1,LUE1	P-loop containing nucleoside triphosphate hydrolases superfamily protein
16951024	Cucsa.004540	Cucsa.004540.1	Cucsa.004540.1	PF03171	PTHR10209,PTHR10209:SF55	KOG0143	1.14.11.15	K04124	GO:0016491,GO:0016706,GO:0055114	AT1G15550.1	ATGA3OX1,GA3OX1,GA4	gibberellin 3-oxidase 1
16951025	Cucsa.004550	Cucsa.004550.1	Cucsa.004550.1	PF03171	PTHR10209,PTHR10209:SF55	KOG0143			GO:0016491,GO:0016706,GO:0055114	AT1G15550.1	ATGA3OX1,GA3OX1,GA4	gibberellin 3-oxidase 1
16951026	Cucsa.004560	Cucsa.004560.1	Cucsa.004560.1	PF03171	PTHR10209,PTHR10209:SF55	KOG0143			GO:0016491,GO:0016706,GO:0055114	AT1G15550.1	ATGA3OX1,GA3OX1,GA4	gibberellin 3-oxidase 1
16951027	Cucsa.004570	Cucsa.004570.1	Cucsa.004570.1	PF03171	PTHR10209,PTHR10209:SF55	KOG0143	1.14.11.15	K04124	GO:0016491,GO:0016706,GO:0055114	AT1G15550.1	ATGA3OX1,GA3OX1,GA4	gibberellin 3-oxidase 1
16951028	Cucsa.004580	Cucsa.004580.1	Cucsa.004580.1	PF03171	PTHR10209	KOG0143			GO:0016491,GO:0016706,GO:0055114	AT1G52790.1		2-oxoglutarate (2OG) and Fe(II)-dependent oxygenase superfamily protein
16951029	Cucsa.004580	Cucsa.004580.2	Cucsa.004580.2	PF03171	PTHR10209,PTHR10209:SF55	KOG0143			GO:0016491,GO:0016706,GO:0055114	AT1G52790.1		2-oxoglutarate (2OG) and Fe(II)-dependent oxygenase superfamily protein
16951030	Cucsa.004580	Cucsa.004580.3	Cucsa.004580.3	PF03171	PTHR10209				GO:0016491,GO:0016706,GO:0055114	AT1G52790.1		2-oxoglutarate (2OG) and Fe(II)-dependent oxygenase superfamily protein
16951031	Cucsa.004590	Cucsa.004590.1	Cucsa.004590.1	PF03171	PTHR10209,PTHR10209:SF55	KOG0143			GO:0016491,GO:0016706,GO:0055114	AT1G52790.1		2-oxoglutarate (2OG) and Fe(II)-dependent oxygenase superfamily protein
16951032	Cucsa.004590	Cucsa.004590.2	Cucsa.004590.2	PF03171	PTHR10209,PTHR10209:SF55	KOG0143			GO:0016491,GO:0016706,GO:0055114	AT1G52790.1		2-oxoglutarate (2OG) and Fe(II)-dependent oxygenase superfamily protein
16951033	Cucsa.004590	Cucsa.004590.3	Cucsa.004590.3	PF03171	PTHR10209	KOG0143			GO:0016491,GO:0016706,GO:0055114	AT1G15540.1		2-oxoglutarate (2OG) and Fe(II)-dependent oxygenase superfamily protein
16951034	Cucsa.004600	Cucsa.004600.1	Cucsa.004600.1	PF01061,PF08370,PF00005	PTHR19241,PTHR19241:SF10	KOG0065			GO:0005524,GO:0016887,GO:0016020	AT1G15520.1	ABCG40,ATABCG40,ATPDR12,PDR12	pleiotropic drug resistance 12
16951035	Cucsa.004610	Cucsa.004610.1	Cucsa.004610.1	PF11145						AT1G52780.1		Protein of unknown function (DUF2921)
16951036	Cucsa.004620	Cucsa.004620.1	Cucsa.004620.1							AT1G80310.1		sulfate transmembrane transporters
16951037	Cucsa.004630	Cucsa.004630.1	Cucsa.004630.1	PF01535	PTHR24015,PTHR24015:SF91					AT1G15510.1	ATECB2,ECB2,VAC1	Tetratricopeptide repeat (TPR)-like superfamily protein
16951038	Cucsa.004640	Cucsa.004640.1	Cucsa.004640.1	PF03000	PTHR13690:SF174,PTHR13690				GO:0004871,GO:0009416	AT1G52770.1		Phototropic-responsive NPH3 family protein
16951039	Cucsa.004650	Cucsa.004650.1	Cucsa.004650.1	PF00561	PTHR10992,PTHR10992:SF149	KOG1454				AT1G80280.1		alpha/beta-Hydrolases superfamily protein
16951040	Cucsa.004660	Cucsa.004660.1	Cucsa.004660.1	PF00125	PTHR23430	KOG1757			GO:0003677	AT3G54560.1	HTA11	histone H2A 11
16951041	Cucsa.004660	Cucsa.004660.2	Cucsa.004660.2	PF00125	PTHR23430	KOG1757		K11251	GO:0003677,GO:0043565,GO:0005622	AT1G52740.1	HTA9	histone H2A protein 9
16951042	Cucsa.004670	Cucsa.004670.1	Cucsa.004670.1							AT1G52720.1
16951043	Cucsa.004680	Cucsa.004680.1	Cucsa.004680.1	PF03735,PF05641					GO:0003723	AT4G32440.1		Plant Tudor-like RNA-binding protein
16951044	Cucsa.004690	Cucsa.004690.1	Cucsa.004690.1	PF00069,PF08276,PF01453	PTHR24420:SF430,PTHR24420	KOG1187			GO:0004672,GO:0005524,GO:0006468,GO:0005529,GO:0004674	AT3G16030.1	CES101	lectin protein kinase family protein
16951045	Cucsa.004700	Cucsa.004700.1	Cucsa.004700.1	PF03735						AT5G20030.1		Plant Tudor-like RNA-binding protein
16951046	Cucsa.004710	Cucsa.004710.1	Cucsa.004710.1	PF03441,PF00875	PTHR11455	KOG0133		K02295	GO:0003913,GO:0006281	AT3G15620.1	UVR3	DNA photolyase family protein
16951049	Cucsa.004920	Cucsa.004920.1	Cucsa.004920.1	PF01172,PF09377	PTHR10927	KOG2917		K14574	GO:0042254,GO:0045727	AT1G43860.1		sequence-specific DNA binding transcription factors
16951050	Cucsa.004930	Cucsa.004930.1	Cucsa.004930.1		PTHR10378,PTHR10378:SF6				GO:0007275,GO:0005634,GO:0003712	AT1G43850.2	SEU	SEUSS transcriptional co-regulator
16951051	Cucsa.004940	Cucsa.004940.1	Cucsa.004940.1
16951052	Cucsa.004950	Cucsa.004950.1	Cucsa.004950.1		PTHR10378,PTHR10378:SF6				GO:0007275,GO:0005634,GO:0003712	AT1G43850.2	SEU	SEUSS transcriptional co-regulator
16951053	Cucsa.004960	Cucsa.004960.1	Cucsa.004960.1
16951054	Cucsa.004970	Cucsa.004970.1	Cucsa.004970.1							AT4G19950.1
16951055	Cucsa.004980	Cucsa.004980.1	Cucsa.004980.1							AT1G31130.1
16951056	Cucsa.004990	Cucsa.004990.1	Cucsa.004990.1							AT1G31130.1
16951057	Cucsa.005000	Cucsa.005000.1	Cucsa.005000.1							AT1G36380.1
16951058	Cucsa.005010	Cucsa.005010.1	Cucsa.005010.1	PF01535	PTHR24015					AT1G19720.1		Pentatricopeptide repeat (PPR-like) superfamily protein
16951059	Cucsa.005020	Cucsa.005020.1	Cucsa.005020.1	PF04127	PTHR12290,PTHR12290:SF2	KOG2728	6.3.2.5	K01922		AT1G12350.1	ATCOAB,COAB	4-phospho-panto-thenoylcysteine synthetase
16951060	Cucsa.005020	Cucsa.005020.2	Cucsa.005020.2	PF04127	PTHR12290,PTHR12290:SF2	KOG2728				AT1G12350.1	ATCOAB,COAB	4-phospho-panto-thenoylcysteine synthetase
16951061	Cucsa.005030	Cucsa.005030.1	Cucsa.005030.1	PF00226	PTHR24078	KOG0715			GO:0031072	AT1G77930.2		Chaperone DnaJ-domain superfamily protein
16951062	Cucsa.005030	Cucsa.005030.2	Cucsa.005030.2	PF00226					GO:0031072	AT1G77930.2		Chaperone DnaJ-domain superfamily protein
16951063	Cucsa.005040	Cucsa.005040.1	Cucsa.005040.1	PF06839,PF00929	PTHR23044	KOG0542			GO:0008270	AT3G15140.1		Polynucleotidyl transferase, ribonuclease H-like superfamily protein
16951064	Cucsa.005040	Cucsa.005040.2	Cucsa.005040.2	PF06839,PF00929	PTHR23044	KOG0542			GO:0008270	AT3G15140.1		Polynucleotidyl transferase, ribonuclease H-like superfamily protein
16951065	Cucsa.005050	Cucsa.005050.1	Cucsa.005050.1	PF04561,PF04565,PF06883,PF04563,PF04560,PF00562	PTHR20856:SF5,PTHR20856	KOG0216	2.7.7.6	K03002	GO:0003899,GO:0006350,GO:0005634,GO:0006351,GO:0003677,GO:0032549	AT1G29940.1	NRPA2	nuclear RNA polymerase A2
16951066	Cucsa.005060	Cucsa.005060.1	Cucsa.005060.1		PTHR12596:SF2,PTHR12596					AT5G06120.4		ARM repeat superfamily protein
16951067	Cucsa.005070	Cucsa.005070.1	Cucsa.005070.1		PTHR12596:SF2,PTHR12596					AT5G06120.1		ARM repeat superfamily protein
16951068	Cucsa.005080	Cucsa.005080.1	Cucsa.005080.1	PF03810	PTHR12596:SF2,PTHR12596				GO:0008565,GO:0006886	AT5G06120.1		ARM repeat superfamily protein
16951069	Cucsa.005080	Cucsa.005080.2	Cucsa.005080.2	PF03810	PTHR12596:SF2,PTHR12596				GO:0008565,GO:0006886	AT5G06120.1		ARM repeat superfamily protein
16951070	Cucsa.005090	Cucsa.005090.1	Cucsa.005090.1	PF11605,PF04157	PTHR13128:SF5,PTHR13128	KOG2760		K12190		AT5G04920.1		EAP30/Vps36 family protein
16951071	Cucsa.005100	Cucsa.005100.1	Cucsa.005100.1	PF03989,PF00521	PTHR10169:SF4,PTHR10169	KOG0355	5.99.1.3	K02469	GO:0003677,GO:0003918,GO:0005524,GO:0006265,GO:0005694,GO:0003916	AT3G10690.1	GYRA	DNA GYRASE A
16951072	Cucsa.005100	Cucsa.005100.10	Cucsa.005100.10	PF03989,PF00521	PTHR10169:SF4,PTHR10169	KOG0355	5.99.1.3	K02469	GO:0003677,GO:0003918,GO:0005524,GO:0006265,GO:0005694,GO:0003916	AT3G10690.1	GYRA	DNA GYRASE A
16951079	Cucsa.005100	Cucsa.005100.17	Cucsa.005100.17	PF03989,PF00521	PTHR10169:SF4,PTHR10169	KOG0355	5.99.1.3	K02469	GO:0003677,GO:0003918,GO:0005524,GO:0006265,GO:0005694,GO:0003916	AT3G10690.1	GYRA	DNA GYRASE A
16951080	Cucsa.005100	Cucsa.005100.18	Cucsa.005100.18	PF03989,PF00521	PTHR10169:SF4,PTHR10169	KOG0355			GO:0003677,GO:0003918,GO:0005524,GO:0006265,GO:0005694,GO:0003916	AT3G10690.1	GYRA	DNA GYRASE A
16951089	Cucsa.005110	Cucsa.005110.1	Cucsa.005110.1	PF00293	PTHR12629	KOG2839			GO:0016787	AT3G12600.1	atnudt16,NUDT16	nudix hydrolase homolog 16
16951090	Cucsa.005120	Cucsa.005120.1	Cucsa.005120.1	PF00170	PTHR22952:SF53,PTHR22952			K14431	GO:0003700,GO:0043565,GO:0046983,GO:0006355	AT3G12250.1	BZIP45,TGA6	TGACG motif-binding factor 6
16951091	Cucsa.005120	Cucsa.005120.2	Cucsa.005120.2	PF00170	PTHR22952:SF53,PTHR22952			K14431	GO:0003700,GO:0043565,GO:0046983,GO:0006355	AT3G12250.2	BZIP45,TGA6	TGACG motif-binding factor 6
16951092	Cucsa.005120	Cucsa.005120.3	Cucsa.005120.3	PF00170	PTHR22952:SF53,PTHR22952			K14431	GO:0003700,GO:0043565,GO:0046983,GO:0006355	AT3G12250.1	BZIP45,TGA6	TGACG motif-binding factor 6
16951093	Cucsa.005130	Cucsa.005130.1	Cucsa.005130.1	PF07859	PTHR23024:SF10,PTHR23024	KOG1515			GO:0016787,GO:0008152	AT1G68620.1		alpha/beta-Hydrolases superfamily protein
16951094	Cucsa.005140	Cucsa.005140.1	Cucsa.005140.1	PF00097	PTHR14155,PTHR14155:SF23					AT5G07040.1		RING/U-box superfamily protein
16951095	Cucsa.005150	Cucsa.005150.1	Cucsa.005150.1	PF01985					GO:0003723	AT3G25440.1		RNA-binding CRS1 / YhbY (CRM) domain protein
16951096	Cucsa.005160	Cucsa.005160.1	Cucsa.005160.1	PF00082,PF02225	PTHR10795,PTHR10795:SF17				GO:0004252,GO:0006508	AT1G20160.1	ATSBT5.2	Subtilisin-like serine endopeptidase family protein
16951097	Cucsa.005170	Cucsa.005170.1	Cucsa.005170.1	PF00085	PTHR10438:SF74,PTHR10438	KOG0907			GO:0045454,GO:0015035,GO:0009055,GO:0006662	AT3G06730.1	TRX P,TRX z	Thioredoxin z
16951098	Cucsa.005180	Cucsa.005180.1	Cucsa.005180.1	PF03224	PTHR23315:SF7,PTHR23315				GO:0005515,GO:0046961,GO:0015991,GO:0000221	AT1G08315.1		ARM repeat superfamily protein
16951099	Cucsa.005190	Cucsa.005190.1	Cucsa.005190.1							AT5G13500.3
16951100	Cucsa.005190	Cucsa.005190.2	Cucsa.005190.2							AT5G13500.2
16951104	Cucsa.005200	Cucsa.005200.1	Cucsa.005200.1	PF02230	PTHR12277:SF8,PTHR12277	KOG1552			GO:0016787	AT3G01690.1		alpha/beta-Hydrolases superfamily protein
16951105	Cucsa.005210	Cucsa.005210.1	Cucsa.005210.1
16951106	Cucsa.005220	Cucsa.005220.1	Cucsa.005220.1	PF00454	PTHR15245,PTHR15245:SF11	KOG2381			GO:0016773	AT2G03890.1	ATPI4K GAMMA 7,PI4K GAMMA 7,UBDK GAMMA 7	phosphoinositide 4-kinase gamma 7
16951107	Cucsa.005220	Cucsa.005220.2	Cucsa.005220.2	PF00454	PTHR15245,PTHR15245:SF11	KOG2381			GO:0016773	AT2G03890.1	ATPI4K GAMMA 7,PI4K GAMMA 7,UBDK GAMMA 7	phosphoinositide 4-kinase gamma 7
16951108	Cucsa.005230	Cucsa.005230.1	Cucsa.005230.1	PF03479						AT2G33620.2		AT hook motif DNA-binding family protein
16951109	Cucsa.005230	Cucsa.005230.2	Cucsa.005230.2	PF03479						AT2G33620.4		AT hook motif DNA-binding family protein
16951110	Cucsa.005240	Cucsa.005240.1	Cucsa.005240.1	PF01789					GO:0019898,GO:0015979,GO:0009654,GO:0009523,GO:0005509	AT1G76450.1		Photosystem II reaction center PsbP family protein
16951111	Cucsa.005240	Cucsa.005240.2	Cucsa.005240.2	PF01789					GO:0019898,GO:0015979,GO:0009654,GO:0009523,GO:0005509	AT1G76450.1		Photosystem II reaction center PsbP family protein
16951113	Cucsa.005250	Cucsa.005250.1	Cucsa.005250.1	PF06075						AT3G14170.1		Plant protein of unknown function (DUF936)
16951114	Cucsa.005260	Cucsa.005260.1	Cucsa.005260.1
16951115	Cucsa.005270	Cucsa.005270.1	Cucsa.005270.1	PF00076	PTHR24011,PTHR24011:SF26	KOG0149			GO:0003676	AT1G76460.1		RNA-binding (RRM/RBD/RNP motifs) family protein
16951116	Cucsa.005280	Cucsa.005280.1	Cucsa.005280.1	PF00368	PTHR10572	KOG2480	1.1.1.34	K00021	GO:0004420,GO:0050662,GO:0015936,GO:0055114	AT1G76490.1	HMG1,HMGR1	hydroxy methylglutaryl CoA reductase 1
16951117	Cucsa.005290	Cucsa.005290.1	Cucsa.005290.1	PF02213,PF00856	PTHR22884,PTHR22884:SF9	KOG1081			GO:0005515	AT5G42400.1	ATXR7,SDG25	SET domain protein 25
16951118	Cucsa.005290	Cucsa.005290.10	Cucsa.005290.10	PF02213,PF00856	PTHR22884,PTHR22884:SF9	KOG1081			GO:0005515	AT5G42400.1	ATXR7,SDG25	SET domain protein 25
16951126	Cucsa.005290	Cucsa.005290.9	Cucsa.005290.9	PF02213,PF00856	PTHR22884,PTHR22884:SF9				GO:0005515	AT5G42400.1	ATXR7,SDG25	SET domain protein 25
16951127	Cucsa.005300	Cucsa.005300.1	Cucsa.005300.1	PF05057,PF12394	PTHR12482	KOG2205				AT1G58350.1	ZW18	Putative serine esterase family protein
16951128	Cucsa.005310	Cucsa.005310.1	Cucsa.005310.1	PF02985					GO:0005515	AT1G27210.1		ARM repeat superfamily protein
16951129	Cucsa.005320	Cucsa.005320.1	Cucsa.005320.1	PF00149	PTHR11668,PTHR11668:SF21	KOG0371	3.1.3.16	K04382	GO:0016787	AT1G10430.1	PP2A-2	protein phosphatase 2A-2
16951130	Cucsa.005330	Cucsa.005330.1	Cucsa.005330.1
16951131	Cucsa.005340	Cucsa.005340.1	Cucsa.005340.1	PF01590,PF08446,PF02518,PF00989,PF00360					GO:0008020,GO:0006355,GO:0009584,GO:0018298,GO:0000155,GO:0007165,GO:0016020,GO:0005515,GO:0005524	AT1G09570.1	FHY2,FRE1,HY8,PHYA	phytochrome A
16951132	Cucsa.005350	Cucsa.005350.1	Cucsa.005350.1	PF04828		KOG4192			GO:0016846,GO:0008152	AT5G16940.1		carbon-sulfur lyases
16951133	Cucsa.005360	Cucsa.005360.1	Cucsa.005360.1	PF00010	PTHR12565,PTHR12565:SF7				GO:0030528,GO:0006355	AT1G59640.1	BPE,BPEp,BPEub,ZCW32	BIG PETAL P
16951134	Cucsa.005360	Cucsa.005360.2	Cucsa.005360.2	PF00010	PTHR12565,PTHR12565:SF7				GO:0030528,GO:0006355	AT1G59640.1	BPE,BPEp,BPEub,ZCW32	BIG PETAL P
16951135	Cucsa.005370	Cucsa.005370.1	Cucsa.005370.1	PF01590,PF00512,PF08446,PF02518,PF00989,PF00360				K12120	GO:0008020,GO:0006355,GO:0009584,GO:0018298,GO:0000155,GO:0007165,GO:0016020,GO:0005515,GO:0005524	AT1G09570.1	FHY2,FRE1,HY8,PHYA	phytochrome A
16951136	Cucsa.005370	Cucsa.005370.2	Cucsa.005370.2	PF01590,PF00512,PF08446,PF00989,PF00360					GO:0008020,GO:0006355,GO:0009584,GO:0018298,GO:0000155,GO:0007165,GO:0016020,GO:0005515	AT1G09570.1	FHY2,FRE1,HY8,PHYA	phytochrome A
16951137	Cucsa.005380	Cucsa.005380.1	Cucsa.005380.1	PF08700	PTHR21426:SF4,PTHR21426	KOG2215				AT1G10385.1		Vps51/Vps67 family (components of vesicular transport) protein
16951138	Cucsa.005390	Cucsa.005390.1	Cucsa.005390.1							AT1G10380.1		Putative membrane lipoprotein
16951139	Cucsa.005400	Cucsa.005400.1	Cucsa.005400.1	PF04601						AT1G27100.1		Actin cross-linking protein
16951140	Cucsa.005410	Cucsa.005410.1	Cucsa.005410.1	PF04438	PTHR13241:SF2,PTHR13241					AT4G28820.2		HIT-type Zinc finger family protein
16951141	Cucsa.005410	Cucsa.005410.2	Cucsa.005410.2	PF04438	PTHR13241:SF2,PTHR13241	KOG2857				AT4G28820.2		HIT-type Zinc finger family protein
16951143	Cucsa.005410	Cucsa.005410.4	Cucsa.005410.4							AT4G28820.1		HIT-type Zinc finger family protein
16951144	Cucsa.005410	Cucsa.005410.5	Cucsa.005410.5							AT4G28820.1		HIT-type Zinc finger family protein
16951145	Cucsa.005420	Cucsa.005420.1	Cucsa.005420.1							AT1G07040.1
16951149	Cucsa.005420	Cucsa.005420.5	Cucsa.005420.5							AT1G07040.1
16951150	Cucsa.005420	Cucsa.005420.6	Cucsa.005420.6							AT1G07040.1
16951151	Cucsa.005430	Cucsa.005430.1	Cucsa.005430.1	PF00854	PTHR11654:SF21,PTHR11654	KOG1237			GO:0005215,GO:0006857,GO:0016020	AT1G69850.1	ATNRT1:2,NRT1:2,NTL1	nitrate transporter 1:2
16951152	Cucsa.005440	Cucsa.005440.1	Cucsa.005440.1	PF00544,PF04431					GO:0030570	AT5G15110.1		Pectate lyase family protein
16951153	Cucsa.005450	Cucsa.005450.1	Cucsa.005450.1	PF01459	PTHR11743,PTHR11743:SF14	KOG3126		K05862	GO:0008308,GO:0006820,GO:0044070,GO:0055085,GO:0005741	AT3G01280.1	ATVDAC1,VDAC1	voltage dependent anion channel 1
16951154	Cucsa.005460	Cucsa.005460.1	Cucsa.005460.1	PF00400,PF08799	PTHR19846	KOG0272		K12662	GO:0005515	AT2G41500.1	EMB2776,LIS	WD-40 repeat family protein / small nuclear ribonucleoprotein Prp4p-related
16951155	Cucsa.005460	Cucsa.005460.2	Cucsa.005460.2	PF00400,PF08799	PTHR19846	KOG0272		K12662	GO:0005515	AT2G41500.1	EMB2776,LIS	WD-40 repeat family protein / small nuclear ribonucleoprotein Prp4p-related
16951156	Cucsa.005470	Cucsa.005470.1	Cucsa.005470.1	PF07714	PTHR24420:SF897,PTHR24420	KOG1187	2.7.1.-	K00924	GO:0004672,GO:0005524,GO:0006468	AT2G02800.1	APK2B	protein kinase 2B
16951157	Cucsa.005480	Cucsa.005480.1	Cucsa.005480.1	PF00370,PF02782	PTHR10196:SF10,PTHR10196	KOG2531	2.7.1.17	K00854	GO:0016773,GO:0005975	AT5G49650.1	XK-2,XK2	xylulose kinase-2
16951158	Cucsa.005490	Cucsa.005490.1	Cucsa.005490.1	PF00010	PTHR12565,PTHR12565:SF8				GO:0030528,GO:0006355	AT1G26945.1	KDR	basic helix-loop-helix (bHLH) DNA-binding superfamily protein
16951159	Cucsa.005500	Cucsa.005500.1	Cucsa.005500.1	PF01145	PTHR10264,PTHR10264:SF25	KOG2620			GO:0016020	AT5G62740.1	ATHIR1,HIR1	SPFH/Band 7/PHB domain-containing membrane-associated protein family
16951160	Cucsa.005500	Cucsa.005500.2	Cucsa.005500.2	PF01145	PTHR10264,PTHR10264:SF25	KOG2620			GO:0016020	AT5G62740.1	ATHIR1,HIR1	SPFH/Band 7/PHB domain-containing membrane-associated protein family
16951161	Cucsa.005500	Cucsa.005500.3	Cucsa.005500.3	PF01145	PTHR10264,PTHR10264:SF25	KOG2620			GO:0016020	AT5G62740.1	ATHIR1,HIR1	SPFH/Band 7/PHB domain-containing membrane-associated protein family
16951162	Cucsa.005510	Cucsa.005510.1	Cucsa.005510.1	PF01535	PTHR24015,PTHR24015:SF105					AT3G49142.1		Tetratricopeptide repeat (TPR)-like superfamily protein
16951163	Cucsa.005520	Cucsa.005520.1	Cucsa.005520.1	PF08536						AT1G14410.1	ATWHY1,PTAC1,WHY1	ssDNA-binding transcriptional regulator
16951164	Cucsa.005520	Cucsa.005520.2	Cucsa.005520.2	PF08536						AT2G02740.1	ATWHY3,PTAC11,WHY3	ssDNA-binding transcriptional regulator
16951165	Cucsa.005530	Cucsa.005530.1	Cucsa.005530.1	PF02181	PTHR23213,PTHR23213:SF18					AT1G70140.1	ATFH8,FH8	formin 8
16951166	Cucsa.005540	Cucsa.005540.1	Cucsa.005540.1	PF00847	PTHR11795:SF332,PTHR11795				GO:0003700,GO:0006355	AT3G54320.2	ASML1,ATWRI1,WRI,WRI1	Integrase-type DNA-binding superfamily protein
16951167	Cucsa.005550	Cucsa.005550.1	Cucsa.005550.1	PF00190					GO:0045735	AT1G10460.1	GLP7	germin-like protein 7
16951168	Cucsa.005560	Cucsa.005560.1	Cucsa.005560.1	PF00676	PTHR11516,PTHR11516:SF4	KOG0225	1.2.4.1	K00161	GO:0016624,GO:0008152	AT1G59900.1	AT-E1 ALPHA,E1 ALPHA	pyruvate dehydrogenase complex E1 alpha subunit
16951169	Cucsa.005570	Cucsa.005570.1	Cucsa.005570.1
16951170	Cucsa.005770	Cucsa.005770.1	Cucsa.005770.1
16951171	Cucsa.005970	Cucsa.005970.1	Cucsa.005970.1		PTHR11764,PTHR11764:SF3				GO:0003824	AT1G78950.1		Terpenoid cyclases family protein
16951172	Cucsa.005970	Cucsa.005970.2	Cucsa.005970.2		PTHR11764,PTHR11764:SF3				GO:0003824	AT1G78955.1	CAMS1	camelliol C synthase 1
16951173	Cucsa.006170	Cucsa.006170.1	Cucsa.006170.1	PF00249	PTHR10641	KOG0048		K09422	GO:0003677	AT5G16600.1	AtMYB43,MYB43	myb domain protein 43
16951174	Cucsa.006180	Cucsa.006180.1	Cucsa.006180.1
16951175	Cucsa.006190	Cucsa.006190.1	Cucsa.006190.1
16951176	Cucsa.006200	Cucsa.006200.1	Cucsa.006200.1
16951177	Cucsa.006210	Cucsa.006210.1	Cucsa.006210.1	PF02704						AT1G74670.1		Gibberellin-regulated family protein
16951178	Cucsa.006220	Cucsa.006220.1	Cucsa.006220.1	PF03835,PF10404,PF10403,PF10405,PF01841	PTHR12135			K10838	GO:0003684,GO:0006289,GO:0005634,GO:0003677	AT5G16630.2	ATRAD4,RAD4	DNA repair protein Rad4 family
16951179	Cucsa.006220	Cucsa.006220.2	Cucsa.006220.2	PF03835,PF10404,PF10403,PF10405,PF01841	PTHR12135			K10838	GO:0003684,GO:0006289,GO:0005634,GO:0003677	AT5G16630.2	ATRAD4,RAD4	DNA repair protein Rad4 family
16951184	Cucsa.006220	Cucsa.006220.7	Cucsa.006220.7	PF03835,PF10404,PF10403,PF10405,PF01841	PTHR12135			K10838	GO:0003684,GO:0006289,GO:0005634,GO:0003677	AT5G16630.1	ATRAD4,RAD4	DNA repair protein Rad4 family
16951185	Cucsa.006220	Cucsa.006220.8	Cucsa.006220.8	PF03835,PF10403,PF01841	PTHR12135				GO:0003684,GO:0006289,GO:0005634,GO:0003677	AT5G16630.2	ATRAD4,RAD4	DNA repair protein Rad4 family
16951186	Cucsa.006230	Cucsa.006230.1	Cucsa.006230.1	PF00332,PF07983	PTHR16631				GO:0004553,GO:0005975	AT1G66250.1		O-Glycosyl hydrolases family 17 protein
16951187	Cucsa.006230	Cucsa.006230.2	Cucsa.006230.2	PF00332,PF07983	PTHR16631				GO:0004553,GO:0005975	AT1G66250.1		O-Glycosyl hydrolases family 17 protein
16951188	Cucsa.006240	Cucsa.006240.1	Cucsa.006240.1	PF01535	PTHR24015					AT1G66345.1		Pentatricopeptide repeat (PPR) superfamily protein
16951190	Cucsa.006260	Cucsa.006260.1	Cucsa.006260.1	PF03514,PF12041				K14494		AT2G01570.1	RGA,RGA1	GRAS family transcription factor family protein
16951191	Cucsa.006270	Cucsa.006270.1	Cucsa.006270.1							AT5G35695.1
16951192	Cucsa.006280	Cucsa.006280.1	Cucsa.006280.1	PF11955						AT1G71850.1		Ubiquitin carboxyl-terminal hydrolase family protein
16951193	Cucsa.006290	Cucsa.006290.1	Cucsa.006290.1		PTHR24420:SF937,PTHR24420					AT3G59110.1		Protein kinase superfamily protein
16951194	Cucsa.006300	Cucsa.006300.1	Cucsa.006300.1	PF02364	PTHR12741,PTHR12741:SF4				GO:0016020,GO:0006075,GO:0003843,GO:0000148	AT3G59100.1	ATGSL11,gsl11	glucan synthase-like 11
16951195	Cucsa.006310	Cucsa.006310.1	Cucsa.006310.1	PF00036	PTHR24753:SF7,PTHR24753			K13448		AT5G17480.1	APC1,PC1	pollen calcium-binding protein 1
16951196	Cucsa.006320	Cucsa.006320.1	Cucsa.006320.1	PF00069	PTHR24420:SF656,PTHR24420	KOG1187			GO:0004672,GO:0005524,GO:0006468	AT5G37790.1		Protein kinase superfamily protein
16951197	Cucsa.006330	Cucsa.006330.1	Cucsa.006330.1	PF01535	PTHR24015					AT1G77360.1		Tetratricopeptide repeat (TPR)-like superfamily protein
16951198	Cucsa.006340	Cucsa.006340.1	Cucsa.006340.1	PF00010	PTHR10014,PTHR10014:SF30				GO:0030528,GO:0006355	AT1G66470.1	RHD6	ROOT HAIR DEFECTIVE6
16951199	Cucsa.006540	Cucsa.006540.1	Cucsa.006540.1		PTHR10178,PTHR10178:SF14
16951200	Cucsa.006740	Cucsa.006740.1	Cucsa.006740.1
16951201	Cucsa.006940	Cucsa.006940.1	Cucsa.006940.1	PF00416	PTHR10871,PTHR10871:SF1	KOG3311			GO:0003723,GO:0003735,GO:0006412,GO:0005622,GO:0005840	AT5G14320.1		Ribosomal protein S13/S18 family
16951202	Cucsa.006940	Cucsa.006940.2	Cucsa.006940.2	PF00416	PTHR10871,PTHR10871:SF1	KOG3311			GO:0003723,GO:0003735,GO:0006412,GO:0005622,GO:0005840	AT5G14320.1		Ribosomal protein S13/S18 family
16951203	Cucsa.006950	Cucsa.006950.1	Cucsa.006950.1	PF04059						AT1G37140.1	MCT1	MEI2 C-terminal RRM only like 1
16951204	Cucsa.007150	Cucsa.007150.1	Cucsa.007150.1		PTHR10566,PTHR10566:SF10			K08869		AT1G71810.1		Protein kinase superfamily protein
16951205	Cucsa.007160	Cucsa.007160.1	Cucsa.007160.1	PF01113,PF05173	PTHR20836		1.3.1.26	K00215	GO:0008839,GO:0009089,GO:0055114,GO:0070402	AT3G59890.1		Dihydrodipicolinate reductase, bacterial/plant
16951206	Cucsa.007170	Cucsa.007170.1	Cucsa.007170.1							AT1G50660.1
16951207	Cucsa.007170	Cucsa.007170.2	Cucsa.007170.2							AT1G50660.1
16951208	Cucsa.007180	Cucsa.007180.1	Cucsa.007180.1	PF02338	PTHR13312		3.1.2.-	K13719		AT1G50670.1		OTU-like cysteine protease family protein
16951209	Cucsa.007190	Cucsa.007190.1	Cucsa.007190.1	PF00078,PF00665	PTHR10178,PTHR10178:SF14				GO:0003723,GO:0003964,GO:0006278,GO:0015074,GO:0003677	ATMG00860.1		DNA/RNA polymerases superfamily protein
16951210	Cucsa.007200	Cucsa.007200.1	Cucsa.007200.1
16951211	Cucsa.007210	Cucsa.007210.1	Cucsa.007210.1	PF00097	PTHR14155					AT3G20395.1		RING/U-box superfamily protein
16951212	Cucsa.007220	Cucsa.007220.1	Cucsa.007220.1	PF01777,PF00467	PTHR10497	KOG3418			GO:0003735,GO:0006412,GO:0005622,GO:0005840	AT4G15000.1		Ribosomal L27e protein family
16951213	Cucsa.007230	Cucsa.007230.1	Cucsa.007230.1							AT3G22200.2	GABA-T,HER1,POP2	Pyridoxal phosphate (PLP)-dependent transferases superfamily protein
16951214	Cucsa.007240	Cucsa.007240.1	Cucsa.007240.1	PF01253	PTHR10388	KOG1770			GO:0003743,GO:0006413	AT5G54940.2		Translation initiation factor SUI1 family protein
16951215	Cucsa.007240	Cucsa.007240.2	Cucsa.007240.2	PF01253	PTHR10388	KOG1770			GO:0003743,GO:0006413	AT5G54940.1		Translation initiation factor SUI1 family protein
16951216	Cucsa.007250	Cucsa.007250.1	Cucsa.007250.1							AT1G50710.1
16951217	Cucsa.007260	Cucsa.007260.1	Cucsa.007260.1		PTHR23125,PTHR23125:SF145					AT4G26980.1		RNI-like superfamily protein
16951218	Cucsa.007270	Cucsa.007270.1	Cucsa.007270.1
16951219	Cucsa.007280	Cucsa.007280.1	Cucsa.007280.1	PF00665	PTHR11439,PTHR11439:SF128				GO:0015074,GO:0003677	AT4G23160.1	CRK8	cysteine-rich RLK (RECEPTOR-like protein kinase) 8
16951220	Cucsa.007290	Cucsa.007290.1	Cucsa.007290.1	PF00348	PTHR12001,PTHR12001:SF8				GO:0008299	AT4G38460.1	GGR	geranylgeranyl reductase
16951221	Cucsa.007300	Cucsa.007300.1	Cucsa.007300.1	PF00439	PTHR22881,PTHR22881:SF3			K11723	GO:0005515	AT5G55040.2		DNA-binding bromodomain-containing protein
16951222	Cucsa.007310	Cucsa.007310.1	Cucsa.007310.1	PF02606					GO:0005524,GO:0009029,GO:0009245	AT3G20480.1		tetraacyldisaccharide 4\'-kinase family protein
16951223	Cucsa.007320	Cucsa.007320.1	Cucsa.007320.1	PF01501	PTHR13778:SF2,PTHR13778		2.4.1.43	K13648	GO:0016757	AT2G20810.1	GAUT10,LGT4	galacturonosyltransferase 10
16951224	Cucsa.007330	Cucsa.007330.1	Cucsa.007330.1	PF00364,PF00198	PTHR23151	KOG0559	2.3.1.61	K00658	GO:0016746,GO:0008152,GO:0008415	AT4G26910.2		Dihydrolipoamide succinyltransferase
16951225	Cucsa.007330	Cucsa.007330.2	Cucsa.007330.2	PF00364,PF00198	PTHR23151	KOG0559	2.3.1.61	K00658	GO:0016746,GO:0008152,GO:0008415	AT4G26910.2		Dihydrolipoamide succinyltransferase
16951226	Cucsa.007340	Cucsa.007340.1	Cucsa.007340.1	PF00977,PF00117	PTHR21235:SF2,PTHR21235	KOG0623	2.4.2.-,4.1.3.-	K01663	GO:0000105	AT4G26900.1	AT-HF,HISN4	HIS HF
16951227	Cucsa.007340	Cucsa.007340.2	Cucsa.007340.2	PF00977,PF00117	PTHR21235:SF2,PTHR21235	KOG0623			GO:0000105	AT4G26900.1	AT-HF,HISN4	HIS HF
16951228	Cucsa.007350	Cucsa.007350.1	Cucsa.007350.1	PF00069	PTHR24361,PTHR24361:SF58	KOG0198			GO:0004672,GO:0005524,GO:0006468	AT5G55090.1	MAPKKK15	mitogen-activated protein kinase kinase kinase 15
16951229	Cucsa.007360	Cucsa.007360.1	Cucsa.007360.1	PF03635	PTHR13673					AT1G50730.1
16951230	Cucsa.007360	Cucsa.007360.2	Cucsa.007360.2		PTHR13673					AT1G50730.1
16951231	Cucsa.007370	Cucsa.007370.1	Cucsa.007370.1		PTHR11439					AT4G23160.1	CRK8	cysteine-rich RLK (RECEPTOR-like protein kinase) 8
16951232	Cucsa.007380	Cucsa.007380.1	Cucsa.007380.1							AT1G50730.1
16951233	Cucsa.007390	Cucsa.007390.1	Cucsa.007390.1	PF02922	PTHR10357,PTHR10357:SF27				GO:0004553,GO:0005975	AT3G20440.2	BE1,EMB2729	Alpha amylase family protein
16951235	Cucsa.007600	Cucsa.007600.1	Cucsa.007600.1		PTHR24012:SF67,PTHR24012					AT1G47490.1	ATRBP47C,RBP47C	RNA-binding protein 47C
16951236	Cucsa.007800	Cucsa.007800.1	Cucsa.007800.1
16951237	Cucsa.007810	Cucsa.007810.1	Cucsa.007810.1	PF00069	PTHR13902,PTHR13902:SF35	KOG0584			GO:0004672,GO:0005524,GO:0006468	AT5G58350.1	WNK4,ZIK2	with no lysine (K) kinase 4
16951238	Cucsa.007810	Cucsa.007810.2	Cucsa.007810.2	PF00069	PTHR13902,PTHR13902:SF35	KOG0584			GO:0004672,GO:0005524,GO:0006468	AT5G58350.1	WNK4,ZIK2	with no lysine (K) kinase 4
16951239	Cucsa.007820	Cucsa.007820.1	Cucsa.007820.1							AT2G30395.1	ATOFP17,OFP17	ovate family protein 17
16951240	Cucsa.007830	Cucsa.007830.1	Cucsa.007830.1
16951241	Cucsa.007840	Cucsa.007840.1	Cucsa.007840.1	PF03822,PF00069	PTHR24343,PTHR24343:SF45	KOG0583			GO:0004672,GO:0005524,GO:0006468,GO:0007165	AT2G30360.1	CIPK11,PKS5,SIP4,SNRK3.22	SOS3-interacting protein 4
16951242	Cucsa.007850	Cucsa.007850.1	Cucsa.007850.1	PF03822,PF00069	PTHR24343,PTHR24343:SF45	KOG0583			GO:0004672,GO:0005524,GO:0006468,GO:0007165	AT5G58380.1	CIPK10,PKS2,SIP1,SNRK3.8	SOS3-interacting protein 1
16951243	Cucsa.007860	Cucsa.007860.1	Cucsa.007860.1	PF03168						AT3G54200.1		Late embryogenesis abundant (LEA) hydroxyproline-rich glycoprotein family
16951245	Cucsa.008070	Cucsa.008070.1	Cucsa.008070.1	PF01148	PTHR13773	KOG1440	2.7.7.41	K00981	GO:0016772,GO:0016020	AT1G62430.1	ATCDS1,CDS1	CDP-diacylglycerol synthase 1
16951246	Cucsa.008080	Cucsa.008080.1	Cucsa.008080.1	PF04720						AT1G62420.1		Protein of unknown function (DUF506)
16951247	Cucsa.008280	Cucsa.008280.1	Cucsa.008280.1	PF02453	PTHR10994				GO:0005783	AT2G15280.1		Reticulon family protein
16951248	Cucsa.008480	Cucsa.008480.1	Cucsa.008480.1	PF07727	PTHR11439					AT4G23160.1	CRK8	cysteine-rich RLK (RECEPTOR-like protein kinase) 8
16951249	Cucsa.008680	Cucsa.008680.1	Cucsa.008680.1	PF00078	PTHR19446:SF34,PTHR19446				GO:0006278,GO:0003964,GO:0003723	AT3G24255.1		RNA-directed DNA polymerase (reverse transcriptase)-related family protein
16951250	Cucsa.008880	Cucsa.008880.1	Cucsa.008880.1	PF03009	PTHR22958	KOG2421			GO:0008889,GO:0006071	AT3G02040.1	SRG3	senescence-related gene 3
16951251	Cucsa.008890	Cucsa.008890.1	Cucsa.008890.1	PF02861,PF00004,PF07724,PF10431	PTHR11638:SF18,PTHR11638	KOG1051		K03695	GO:0005524,GO:0019538,GO:0016887	AT5G15450.1	APG6,CLPB-P,CLPB3	casein lytic proteinase B3
16951252	Cucsa.008900	Cucsa.008900.1	Cucsa.008900.1							AT1G52827.1	ATCDT1,CDT1	cadmium tolerance 1
16951253	Cucsa.008910	Cucsa.008910.1	Cucsa.008910.1	PF03171	PTHR10209,PTHR10209:SF55	KOG0143			GO:0016491,GO:0016706,GO:0055114	AT1G52800.1		2-oxoglutarate (2OG) and Fe(II)-dependent oxygenase superfamily protein
16951254	Cucsa.009110	Cucsa.009110.1	Cucsa.009110.1	PF04749	PTHR15907,PTHR15907:SF11					AT1G14870.1	PCR2	PLANT CADMIUM RESISTANCE 2
16951255	Cucsa.009110	Cucsa.009110.2	Cucsa.009110.2	PF04749	PTHR15907,PTHR15907:SF11					AT5G35525.1		PLAC8 family protein
16951256	Cucsa.009110	Cucsa.009110.3	Cucsa.009110.3	PF04749	PTHR15907,PTHR15907:SF11					AT5G35525.1		PLAC8 family protein
16951257	Cucsa.009110	Cucsa.009110.4	Cucsa.009110.4	PF04749	PTHR15907,PTHR15907:SF11					AT5G35525.1		PLAC8 family protein
16951258	Cucsa.009120	Cucsa.009120.1	Cucsa.009120.1	PF00280					GO:0004867,GO:0009611	AT2G38870.1		Serine protease inhibitor, potato inhibitor I-type family protein
16951259	Cucsa.009130	Cucsa.009130.1	Cucsa.009130.1	PF04398						AT1G09310.1		Protein of unknown function, DUF538
16951260	Cucsa.009140	Cucsa.009140.1	Cucsa.009140.1	PF00168	PTHR26357,PTHR26357:SF5	KOG1030			GO:0005515	AT2G01540.1		Calcium-dependent lipid-binding (CaLB domain) family protein
16951261	Cucsa.009150	Cucsa.009150.1	Cucsa.009150.1	PF02878,PF02879,PF02880	PTHR22573:SF4,PTHR22573	KOG1220			GO:0016868,GO:0005975	AT1G70820.1		phosphoglucomutase, putative / glucose phosphomutase, putative
16951262	Cucsa.009150	Cucsa.009150.2	Cucsa.009150.2	PF02878,PF02879,PF02880	PTHR22573:SF4,PTHR22573	KOG1220			GO:0016868,GO:0005975	AT1G70820.1		phosphoglucomutase, putative / glucose phosphomutase, putative
16951263	Cucsa.009150	Cucsa.009150.3	Cucsa.009150.3	PF02879,PF02880	PTHR22573:SF4,PTHR22573	KOG1220			GO:0016868,GO:0005975	AT1G70820.1		phosphoglucomutase, putative / glucose phosphomutase, putative
16951264	Cucsa.009160	Cucsa.009160.1	Cucsa.009160.1	PF00348	PTHR11525				GO:0008299	AT4G17190.1	FPS2	farnesyl diphosphate synthase 2
16951265	Cucsa.009170	Cucsa.009170.1	Cucsa.009170.1
16951266	Cucsa.009180	Cucsa.009180.1	Cucsa.009180.1	PF10151	PTHR13448	KOG4467				AT1G70770.1		Protein of unknown function DUF2359, transmembrane
16951267	Cucsa.009190	Cucsa.009190.1	Cucsa.009190.1							AT2G01590.1	CRR3	chlororespiratory reduction 3
16951268	Cucsa.009200	Cucsa.009200.1	Cucsa.009200.1	PF07714	PTHR24420,PTHR24420:SF787	KOG1187			GO:0004672,GO:0005524,GO:0006468	AT1G70740.1		Protein kinase superfamily protein
16951269	Cucsa.009200	Cucsa.009200.2	Cucsa.009200.2	PF00069	PTHR24420,PTHR24420:SF787	KOG0589			GO:0004672,GO:0005524,GO:0006468	AT1G70740.1		Protein kinase superfamily protein
16951271	Cucsa.009200	Cucsa.009200.4	Cucsa.009200.4	PF00069	PTHR24420,PTHR24420:SF787	KOG0589			GO:0004672,GO:0005524,GO:0006468	AT1G70740.1		Protein kinase superfamily protein
16951274	Cucsa.009210	Cucsa.009210.1	Cucsa.009210.1	PF07651	PTHR22951,PTHR22951:SF1				GO:0005543	AT2G01600.1		ENTH/ANTH/VHS superfamily protein
16951275	Cucsa.009220	Cucsa.009220.1	Cucsa.009220.1
16951276	Cucsa.009230	Cucsa.009230.1	Cucsa.009230.1	PF07651	PTHR22951,PTHR22951:SF1				GO:0005543	AT2G01600.1		ENTH/ANTH/VHS superfamily protein
16951277	Cucsa.009240	Cucsa.009240.1	Cucsa.009240.1
16951278	Cucsa.009250	Cucsa.009250.1	Cucsa.009250.1	PF04676,PF04677	PTHR12072:SF3,PTHR12072	KOG2477				AT1G56290.1		CwfJ-like family protein
16951279	Cucsa.009260	Cucsa.009260.1	Cucsa.009260.1	PF05804	PTHR23315:SF36,PTHR23315				GO:0005515	AT1G76390.1		ARM repeat superfamily protein
16951280	Cucsa.009270	Cucsa.009270.1	Cucsa.009270.1
16951281	Cucsa.009280	Cucsa.009280.1	Cucsa.009280.1	PF00407					GO:0006952,GO:0009607	AT1G14930.1		Polyketide cyclase/dehydrase and lipid transport superfamily protein
16951282	Cucsa.009290	Cucsa.009290.1	Cucsa.009290.1	PF00407					GO:0006952,GO:0009607	AT1G14930.1		Polyketide cyclase/dehydrase and lipid transport superfamily protein
16951283	Cucsa.009300	Cucsa.009300.1	Cucsa.009300.1	PF00407					GO:0006952,GO:0009607	AT1G14930.1		Polyketide cyclase/dehydrase and lipid transport superfamily protein
16951284	Cucsa.009310	Cucsa.009310.1	Cucsa.009310.1	PF00031	PTHR11413:SF28,PTHR11413				GO:0004869	AT5G47550.1		Cystatin/monellin superfamily protein
16951285	Cucsa.009320	Cucsa.009320.1	Cucsa.009320.1	PF00407					GO:0009607,GO:0006952	AT1G14930.1		Polyketide cyclase/dehydrase and lipid transport superfamily protein
16951286	Cucsa.009330	Cucsa.009330.1	Cucsa.009330.1	PF00407					GO:0006952,GO:0009607	AT1G14930.1		Polyketide cyclase/dehydrase and lipid transport superfamily protein
16951287	Cucsa.009340	Cucsa.009340.1	Cucsa.009340.1	PF00407					GO:0006952,GO:0009607	AT1G14930.1		Polyketide cyclase/dehydrase and lipid transport superfamily protein
16951288	Cucsa.009350	Cucsa.009350.1	Cucsa.009350.1	PF00407					GO:0006952,GO:0009607	AT1G14930.1		Polyketide cyclase/dehydrase and lipid transport superfamily protein
16951289	Cucsa.009360	Cucsa.009360.1	Cucsa.009360.1	PF00407					GO:0006952,GO:0009607	AT1G14940.1		Polyketide cyclase/dehydrase and lipid transport superfamily protein
16951290	Cucsa.009370	Cucsa.009370.1	Cucsa.009370.1	PF00407					GO:0006952,GO:0009607	AT4G14060.1		Polyketide cyclase/dehydrase and lipid transport superfamily protein
16951291	Cucsa.009570	Cucsa.009570.1	Cucsa.009570.1	PF04280	PTHR10721				GO:0015450,GO:0006886,GO:0005744	AT2G36070.1	ATTIM44-2,TIM44-2	translocase inner membrane subunit 44-2
16951292	Cucsa.009770	Cucsa.009770.1	Cucsa.009770.1
16951293	Cucsa.009970	Cucsa.009970.1	Cucsa.009970.1
16951295	Cucsa.010370	Cucsa.010370.1	Cucsa.010370.1		PTHR10796,PTHR10796:SF35					AT4G38350.1		Patched family protein
16951296	Cucsa.010570	Cucsa.010570.1	Cucsa.010570.1	PF00133,PF08264,PF09334	PTHR11946:SF1,PTHR11946	KOG0436	6.1.1.10	K01874	GO:0000166,GO:0004812,GO:0005524,GO:0006418,GO:0005737,GO:0006412	AT3G55400.1	OVA1	methionyl-tRNA synthetase / methionine--tRNA ligase / MetRS (cpMetRS)
16951297	Cucsa.010580	Cucsa.010580.1	Cucsa.010580.1	PF01370	PTHR10366,PTHR10366:SF35	KOG1429			GO:0003824,GO:0050662,GO:0044237	AT2G28760.2	UXS6	UDP-XYL synthase 6
16951298	Cucsa.010580	Cucsa.010580.2	Cucsa.010580.2	PF01370	PTHR10366,PTHR10366:SF35	KOG1429			GO:0003824,GO:0050662,GO:0044237	AT2G28760.3	UXS6	UDP-XYL synthase 6
16951299	Cucsa.010580	Cucsa.010580.3	Cucsa.010580.3	PF01370	PTHR10366,PTHR10366:SF35	KOG1429			GO:0003824,GO:0050662,GO:0044237	AT2G28760.1	UXS6	UDP-XYL synthase 6
16951300	Cucsa.010580	Cucsa.010580.4	Cucsa.010580.4	PF01370	PTHR10366,PTHR10366:SF35	KOG1429			GO:0003824,GO:0050662,GO:0044237	AT2G28760.2	UXS6	UDP-XYL synthase 6
16951301	Cucsa.010580	Cucsa.010580.5	Cucsa.010580.5	PF01370	PTHR10366,PTHR10366:SF35	KOG1429			GO:0003824,GO:0050662,GO:0044237	AT2G28760.1	UXS6	UDP-XYL synthase 6
16951302	Cucsa.010590	Cucsa.010590.1	Cucsa.010590.1	PF10215						AT3G12587.1		Oligosaccaryltransferase
16951303	Cucsa.010600	Cucsa.010600.1	Cucsa.010600.1	PF00012	PTHR19375	KOG0100		K03283	GO:0005524	AT5G02500.1	AT-HSC70-1,HSC70,HSC70-1,HSP70-1	heat shock cognate protein 70-1
16951304	Cucsa.010610	Cucsa.010610.1	Cucsa.010610.1	PF00149	PTHR11668,PTHR11668:SF7	KOG0372			GO:0016787	AT5G63870.1	ATPP7,PP7	serine/threonine phosphatase 7
16951305	Cucsa.010610	Cucsa.010610.2	Cucsa.010610.2	PF00149	PTHR11668,PTHR11668:SF7	KOG0372			GO:0016787	AT5G63870.2	ATPP7,PP7	serine/threonine phosphatase 7
16951306	Cucsa.010610	Cucsa.010610.3	Cucsa.010610.3	PF00149	PTHR11668,PTHR11668:SF7	KOG0372			GO:0016787	AT5G63870.1	ATPP7,PP7	serine/threonine phosphatase 7
16951307	Cucsa.010610	Cucsa.010610.4	Cucsa.010610.4	PF00149	PTHR11668,PTHR11668:SF7	KOG0372			GO:0016787	AT5G63870.1	ATPP7,PP7	serine/threonine phosphatase 7
16951308	Cucsa.010610	Cucsa.010610.5	Cucsa.010610.5	PF00149	PTHR11668,PTHR11668:SF7	KOG0372			GO:0016787	AT5G63870.2	ATPP7,PP7	serine/threonine phosphatase 7
16951309	Cucsa.010620	Cucsa.010620.1	Cucsa.010620.1	PF00097	PTHR22764	KOG1493				AT5G17600.1		RING/U-box superfamily protein
16951310	Cucsa.010630	Cucsa.010630.1	Cucsa.010630.1							AT5G59350.1
16951311	Cucsa.010640	Cucsa.010640.1	Cucsa.010640.1		PTHR22930					AT5G41980.1
16951312	Cucsa.010650	Cucsa.010650.1	Cucsa.010650.1	PF00432	PTHR11774,PTHR11774:SF4	KOG0367	2.5.1.59	K11713	GO:0003824	AT2G39550.1	ATGGT-IB,GGB,PGGT-I	Prenyltransferase family protein
16951313	Cucsa.010660	Cucsa.010660.1	Cucsa.010660.1	PF00010	PTHR12565,PTHR12565:SF26				GO:0030528,GO:0006355	AT2G16910.1	AMS	basic helix-loop-helix (bHLH) DNA-binding superfamily protein
16951314	Cucsa.010670	Cucsa.010670.1	Cucsa.010670.1							AT3G04020.1
16951315	Cucsa.010680	Cucsa.010680.1	Cucsa.010680.1	PF00012	PTHR19375	KOG0100		K03283	GO:0005524	AT5G02500.1	AT-HSC70-1,HSC70,HSC70-1,HSP70-1	heat shock cognate protein 70-1
16951316	Cucsa.010690	Cucsa.010690.1	Cucsa.010690.1	PF02701					GO:0003677,GO:0008270,GO:0006355	AT3G55370.2	OBP3	OBF-binding protein 3
16951317	Cucsa.010700	Cucsa.010700.1	Cucsa.010700.1	PF04535						AT2G39518.1		Uncharacterised protein family (UPF0497)
16951318	Cucsa.010710	Cucsa.010710.1	Cucsa.010710.1	PF04535						AT2G39530.1		Uncharacterised protein family (UPF0497)
16951319	Cucsa.010720	Cucsa.010720.1	Cucsa.010720.1	PF04535						AT2G39530.1		Uncharacterised protein family (UPF0497)
16951320	Cucsa.010730	Cucsa.010730.1	Cucsa.010730.1		PTHR12701:SF1,PTHR12701				GO:0016021,GO:0006886,GO:0005783	AT5G42570.1		B-cell receptor-associated 31-like
16951321	Cucsa.010740	Cucsa.010740.1	Cucsa.010740.1	PF07649,PF03107					GO:0035556,GO:0008270,GO:0047134,GO:0055114	AT2G16050.1		Cysteine/Histidine-rich C1 domain family protein
16951322	Cucsa.010750	Cucsa.010750.1	Cucsa.010750.1	PF07649					GO:0047134,GO:0055114	AT2G16050.1		Cysteine/Histidine-rich C1 domain family protein
16951323	Cucsa.010760	Cucsa.010760.1	Cucsa.010760.1	PF07649					GO:0035556,GO:0047134,GO:0055114	AT2G16050.1		Cysteine/Histidine-rich C1 domain family protein
16951324	Cucsa.010770	Cucsa.010770.1	Cucsa.010770.1	PF07649					GO:0035556,GO:0008270,GO:0047134,GO:0055114	AT2G16050.1		Cysteine/Histidine-rich C1 domain family protein
16951325	Cucsa.010780	Cucsa.010780.1	Cucsa.010780.1	PF07649,PF03107					GO:0035556,GO:0008270,GO:0047134,GO:0055114	AT2G16050.1		Cysteine/Histidine-rich C1 domain family protein
16951326	Cucsa.010790	Cucsa.010790.1	Cucsa.010790.1							AT4G26055.1
16951327	Cucsa.010800	Cucsa.010800.1	Cucsa.010800.1	PF02544	PTHR10556,PTHR10556:SF28	KOG1639	1.3.1.-	K10258	GO:0016627,GO:0006629,GO:0005737,GO:0016021	AT3G55360.1	ATTSC13,CER10,ECR,TSC13	3-oxo-5-alpha-steroid 4-dehydrogenase family protein
16951328	Cucsa.010800	Cucsa.010800.2	Cucsa.010800.2	PF02544	PTHR10556,PTHR10556:SF28	KOG1639			GO:0016627,GO:0006629,GO:0005737,GO:0016021	AT3G55360.1	ATTSC13,CER10,ECR,TSC13	3-oxo-5-alpha-steroid 4-dehydrogenase family protein
16951329	Cucsa.010810	Cucsa.010810.1	Cucsa.010810.1	PF00022	PTHR11937,PTHR11937:SF77	KOG0676		K10355		AT3G46520.1	ACT12	actin-12
16951330	Cucsa.010820	Cucsa.010820.1	Cucsa.010820.1	PF00535	PTHR10859,PTHR10859:SF42					AT2G39630.2		Nucleotide-diphospho-sugar transferases superfamily protein
16951331	Cucsa.010830	Cucsa.010830.1	Cucsa.010830.1							AT3G55420.1
16951332	Cucsa.010840	Cucsa.010840.1	Cucsa.010840.1	PF04720						AT2G39650.1		Protein of unknown function (DUF506)
16951333	Cucsa.010850	Cucsa.010850.1	Cucsa.010850.1	PF07714	PTHR24420:SF861,PTHR24420	KOG1187			GO:0004672,GO:0005524,GO:0006468	AT1G07570.3	APK1,APK1A	Protein kinase superfamily protein
16951334	Cucsa.010860	Cucsa.010860.1	Cucsa.010860.1	PF07714	PTHR24420:SF861,PTHR24420	KOG1187			GO:0004672,GO:0005524,GO:0006468	AT1G07570.2	APK1,APK1A	Protein kinase superfamily protein
16951335	Cucsa.010860	Cucsa.010860.2	Cucsa.010860.2	PF07714	PTHR24420:SF861,PTHR24420	KOG1187			GO:0004672,GO:0005524,GO:0006468	AT1G07570.2	APK1,APK1A	Protein kinase superfamily protein
16951336	Cucsa.010870	Cucsa.010870.1	Cucsa.010870.1	PF00168	PTHR10024	KOG1030			GO:0005515	AT3G55470.1		Calcium-dependent lipid-binding (CaLB domain) family protein
16951337	Cucsa.010880	Cucsa.010880.1	Cucsa.010880.1	PF00168	PTHR10024	KOG1030			GO:0005515	AT3G55470.1		Calcium-dependent lipid-binding (CaLB domain) family protein
16951338	Cucsa.010890	Cucsa.010890.1	Cucsa.010890.1	PF04784	PTHR23054					AT2G39690.1		Protein of unknown function, DUF547
16951339	Cucsa.010900	Cucsa.010900.1	Cucsa.010900.1	PF04658	PTHR12228			K03132	GO:0016251,GO:0006367,GO:0005669	AT1G55300.1	TAF7	TBP-associated factor 7
16951340	Cucsa.010910	Cucsa.010910.1	Cucsa.010910.1	PF01357,PF03330						AT2G39700.1	ATEXP4,ATEXPA4,ATHEXP ALPHA 1.6,EXPA4	expansin A4
16951341	Cucsa.010920	Cucsa.010920.1	Cucsa.010920.1	PF01728	PTHR10920	KOG4589			GO:0003676,GO:0008168,GO:0032259,GO:0001510	AT5G13830.1		FtsJ-like methyltransferase family protein
16951342	Cucsa.010930	Cucsa.010930.1	Cucsa.010930.1	PF00400	PTHR19918	KOG0305			GO:0005515	AT5G13840.1	FZR3	FIZZY-related 3
16951343	Cucsa.010930	Cucsa.010930.2	Cucsa.010930.2	PF00400	PTHR19918	KOG0305			GO:0005515	AT5G13840.2	FZR3	FIZZY-related 3
16951344	Cucsa.010940	Cucsa.010940.1	Cucsa.010940.1	PF08137						AT2G39705.1	DVL11,RTFL8	ROTUNDIFOLIA like 8
16951345	Cucsa.010950	Cucsa.010950.1	Cucsa.010950.1	PF06886						AT3G01710.2		TPX2 (targeting protein for Xklp2) protein family
16951346	Cucsa.010960	Cucsa.010960.1	Cucsa.010960.1							AT5G40690.1
16951347	Cucsa.010970	Cucsa.010970.1	Cucsa.010970.1	PF02136					GO:0006810,GO:0005622	AT1G71480.1		Nuclear transport factor 2 (NTF2) family protein
16951348	Cucsa.010980	Cucsa.010980.1	Cucsa.010980.1	PF04193	PTHR13131	KOG2913		K12386		AT5G40670.1		PQ-loop repeat family protein / transmembrane family protein
16951349	Cucsa.010980	Cucsa.010980.2	Cucsa.010980.2	PF04193	PTHR13131	KOG2913		K12386		AT5G40670.1		PQ-loop repeat family protein / transmembrane family protein
16951352	Cucsa.010990	Cucsa.010990.1	Cucsa.010990.1	PF02298					GO:0005507,GO:0009055	AT1G48940.1	AtENODL6,ENODL6	early nodulin-like protein 6
16951353	Cucsa.011000	Cucsa.011000.1	Cucsa.011000.1							AT3G27390.1
16951354	Cucsa.011010	Cucsa.011010.1	Cucsa.011010.1	PF00240	PTHR10666:SF85,PTHR10666				GO:0005515	AT5G14360.1		Ubiquitin-like superfamily protein
16951355	Cucsa.011020	Cucsa.011020.1	Cucsa.011020.1	PF06203					GO:0005515	AT5G14370.1		CCT motif family protein
16951356	Cucsa.011030	Cucsa.011030.1	Cucsa.011030.1	PF00544			4.2.2.2	K01728		AT3G27400.1		Pectin lyase-like superfamily protein
16951357	Cucsa.011040	Cucsa.011040.1	Cucsa.011040.1	PF09768	PTHR21711	KOG3314			GO:0004222	AT3G03420.1		Ku70-binding family protein
16951358	Cucsa.011040	Cucsa.011040.2	Cucsa.011040.2	PF09768	PTHR21711	KOG3314			GO:0004222	AT3G03420.1		Ku70-binding family protein
16951359	Cucsa.011040	Cucsa.011040.3	Cucsa.011040.3	PF09768	PTHR21711				GO:0004222	AT3G03420.1		Ku70-binding family protein
16951360	Cucsa.011050	Cucsa.011050.1	Cucsa.011050.1	PF07479,PF01210	PTHR11728	KOG2711	1.1.1.8	K00006	GO:0016616,GO:0051287,GO:0046168,GO:0055114,GO:0005737,GO:0016614,GO:0005975,GO:0009331,GO:0006072,GO:0004367	AT5G40610.1		NAD-dependent glycerol-3-phosphate dehydrogenase family protein
16951361	Cucsa.011050	Cucsa.011050.2	Cucsa.011050.2	PF07479,PF01210	PTHR11728	KOG2711	1.1.1.8	K00006	GO:0016616,GO:0051287,GO:0046168,GO:0055114,GO:0005737,GO:0016614,GO:0005975,GO:0009331,GO:0006072,GO:0004367	AT5G40610.1		NAD-dependent glycerol-3-phosphate dehydrogenase family protein
16951362	Cucsa.011050	Cucsa.011050.3	Cucsa.011050.3	PF07479,PF01210	PTHR11728	KOG2711	1.1.1.8	K00006	GO:0016616,GO:0051287,GO:0046168,GO:0055114,GO:0005737,GO:0016614,GO:0005975,GO:0009331,GO:0006072,GO:0004367	AT5G40610.1		NAD-dependent glycerol-3-phosphate dehydrogenase family protein
16951363	Cucsa.011050	Cucsa.011050.4	Cucsa.011050.4	PF07479,PF01210	PTHR11728	KOG2711			GO:0016616,GO:0051287,GO:0046168,GO:0055114,GO:0005737,GO:0016614,GO:0005975,GO:0009331,GO:0006072,GO:0004367	AT5G40610.1		NAD-dependent glycerol-3-phosphate dehydrogenase family protein
16951364	Cucsa.011060	Cucsa.011060.1	Cucsa.011060.1	PF00561	PTHR12277:SF8,PTHR12277	KOG1552				AT5G14390.1		alpha/beta-Hydrolases superfamily protein
16951365	Cucsa.011060	Cucsa.011060.2	Cucsa.011060.2	PF00326	PTHR12277:SF8,PTHR12277	KOG1552			GO:0008236,GO:0006508	AT5G14390.1		alpha/beta-Hydrolases superfamily protein
16951366	Cucsa.011070	Cucsa.011070.1	Cucsa.011070.1	PF00814	PTHR11735	KOG2708	3.4.24.57	K01409	GO:0004222,GO:0006508	AT4G22720.1		Actin-like ATPase superfamily protein
16951367	Cucsa.011070	Cucsa.011070.2	Cucsa.011070.2	PF00814	PTHR11735				GO:0004222,GO:0006508	AT4G22720.2		Actin-like ATPase superfamily protein
16951368	Cucsa.011080	Cucsa.011080.1	Cucsa.011080.1	PF00067	PTHR24286,PTHR24286:SF59	KOG0157			GO:0005506,GO:0009055,GO:0016705,GO:0020037,GO:0055114	AT5G14400.1	CYP724A1	cytochrome P450, family 724, subfamily A, polypeptide 1
16951369	Cucsa.011090	Cucsa.011090.1	Cucsa.011090.1		PTHR12311,PTHR12311:SF2	KOG3152			GO:0003676	AT3G56510.2		RNA-binding (RRM/RBD/RNP motifs) family protein
16951370	Cucsa.011090	Cucsa.011090.2	Cucsa.011090.2		PTHR12311,PTHR12311:SF2	KOG3152			GO:0003676	AT3G56510.2		RNA-binding (RRM/RBD/RNP motifs) family protein
16951371	Cucsa.011100	Cucsa.011100.1	Cucsa.011100.1							AT5G14410.1
16951372	Cucsa.011110	Cucsa.011110.1	Cucsa.011110.1	PF01471,PF00413	PTHR10201:SF15,PTHR10201				GO:0004222,GO:0008270,GO:0006508,GO:0031012,GO:0008152	AT1G59970.1		Matrixin family protein
16951373	Cucsa.011120	Cucsa.011120.1	Cucsa.011120.1	PF07002	PTHR10857	KOG4172				AT5G14420.4	RGLG2	RING domain ligase2
16951374	Cucsa.011120	Cucsa.011120.2	Cucsa.011120.2	PF07002	PTHR10857	KOG4172				AT5G14420.3	RGLG2	RING domain ligase2
16951375	Cucsa.011130	Cucsa.011130.1	Cucsa.011130.1	PF03141	PTHR10108,PTHR10108:SF58				GO:0008168,GO:0008152	AT5G14430.1		S-adenosyl-L-methionine-dependent methyltransferases superfamily protein
16951376	Cucsa.011140	Cucsa.011140.1	Cucsa.011140.1
16951377	Cucsa.011150	Cucsa.011150.1	Cucsa.011150.1	PF05212						AT3G27470.2		Protein of unknown function (DUF707)
16951378	Cucsa.011150	Cucsa.011150.2	Cucsa.011150.2	PF05212						AT3G27470.2		Protein of unknown function (DUF707)
16951379	Cucsa.011150	Cucsa.011150.3	Cucsa.011150.3	PF05212						AT3G27470.1		Protein of unknown function (DUF707)
16951380	Cucsa.011150	Cucsa.011150.4	Cucsa.011150.4	PF05212						AT3G27470.2		Protein of unknown function (DUF707)
16951381	Cucsa.011150	Cucsa.011150.5	Cucsa.011150.5	PF05212						AT1G67850.1		Protein of unknown function (DUF707)
16951382	Cucsa.011160	Cucsa.011160.1	Cucsa.011160.1	PF01509	PTHR13767	KOG2529	5.4.99.12	K03177	GO:0006396,GO:0009982,GO:0009451,GO:0003723,GO:0001522	AT5G14460.1		Pseudouridine synthase family protein
16951383	Cucsa.011160	Cucsa.011160.2	Cucsa.011160.2	PF01509	PTHR13767	KOG2529			GO:0006396,GO:0009982,GO:0009451,GO:0003723,GO:0001522	AT5G14460.1		Pseudouridine synthase family protein
16951384	Cucsa.011170	Cucsa.011170.1	Cucsa.011170.1	PF08544,PF00288					GO:0005524,GO:0016310,GO:0016301	AT3G01640.1	ATGLCAK,GLCAK	glucuronokinase G
16951385	Cucsa.011180	Cucsa.011180.1	Cucsa.011180.1	PF04869,PF04871	PTHR10013	KOG0946			GO:0008565,GO:0006886,GO:0005737,GO:0016020,GO:0048280,GO:0000139	AT3G27530.1	GC6,MAG4	golgin candidate 6
16951386	Cucsa.011180	Cucsa.011180.2	Cucsa.011180.2	PF04869,PF04871	PTHR10013				GO:0008565,GO:0006886,GO:0005737,GO:0016020,GO:0048280,GO:0000139	AT3G27530.1	GC6,MAG4	golgin candidate 6
16951387	Cucsa.011190	Cucsa.011190.1	Cucsa.011190.1	PF04724	PTHR12224		2.4.1.144	K00737	GO:0003830,GO:0006487,GO:0016020	AT3G27540.1		beta-1,4-N-acetylglucosaminyltransferase family protein
16951388	Cucsa.011190	Cucsa.011190.2	Cucsa.011190.2	PF04724	PTHR12224		2.4.1.144	K00737	GO:0003830,GO:0006487,GO:0016020	AT3G27540.1		beta-1,4-N-acetylglucosaminyltransferase family protein
16951389	Cucsa.011200	Cucsa.011200.1	Cucsa.011200.1	PF01985					GO:0003723	AT3G27550.1		RNA-binding CRS1 / YhbY (CRM) domain protein
16951391	Cucsa.011200	Cucsa.011200.3	Cucsa.011200.3	PF01985					GO:0003723	AT3G27550.1		RNA-binding CRS1 / YhbY (CRM) domain protein
16951392	Cucsa.011210	Cucsa.011210.1	Cucsa.011210.1	PF02365					GO:0003677,GO:0006355	AT3G01600.1	anac044,NAC044	NAC domain containing protein 44
16951393	Cucsa.011210	Cucsa.011210.2	Cucsa.011210.2	PF02365					GO:0003677,GO:0006355	AT5G14490.1	anac085,NAC085	NAC domain containing protein 85
16951394	Cucsa.011220	Cucsa.011220.1	Cucsa.011220.1	PF07714	PTHR23257:SF83,PTHR23257	KOG0198			GO:0004672,GO:0005524,GO:0006468	AT3G27560.1	ATN1	Protein kinase superfamily protein
16951395	Cucsa.011230	Cucsa.011230.1	Cucsa.011230.1
16951396	Cucsa.011240	Cucsa.011240.1	Cucsa.011240.1	PF05148	PTHR12787	KOG3045			GO:0008168,GO:0008152	AT5G40530.1		S-adenosyl-L-methionine-dependent methyltransferases superfamily protein
16951397	Cucsa.011250	Cucsa.011250.1	Cucsa.011250.1	PF06999						AT5G40510.1		Sucrase/ferredoxin-like family protein
16951398	Cucsa.011250	Cucsa.011250.2	Cucsa.011250.2	PF06999						AT5G40510.1		Sucrase/ferredoxin-like family protein
16951399	Cucsa.011260	Cucsa.011260.1	Cucsa.011260.1							AT5G40500.2
16951400	Cucsa.011270	Cucsa.011270.1	Cucsa.011270.1	PF00664,PF00005	PTHR24222,PTHR24222:SF78	KOG0058			GO:0005524,GO:0016887,GO:0042626,GO:0006810,GO:0055085,GO:0016021	AT1G70610.1	ATTAP1,TAP1	transporter associated with antigen processing protein 1
16951401	Cucsa.011280	Cucsa.011280.1	Cucsa.011280.1	PF04114	PTHR13304	KOG3566		K05289	GO:0016021,GO:0042765	AT5G19130.1		GPI transamidase component family protein / Gaa1-like family protein
16951402	Cucsa.011290	Cucsa.011290.1	Cucsa.011290.1							AT5G40460.1
16951403	Cucsa.011300	Cucsa.011300.1	Cucsa.011300.1	PF03195						AT3G27650.1	LBD25	LOB domain-containing protein 25
16951404	Cucsa.011310	Cucsa.011310.1	Cucsa.011310.1	PF01277					GO:0012511,GO:0016021	AT3G01570.1		Oleosin family protein
16951405	Cucsa.011320	Cucsa.011320.1	Cucsa.011320.1	PF01535	PTHR24015					AT5G40400.1		Pentatricopeptide repeat (PPR) superfamily protein
16951406	Cucsa.011330	Cucsa.011330.1	Cucsa.011330.1							AT5G06790.1
16951407	Cucsa.011340	Cucsa.011340.1	Cucsa.011340.1	PF02485					GO:0008375,GO:0016020	AT5G14550.1		Core-2/I-branching beta-1,6-N-acetylglucosaminyltransferase family protein
16951408	Cucsa.011350	Cucsa.011350.1	Cucsa.011350.1	PF01903					GO:0016829,GO:0046872,GO:0009236	AT1G50170.1	ATSIRB,SIRB	sirohydrochlorin ferrochelatase B
16951409	Cucsa.011350	Cucsa.011350.2	Cucsa.011350.2	PF01903					GO:0016829,GO:0046872,GO:0009236	AT1G50170.1	ATSIRB,SIRB	sirohydrochlorin ferrochelatase B
16951410	Cucsa.011350	Cucsa.011350.3	Cucsa.011350.3	PF01903					GO:0016829,GO:0046872,GO:0009236	AT1G50170.1	ATSIRB,SIRB	sirohydrochlorin ferrochelatase B
16951411	Cucsa.011360	Cucsa.011360.1	Cucsa.011360.1	PF00226	PTHR24076:SF80,PTHR24076	KOG0716			GO:0031072	AT5G23240.1		DNAJ heat shock N-terminal domain-containing protein
16951412	Cucsa.011370	Cucsa.011370.1	Cucsa.011370.1	PF00271,PF02889,PF00270	PTHR11752,PTHR11752:SF4	KOG0952			GO:0003676,GO:0005524,GO:0008026,GO:0004386	AT3G27730.1	MER3,RCK	ATP binding;ATP-dependent helicases;DNA helicases
16951413	Cucsa.011380	Cucsa.011380.1	Cucsa.011380.1	PF00180	PTHR11822	KOG1526	1.1.1.42	K00031	GO:0016616,GO:0055114,GO:0006102,GO:0004450	AT5G14590.1		Isocitrate/isopropylmalate dehydrogenase family protein
16951414	Cucsa.011380	Cucsa.011380.2	Cucsa.011380.2	PF00180	PTHR11822	KOG1526	1.1.1.42	K00031	GO:0016616,GO:0055114,GO:0006102,GO:0004450	AT5G14590.1		Isocitrate/isopropylmalate dehydrogenase family protein
16951415	Cucsa.011390	Cucsa.011390.1	Cucsa.011390.1	PF00462	PTHR10168	KOG1752		K03676	GO:0009055,GO:0015035,GO:0045454	AT5G40370.1		Glutaredoxin family protein
16951416	Cucsa.011400	Cucsa.011400.1	Cucsa.011400.1	PF03151,PF00892	PTHR11132	KOG1441			GO:0016020	AT3G01550.1	ATPPT2,PPT2	phosphoenolpyruvate (pep)/phosphate translocator 2
16951417	Cucsa.011400	Cucsa.011400.2	Cucsa.011400.2	PF03151,PF00892	PTHR11132	KOG1441			GO:0016020	AT3G01550.1	ATPPT2,PPT2	phosphoenolpyruvate (pep)/phosphate translocator 2
16951418	Cucsa.011410	Cucsa.011410.1	Cucsa.011410.1	PF00249	PTHR10641				GO:0003677	AT3G27785.1	ATMYB118,MYB118,PGA37	myb domain protein 118
16951419	Cucsa.011420	Cucsa.011420.1	Cucsa.011420.1	PF00025	PTHR11711	KOG0070		K07977	GO:0005525,GO:0005622,GO:0007264	AT1G10630.1	ARFA1F,ATARFA1F	ADP-ribosylation factor A1F
16951420	Cucsa.011420	Cucsa.011420.2	Cucsa.011420.2	PF00025	PTHR11711	KOG0070		K07977	GO:0005525,GO:0005622,GO:0007264	AT1G10630.1	ARFA1F,ATARFA1F	ADP-ribosylation factor A1F
16951421	Cucsa.011420	Cucsa.011420.3	Cucsa.011420.3	PF00025	PTHR11711	KOG0070		K07977	GO:0005525,GO:0005622,GO:0007264	AT1G10630.1	ARFA1F,ATARFA1F	ADP-ribosylation factor A1F
16951422	Cucsa.011420	Cucsa.011420.4	Cucsa.011420.4	PF00025	PTHR11711				GO:0005525	AT1G10630.1	ARFA1F,ATARFA1F	ADP-ribosylation factor A1F
16951423	Cucsa.011430	Cucsa.011430.1	Cucsa.011430.1
16951424	Cucsa.011440	Cucsa.011440.1	Cucsa.011440.1	PF00249	PTHR10641	KOG0048		K09422	GO:0003677	AT3G27810.1	ATMYB21,ATMYB3,MYB21	myb domain protein 21
16951425	Cucsa.011450	Cucsa.011450.1	Cucsa.011450.1	PF07992,PF00070	PTHR22912,PTHR22912:SF37	KOG1336	1.6.5.4	K08232	GO:0016491,GO:0050660,GO:0055114	AT3G27820.1	ATMDAR4,MDAR4	monodehydroascorbate reductase 4
16951426	Cucsa.011460	Cucsa.011460.1	Cucsa.011460.1	PF00542	PTHR11809:SF14,PTHR11809	KOG1715		K02935	GO:0003735,GO:0006412,GO:0005622,GO:0005840	AT3G27830.1	RPL12,RPL12-A	ribosomal protein L12-A
16951427	Cucsa.011470	Cucsa.011470.1	Cucsa.011470.1	PF00582					GO:0006950	AT5G14680.1		Adenine nucleotide alpha hydrolases-like superfamily protein
16951428	Cucsa.011480	Cucsa.011480.1	Cucsa.011480.1							AT5G14690.1
16951429	Cucsa.011490	Cucsa.011490.1	Cucsa.011490.1	PF01073	PTHR10366,PTHR10366:SF9	KOG1502			GO:0006694,GO:0003854	AT5G14700.1		NAD(P)-binding Rossmann-fold superfamily protein
16951430	Cucsa.011490	Cucsa.011490.2	Cucsa.011490.2	PF01073	PTHR10366,PTHR10366:SF9				GO:0006694,GO:0003854	AT5G14700.1		NAD(P)-binding Rossmann-fold superfamily protein
16951431	Cucsa.011500	Cucsa.011500.1	Cucsa.011500.1	PF10178		KOG4828		K11877		AT5G14710.1
16951432	Cucsa.011500	Cucsa.011500.2	Cucsa.011500.2	PF10178		KOG4828				AT5G14710.1
16951433	Cucsa.011510	Cucsa.011510.1	Cucsa.011510.1	PF00069	PTHR24361,PTHR24361:SF72	KOG0582			GO:0004672,GO:0005524,GO:0006468	AT5G14720.1		Protein kinase superfamily protein
16951434	Cucsa.011510	Cucsa.011510.2	Cucsa.011510.2	PF00069	PTHR24361,PTHR24361:SF72	KOG0582			GO:0004672,GO:0005524,GO:0006468	AT5G14720.1		Protein kinase superfamily protein
16951435	Cucsa.011510	Cucsa.011510.3	Cucsa.011510.3	PF00069	PTHR24361,PTHR24361:SF72	KOG0582			GO:0004672,GO:0005524,GO:0006468	AT5G14720.1		Protein kinase superfamily protein
16951436	Cucsa.011510	Cucsa.011510.4	Cucsa.011510.4	PF00069	PTHR24361,PTHR24361:SF72	KOG0582			GO:0004672,GO:0005524,GO:0006468	AT5G14720.1		Protein kinase superfamily protein
16951437	Cucsa.011510	Cucsa.011510.5	Cucsa.011510.5	PF00069	PTHR24361,PTHR24361:SF72	KOG0582			GO:0004672,GO:0005524,GO:0006468	AT5G14720.1		Protein kinase superfamily protein
16951438	Cucsa.011520	Cucsa.011520.1	Cucsa.011520.1	PF00181	PTHR13691,PTHR13691:SF5				GO:0003735,GO:0006412,GO:0005622,GO:0005840,GO:0016740,GO:0015934,GO:0003723	ATCG01310.1		ribosomal protein L2
16951439	Cucsa.011530	Cucsa.011530.1	Cucsa.011530.1	PF07816						AT1G23710.1		Protein of unknown function (DUF1645)
16951440	Cucsa.011540	Cucsa.011540.1	Cucsa.011540.1	PF00089	PTHR22939:SF21,PTHR22939	KOG1320			GO:0004252,GO:0006508	AT3G27925.1	Deg1,DEGP1	DegP protease 1
16951441	Cucsa.011550	Cucsa.011550.1	Cucsa.011550.1							AT3G27930.1
16951442	Cucsa.011560	Cucsa.011560.1	Cucsa.011560.1	PF02910,PF00890	PTHR11632:SF6,PTHR11632	KOG2403	1.4.3.16	K00278	GO:0009055,GO:0016491,GO:0055114	AT5G14760.1	AO	L-aspartate oxidase
16951443	Cucsa.011570	Cucsa.011570.1	Cucsa.011570.1	PF00657	PTHR22835,PTHR22835:SF39				GO:0016788,GO:0006629	AT3G27950.1		GDSL-like Lipase/Acylhydrolase superfamily protein
16951444	Cucsa.011580	Cucsa.011580.1	Cucsa.011580.1		PTHR12664					AT2G02570.2		nucleic acid binding;RNA binding
16951445	Cucsa.011590	Cucsa.011590.1	Cucsa.011590.1	PF06003	PTHR12664			K12839	GO:0006397,GO:0005737,GO:0005634,GO:0003723	AT2G02570.4		nucleic acid binding;RNA binding
16951446	Cucsa.011600	Cucsa.011600.1	Cucsa.011600.1	PF07724,PF10431	PTHR11262:SF4,PTHR11262	KOG0745			GO:0005524,GO:0051082,GO:0006457	AT5G49840.1		ATP-dependent Clp protease
16951447	Cucsa.011610	Cucsa.011610.1	Cucsa.011610.1	PF04827	PTHR22930	KOG4585			GO:0016788	AT5G41980.1
16951448	Cucsa.011620	Cucsa.011620.1	Cucsa.011620.1	PF04770						AT1G14440.2	AtHB31,HB31	homeobox protein 31
16951450	Cucsa.011640	Cucsa.011640.1	Cucsa.011640.1	PF05843,PF00076	PTHR23269	KOG0128			GO:0003676,GO:0006397,GO:0005634	AT4G24270.1	EMB140	EMBRYO DEFECTIVE 140
16951451	Cucsa.011650	Cucsa.011650.1	Cucsa.011650.1	PF00075,PF00078	PTHR10178,PTHR10178:SF8				GO:0003676,GO:0004523,GO:0003723,GO:0003964,GO:0006278	AT3G01410.1		Polynucleotidyl transferase, ribonuclease H-like superfamily protein
16951452	Cucsa.011660	Cucsa.011660.1	Cucsa.011660.1						GO:0008137,GO:0005739	AT1G14450.1		NADH dehydrogenase (ubiquinone)s
16951453	Cucsa.011670	Cucsa.011670.2	Cucsa.011670.2							AT1G19240.1
16951454	Cucsa.011680	Cucsa.011680.1	Cucsa.011680.1	PF03195						AT2G28500.1	LBD11	LOB domain-containing protein 11
16951455	Cucsa.011690	Cucsa.011690.1	Cucsa.011690.1	PF08022,PF08414,PF08030,PF01794	PTHR11972:SF5,PTHR11972	KOG0039			GO:0005506,GO:0009055,GO:0016491,GO:0050660,GO:0016021,GO:0055114,GO:0004601,GO:0050664	AT1G19230.1		Riboflavin synthase-like superfamily protein
16951457	Cucsa.011710	Cucsa.011710.1	Cucsa.011710.1							AT5G41980.1
16951458	Cucsa.011720	Cucsa.011720.1	Cucsa.011720.1
16951460	Cucsa.011740	Cucsa.011740.1	Cucsa.011740.1	PF00828	PTHR12934,PTHR12934:SF1	KOG0846			GO:0015934,GO:0006412,GO:0003735	AT5G64670.1		Ribosomal protein L18e/L15 superfamily protein
16951461	Cucsa.011750	Cucsa.011750.1	Cucsa.011750.1							AT4G24972.1	TPD1	tapetum determinant 1
16951462	Cucsa.011760	Cucsa.011760.1	Cucsa.011760.1	PF02463	PTHR18937:SF13,PTHR18937				GO:0005694,GO:0005524	AT5G48600.2	ATCAP-C,ATSMC3,ATSMC4,SMC3	structural maintenance of chromosome 3
16951463	Cucsa.011770	Cucsa.011770.1	Cucsa.011770.1							AT5G48600.2	ATCAP-C,ATSMC3,ATSMC4,SMC3	structural maintenance of chromosome 3
16951464	Cucsa.011780	Cucsa.011780.1	Cucsa.011780.1	PF02463,PF06470	PTHR18937:SF13,PTHR18937			K06675	GO:0005515,GO:0005524,GO:0051276,GO:0005694	AT5G48600.2	ATCAP-C,ATSMC3,ATSMC4,SMC3	structural maintenance of chromosome 3
16951465	Cucsa.011790	Cucsa.011790.1	Cucsa.011790.1	PF02519				K14488		AT5G20810.1		SAUR-like auxin-responsive protein family
16951466	Cucsa.011800	Cucsa.011800.1	Cucsa.011800.1		PTHR10794:SF8,PTHR10794	KOG1838		K07052		AT2G03140.1		alpha/beta-Hydrolases superfamily protein
16951468	Cucsa.011820	Cucsa.011820.1	Cucsa.011820.1	PF00225,PF11995	PTHR24115:SF323,PTHR24115	KOG0242			GO:0003777,GO:0005524,GO:0007018	AT3G43210.1	ATNACK2,NACK2,TES	ATP binding microtubule motor family protein
16951470	Cucsa.011840	Cucsa.011840.1	Cucsa.011840.1							AT3G43220.1		Phosphoinositide phosphatase family protein
16951471	Cucsa.011850	Cucsa.011850.1	Cucsa.011850.1	PF07727	PTHR11439					AT4G23160.1	CRK8	cysteine-rich RLK (RECEPTOR-like protein kinase) 8
16951473	Cucsa.011870	Cucsa.011870.1	Cucsa.011870.1							AT3G43220.1		Phosphoinositide phosphatase family protein
16951474	Cucsa.011880	Cucsa.011880.1	Cucsa.011880.1						GO:0003676,GO:0008270	AT4G13320.1
16951475	Cucsa.011890	Cucsa.011890.1	Cucsa.011890.1	PF07727	PTHR11439					AT4G23160.1	CRK8	cysteine-rich RLK (RECEPTOR-like protein kinase) 8
16951476	Cucsa.011900	Cucsa.011900.1	Cucsa.011900.1		PTHR11200					AT3G14205.1		Phosphoinositide phosphatase family protein
16951477	Cucsa.011910	Cucsa.011910.1	Cucsa.011910.1	PF02383	PTHR11200:SF9,PTHR11200				GO:0042578	AT5G20840.1		Phosphoinositide phosphatase family protein
16951478	Cucsa.011920	Cucsa.011920.1	Cucsa.011920.1	PF05938						AT4G16195.1		Plant self-incompatibility protein S1 family
16951479	Cucsa.011930	Cucsa.011930.1	Cucsa.011930.1
16951480	Cucsa.011940	Cucsa.011940.1	Cucsa.011940.1		PTHR11439					AT4G23160.1	CRK8	cysteine-rich RLK (RECEPTOR-like protein kinase) 8
16951481	Cucsa.011950	Cucsa.011950.1	Cucsa.011950.1
16951482	Cucsa.011960	Cucsa.011960.1	Cucsa.011960.1	PF00149	PTHR10161	KOG2679	3.1.3.2	K01078	GO:0016787	AT1G14700.1	ATPAP3,PAP3	purple acid phosphatase 3
16951483	Cucsa.011960	Cucsa.011960.2	Cucsa.011960.2	PF00149	PTHR10161	KOG2679			GO:0016787	AT2G01890.2	ATPAP8,PAP8	purple acid phosphatase 8
16951484	Cucsa.011970	Cucsa.011970.1	Cucsa.011970.1							AT3G51010.1
16951485	Cucsa.011980	Cucsa.011980.1	Cucsa.011980.1	PF00722,PF06955			2.4.1.207	K08235	GO:0004553,GO:0005975,GO:0016762,GO:0006073,GO:0005618,GO:0048046	AT1G14720.1	ATXTH28,EXGT-A2,XTH28,XTR2	xyloglucan endotransglucosylase/hydrolase 28
16951486	Cucsa.011990	Cucsa.011990.1	Cucsa.011990.1	PF03188	PTHR10106	KOG1619			GO:0016021	AT1G14730.1		Cytochrome b561/ferric reductase transmembrane protein family
16951487	Cucsa.012000	Cucsa.012000.1	Cucsa.012000.1	PF07227	PTHR21736,PTHR21736:SF15				GO:0005515	AT1G14740.1		Protein of unknown function (DUF1423)
16951488	Cucsa.012010	Cucsa.012010.1	Cucsa.012010.1		PTHR10042:SF14,PTHR10042				GO:0008270,GO:0005622	AT1G66140.1	ZFP4	zinc finger protein 4
16951489	Cucsa.012010	Cucsa.012010.2	Cucsa.012010.2		PTHR10042:SF14,PTHR10042				GO:0008270,GO:0005622	AT1G66140.1	ZFP4	zinc finger protein 4
16951490	Cucsa.012010	Cucsa.012010.3	Cucsa.012010.3		PTHR10042:SF14,PTHR10042				GO:0008270,GO:0005622	AT1G66140.1	ZFP4	zinc finger protein 4
16951491	Cucsa.012020	Cucsa.012020.1	Cucsa.012020.1	PF00512,PF00072,PF02518,PF03924	PTHR24423,PTHR24423:SF37	KOG0519	2.7.13.3	K14489	GO:0000156,GO:0000160,GO:0006355,GO:0000155,GO:0007165,GO:0016020,GO:0005524	AT2G01830.2	AHK4,ATCRE1,CRE1,WOL,WOL1	CHASE domain containing histidine kinase protein
16951492	Cucsa.012020	Cucsa.012020.2	Cucsa.012020.2	PF00512,PF00072,PF02518,PF03924	PTHR24423,PTHR24423:SF37	KOG0519	2.7.13.3	K14489	GO:0000156,GO:0000160,GO:0006355,GO:0000155,GO:0007165,GO:0016020,GO:0005524	AT2G01830.2	AHK4,ATCRE1,CRE1,WOL,WOL1	CHASE domain containing histidine kinase protein
16951493	Cucsa.012020	Cucsa.012020.3	Cucsa.012020.3	PF00512,PF00072,PF02518,PF03924	PTHR24423,PTHR24423:SF37	KOG0519	2.7.13.3	K14489	GO:0000156,GO:0000160,GO:0006355,GO:0000155,GO:0007165,GO:0016020,GO:0005524	AT2G01830.2	AHK4,ATCRE1,CRE1,WOL,WOL1	CHASE domain containing histidine kinase protein
16951494	Cucsa.012020	Cucsa.012020.4	Cucsa.012020.4	PF02518,PF00512,PF03924	PTHR24423,PTHR24423:SF37	KOG0519			GO:0000155,GO:0007165,GO:0016020,GO:0005524	AT2G01830.2	AHK4,ATCRE1,CRE1,WOL,WOL1	CHASE domain containing histidine kinase protein
16951495	Cucsa.012030	Cucsa.012030.1	Cucsa.012030.1	PF00069,PF00560,PF08263	PTHR24420,PTHR24420:SF467	KOG1187			GO:0004672,GO:0005524,GO:0006468,GO:0005515	AT1G66150.1	TMK1	transmembrane kinase 1
16951496	Cucsa.012040	Cucsa.012040.1	Cucsa.012040.1	PF11732,PF11262	PTHR21597	KOG1874		K12879		AT1G24706.1	AtTHO2,THO2	THO2
16951497	Cucsa.012050	Cucsa.012050.1	Cucsa.012050.1	PF07651	PTHR22951,PTHR22951:SF1				GO:0005543	AT2G25430.1		epsin N-terminal homology (ENTH) domain-containing protein / clathrin assembly protein-related
16951498	Cucsa.012060	Cucsa.012060.1	Cucsa.012060.1	PF00954,PF00069,PF01453	PTHR24420,PTHR24420:SF576	KOG1187			GO:0004672,GO:0005524,GO:0006468,GO:0005529,GO:0048544	AT1G34300.1		lectin protein kinase family protein
16951499	Cucsa.012070	Cucsa.012070.1	Cucsa.012070.1	PF04640					GO:0008270,GO:0005622	AT2G01818.1		PLATZ transcription factor family protein
16951500	Cucsa.012080	Cucsa.012080.1	Cucsa.012080.1	PF00954,PF00069,PF08276,PF01453	PTHR24420,PTHR24420:SF576	KOG1187			GO:0004672,GO:0005524,GO:0006468,GO:0005529,GO:0048544	AT1G34300.1		lectin protein kinase family protein
16951501	Cucsa.012090	Cucsa.012090.1	Cucsa.012090.1	PF01988		KOG4473				AT2G01770.1	ATVIT1,VIT1	vacuolar iron transporter 1
16951502	Cucsa.012100	Cucsa.012100.1	Cucsa.012100.1	PF01988		KOG4473				AT2G01770.1	ATVIT1,VIT1	vacuolar iron transporter 1
16951503	Cucsa.012110	Cucsa.012110.1	Cucsa.012110.1	PF01823	PTHR19324,PTHR19324:SF4					AT1G14780.1		MAC/Perforin domain-containing protein
16951504	Cucsa.012120	Cucsa.012120.1	Cucsa.012120.1	PF05183	PTHR23079				GO:0003968	AT1G14790.1	ATRDRP1,RDR1	RNA-dependent RNA polymerase 1
16951505	Cucsa.012130	Cucsa.012130.1	Cucsa.012130.1	PF00789,PF09409	PTHR23153,PTHR23153:SF2	KOG2699		K14011	GO:0008270,GO:0005622,GO:0005515	AT2G01650.1	PUX2	plant UBX domain-containing protein 2
16951506	Cucsa.012140	Cucsa.012140.1	Cucsa.012140.1							AT4G13320.1
16951507	Cucsa.012150	Cucsa.012150.1	Cucsa.012150.1	PF01657	PTHR11795:SF83,PTHR11795					AT2G01660.1	PDLP6	plasmodesmata-located protein 6
16951508	Cucsa.012150	Cucsa.012150.2	Cucsa.012150.2	PF01657	PTHR11795:SF83,PTHR11795					AT5G37660.2	PDLP7	plasmodesmata-located protein 7
16951509	Cucsa.012160	Cucsa.012160.1	Cucsa.012160.1	PF00179	PTHR24067:SF8,PTHR24067	KOG0896		K10704	GO:0016881	AT1G70650.2		Ran BP2/NZF zinc finger-like superfamily protein
16951510	Cucsa.012160	Cucsa.012160.2	Cucsa.012160.2	PF00179	PTHR24067:SF8,PTHR24067	KOG0896		K10704	GO:0016881	AT1G70650.2		Ran BP2/NZF zinc finger-like superfamily protein
16951511	Cucsa.012160	Cucsa.012160.3	Cucsa.012160.3	PF00179	PTHR24067:SF8,PTHR24067	KOG0896		K10704	GO:0016881	AT1G70660.1	MMZ2,UEV1B	MMS ZWEI homologue 2
16951512	Cucsa.012170	Cucsa.012170.1	Cucsa.012170.1	PF00641	PTHR23111:SF11,PTHR23111	KOG4198			GO:0008270,GO:0005622	AT1G70650.1		Ran BP2/NZF zinc finger-like superfamily protein
16951513	Cucsa.012180	Cucsa.012180.1	Cucsa.012180.1	PF00293	PTHR12629	KOG2839			GO:0016787	AT2G01670.1	atnudt17,NUDT17	nudix hydrolase homolog 17
16951514	Cucsa.012180	Cucsa.012180.2	Cucsa.012180.2	PF00293	PTHR12629	KOG2839			GO:0016787	AT2G01670.1	atnudt17,NUDT17	nudix hydrolase homolog 17
16951515	Cucsa.012180	Cucsa.012180.3	Cucsa.012180.3	PF00293	PTHR12629	KOG2839			GO:0016787	AT2G01670.1	atnudt17,NUDT17	nudix hydrolase homolog 17
16951516	Cucsa.012190	Cucsa.012190.1	Cucsa.012190.1							AT1G67920.1
16951517	Cucsa.012200	Cucsa.012200.1	Cucsa.012200.1	PF09273,PF00856	PTHR13271	KOG1337			GO:0005515	AT1G24610.1		Rubisco methyltransferase family protein
16951518	Cucsa.012200	Cucsa.012200.2	Cucsa.012200.2	PF09273,PF00856	PTHR13271	KOG1337			GO:0005515	AT1G24610.1		Rubisco methyltransferase family protein
16951519	Cucsa.012200	Cucsa.012200.3	Cucsa.012200.3	PF09273,PF00856	PTHR13271	KOG1337			GO:0005515	AT1G24610.1		Rubisco methyltransferase family protein
16951520	Cucsa.012210	Cucsa.012210.1	Cucsa.012210.1	PF00036	PTHR10891:SF39,PTHR10891	KOG0027		K13448		AT1G24620.1		EF hand calcium-binding protein family
16951521	Cucsa.012220	Cucsa.012220.1	Cucsa.012220.1	PF00023	PTHR24177,PTHR24177:SF119	KOG4412			GO:0005515	AT2G01680.1		Ankyrin repeat family protein
16951522	Cucsa.012230	Cucsa.012230.1	Cucsa.012230.1	PF00097	PTHR11203,PTHR11203:SF27					AT1G68070.1		Zinc finger, C3HC4 type (RING finger) family protein
16951523	Cucsa.012230	Cucsa.012230.2	Cucsa.012230.2	PF00097	PTHR11203,PTHR11203:SF27					AT1G68070.1		Zinc finger, C3HC4 type (RING finger) family protein
16951524	Cucsa.012240	Cucsa.012240.1	Cucsa.012240.1	PF00332,PF07983	PTHR16631:SF1,PTHR16631				GO:0004553,GO:0005975	AT5G20870.1		O-Glycosyl hydrolases family 17 protein
16951525	Cucsa.012440	Cucsa.012440.1	Cucsa.012440.1	PF00125	PTHR11426				GO:0003677,GO:0006334,GO:0000786	AT5G65360.1		Histone superfamily protein
16951526	Cucsa.012450	Cucsa.012450.1	Cucsa.012450.1	PF00407					GO:0006952,GO:0009607	AT1G70830.1	MLP28	MLP-like protein 28
16951527	Cucsa.012460	Cucsa.012460.1	Cucsa.012460.1
16951528	Cucsa.012470	Cucsa.012470.1	Cucsa.012470.1	PF00407					GO:0006952,GO:0009607	AT1G70850.3	MLP34	MLP-like protein 34
16951529	Cucsa.012480	Cucsa.012480.1	Cucsa.012480.1
16951531	Cucsa.012500	Cucsa.012500.1	Cucsa.012500.1	PF00407					GO:0006952,GO:0009607	AT1G70850.1	MLP34	MLP-like protein 34
16951532	Cucsa.012510	Cucsa.012510.1	Cucsa.012510.1
16951533	Cucsa.012520	Cucsa.012520.1	Cucsa.012520.1	PF00407					GO:0006952,GO:0009607	AT1G70830.1	MLP28	MLP-like protein 28
16951534	Cucsa.012530	Cucsa.012530.1	Cucsa.012530.1
16951535	Cucsa.012540	Cucsa.012540.1	Cucsa.012540.1	PF00407					GO:0006952,GO:0009607	AT1G70850.3	MLP34	MLP-like protein 34
16951536	Cucsa.012550	Cucsa.012550.1	Cucsa.012550.1	PF00407					GO:0006952,GO:0009607	AT5G28010.1		Polyketide cyclase/dehydrase and lipid transport superfamily protein
16951538	Cucsa.012570	Cucsa.012570.1	Cucsa.012570.1	PF00407					GO:0006952,GO:0009607	AT5G28010.1		Polyketide cyclase/dehydrase and lipid transport superfamily protein
16951539	Cucsa.012570	Cucsa.012570.2	Cucsa.012570.2	PF00407					GO:0006952,GO:0009607	AT1G35260.1	MLP165	MLP-like protein 165
16951540	Cucsa.012580	Cucsa.012580.1	Cucsa.012580.1	PF00407					GO:0006952,GO:0009607	AT1G70880.1		Polyketide cyclase/dehydrase and lipid transport superfamily protein
16951541	Cucsa.012590	Cucsa.012590.1	Cucsa.012590.1	PF00036	PTHR24753:SF7,PTHR24753					AT3G03430.1		Calcium-binding EF-hand family protein
16951542	Cucsa.012600	Cucsa.012600.1	Cucsa.012600.1	PF00035					GO:0003725,GO:0005622	AT1G09700.1	DRB1,HYL1	dsRNA-binding domain-like superfamily protein
16951543	Cucsa.012610	Cucsa.012610.1	Cucsa.012610.1	PF00294	PTHR10584,PTHR10584:SF34	KOG2855	2.7.1.4	K00847		AT1G66430.1		pfkB-like carbohydrate kinase family protein
16951544	Cucsa.012610	Cucsa.012610.2	Cucsa.012610.2	PF00294	PTHR10584,PTHR10584:SF34	KOG2855	2.7.1.4	K00847		AT1G66430.1		pfkB-like carbohydrate kinase family protein
16951545	Cucsa.012620	Cucsa.012620.1	Cucsa.012620.1	PF00230	PTHR19139,PTHR19139:SF22	KOG0223		K09874	GO:0005215,GO:0006810,GO:0016020	AT5G37820.1	NIP4;2,NLM5	NOD26-like intrinsic protein 4;2
16951546	Cucsa.012630	Cucsa.012630.1	Cucsa.012630.1	PF07727	PTHR22939:SF15,PTHR22939					AT3G03380.1	DegP7	DegP protease 7
16951547	Cucsa.012640	Cucsa.012640.1	Cucsa.012640.1							AT3G03380.1	DegP7	DegP protease 7
16951549	Cucsa.012660	Cucsa.012660.1	Cucsa.012660.1		PTHR22939:SF15,PTHR22939					AT3G03380.1	DegP7	DegP protease 7
16951550	Cucsa.012670	Cucsa.012670.1	Cucsa.012670.1
16951551	Cucsa.012680	Cucsa.012680.1	Cucsa.012680.1							AT3G03341.1
16951552	Cucsa.012690	Cucsa.012690.1	Cucsa.012690.1							AT3G03341.1
16951553	Cucsa.012700	Cucsa.012700.1	Cucsa.012700.1							AT1G49000.1
16951554	Cucsa.012710	Cucsa.012710.1	Cucsa.012710.1							AT2G01340.1	At17.1
16951555	Cucsa.012720	Cucsa.012720.1	Cucsa.012720.1	PF00665,PF07727	PTHR11439:SF123,PTHR11439				GO:0015074,GO:0003677	AT4G23160.1	CRK8	cysteine-rich RLK (RECEPTOR-like protein kinase) 8
16951556	Cucsa.012730	Cucsa.012730.1	Cucsa.012730.1	PF08543	PTHR10534	KOG2599	2.7.1.35	K00868		AT5G37850.2	ATSOS4,SOS4	pfkB-like carbohydrate kinase family protein
16951557	Cucsa.012740	Cucsa.012740.1	Cucsa.012740.1	PF00682,PF08502	PTHR10277:SF9,PTHR10277	KOG2367	2.3.3.13	K01649	GO:0003824,GO:0003852,GO:0009098	AT1G74040.1	IMS1,IPMS2,MAML-3	2-isopropylmalate synthase 1
16951558	Cucsa.012740	Cucsa.012740.2	Cucsa.012740.2	PF00682,PF08502	PTHR10277:SF9,PTHR10277	KOG2367			GO:0003824,GO:0003852,GO:0009098	AT1G74040.1	IMS1,IPMS2,MAML-3	2-isopropylmalate synthase 1
16951559	Cucsa.012740	Cucsa.012740.3	Cucsa.012740.3	PF00682,PF08502	PTHR10277:SF9,PTHR10277	KOG2367			GO:0003852,GO:0009098,GO:0003824	AT1G74040.1	IMS1,IPMS2,MAML-3	2-isopropylmalate synthase 1
16951560	Cucsa.012750	Cucsa.012750.1	Cucsa.012750.1	PF00574	PTHR10381,PTHR10381:SF3	KOG0840	3.4.21.92	K01358	GO:0004252,GO:0006508	AT1G66670.1	CLPP3,NCLPP3	CLP protease proteolytic subunit 3
16951561	Cucsa.012760	Cucsa.012760.1	Cucsa.012760.1	PF02453	PTHR10994:SF27,PTHR10994	KOG1792			GO:0005783	AT4G23630.1	BTI1,RTNLB1	VIRB2-interacting protein 1
16951562	Cucsa.012770	Cucsa.012770.1	Cucsa.012770.1							AT5G52900.1
16951563	Cucsa.012780	Cucsa.012780.1	Cucsa.012780.1	PF00954,PF00069,PF01453	PTHR24420:SF442,PTHR24420	KOG1187			GO:0004672,GO:0005524,GO:0006468,GO:0048544,GO:0005529	AT5G24080.1		Protein kinase superfamily protein
16951564	Cucsa.012790	Cucsa.012790.1	Cucsa.012790.1	PF00400	PTHR13083	KOG1333			GO:0005515	AT3G49660.1		Transducin/WD40 repeat-like superfamily protein
16951565	Cucsa.012800	Cucsa.012800.1	Cucsa.012800.1	PF00224,PF02887	PTHR11817	KOG2323	2.7.1.40	K00873	GO:0000287,GO:0004743,GO:0030955,GO:0006096	AT5G52920.1	PKP-BETA1,PKP1,PKP2	plastidic pyruvate kinase beta subunit 1
16951566	Cucsa.012810	Cucsa.012810.1	Cucsa.012810.1	PF11341						AT5G52960.1
16951567	Cucsa.012820	Cucsa.012820.1	Cucsa.012820.1	PF00664,PF00005	PTHR24223:SF21,PTHR24223	KOG0054			GO:0005524,GO:0016887,GO:0042626,GO:0006810,GO:0055085,GO:0016021	AT3G59140.1	ATMRP14,MRP14	multidrug resistance-associated protein 14
16951568	Cucsa.012820	Cucsa.012820.2	Cucsa.012820.2	PF00664,PF00005	PTHR24223:SF21,PTHR24223	KOG0054			GO:0005524,GO:0016887,GO:0042626,GO:0006810,GO:0055085,GO:0016021	AT3G59140.1	ATMRP14,MRP14	multidrug resistance-associated protein 14
16951569	Cucsa.012820	Cucsa.012820.3	Cucsa.012820.3	PF00664,PF00005	PTHR24223:SF21,PTHR24223	KOG0054			GO:0005524,GO:0016887,GO:0042626,GO:0006810,GO:0055085,GO:0016021	AT3G59140.1	ATMRP14,MRP14	multidrug resistance-associated protein 14
16951570	Cucsa.012820	Cucsa.012820.4	Cucsa.012820.4	PF00664,PF00005	PTHR24223:SF21,PTHR24223	KOG0054			GO:0005524,GO:0016887,GO:0042626,GO:0006810,GO:0055085,GO:0016021	AT3G59140.1	ATMRP14,MRP14	multidrug resistance-associated protein 14
16951571	Cucsa.012830	Cucsa.012830.1	Cucsa.012830.1	PF07714,PF00560,PF08263	PTHR24420,PTHR24420:SF850	KOG1187			GO:0004672,GO:0005524,GO:0006468,GO:0005515	AT4G23740.1		Leucine-rich repeat protein kinase family protein
16951572	Cucsa.012840	Cucsa.012840.1	Cucsa.012840.1	PF00179	PTHR24068	KOG0417	6.3.2.19	K06689	GO:0016881	AT5G53300.1	UBC10	ubiquitin-conjugating enzyme 10
16951573	Cucsa.012840	Cucsa.012840.2	Cucsa.012840.2	PF00179	PTHR24068	KOG0417	6.3.2.19	K06689	GO:0016881	AT5G53300.1	UBC10	ubiquitin-conjugating enzyme 10
16951574	Cucsa.012850	Cucsa.012850.1	Cucsa.012850.1	PF00847					GO:0003700,GO:0006355	AT4G27950.1	CRF4	cytokinin response factor 4
16951575	Cucsa.012860	Cucsa.012860.1	Cucsa.012860.1							AT5G53280.1	PDV1	plastid division1
16951576	Cucsa.012870	Cucsa.012870.1	Cucsa.012870.1	PF00083	PTHR24064:SF16,PTHR24064	KOG0252			GO:0022857,GO:0055085,GO:0016021	AT5G43360.1	ATPT4,PHT1;3,PHT3	phosphate transporter 1;3
16951577	Cucsa.012880	Cucsa.012880.1	Cucsa.012880.1	PF00999		KOG1650			GO:0015299,GO:0006812,GO:0055085,GO:0016021	AT5G22900.1	ATCHX3,CHX3	cation/H+ exchanger 3
16951578	Cucsa.012890	Cucsa.012890.1	Cucsa.012890.1	PF00999		KOG1650			GO:0015299,GO:0006812,GO:0055085,GO:0016021	AT3G44900.1	ATCHX4,CHX4	cation/H+ exchanger 4
16951579	Cucsa.012900	Cucsa.012900.1	Cucsa.012900.1
16951580	Cucsa.012910	Cucsa.012910.1	Cucsa.012910.1		PTHR10643					AT3G54630.1
16951581	Cucsa.012920	Cucsa.012920.1	Cucsa.012920.1	PF08245	PTHR11136	KOG2525	6.3.2.17	K01930	GO:0009058,GO:0005524,GO:0009396,GO:0004326	AT5G41480.1	ATDFA,DFA,EMB9,GLA1	Folylpolyglutamate synthetase family protein
16951582	Cucsa.012930	Cucsa.012930.1	Cucsa.012930.1	PF00010	PTHR11534:SF7,PTHR11534	KOG4029			GO:0030528,GO:0006355	AT3G06120.1	MUTE	basic helix-loop-helix (bHLH) DNA-binding superfamily protein
16951583	Cucsa.012940	Cucsa.012940.1	Cucsa.012940.1	PF03106					GO:0003700,GO:0043565,GO:0006355	AT4G23810.1	ATWRKY53,WRKY53	WRKY family transcription factor
16951584	Cucsa.012950	Cucsa.012950.1	Cucsa.012950.1	PF04545,PF04542,PF04539				K03093	GO:0003677,GO:0003700,GO:0016987,GO:0006352,GO:0006355	AT5G24120.1	ATSIG5,SIG5,SIGE	sigma factor E
16951585	Cucsa.012950	Cucsa.012950.2	Cucsa.012950.2	PF04545,PF04542,PF04539				K03093	GO:0003677,GO:0003700,GO:0016987,GO:0006352,GO:0006355	AT5G24120.1	ATSIG5,SIG5,SIGE	sigma factor E
16951589	Cucsa.012960	Cucsa.012960.1	Cucsa.012960.1	PF10604						AT5G53160.2	PYL8,RCAR3	regulatory components of ABA receptor 3
16951590	Cucsa.012970	Cucsa.012970.1	Cucsa.012970.1
16951591	Cucsa.012980	Cucsa.012980.1	Cucsa.012980.1	PF02358	PTHR10788				GO:0003824,GO:0005992	AT1G78090.1	ATTPPB,TPPB	trehalose-6-phosphate phosphatase
16951592	Cucsa.012990	Cucsa.012990.1	Cucsa.012990.1	PF00481	PTHR13832,PTHR13832:SF186	KOG0698			GO:0003824	AT5G53140.1		Protein phosphatase 2C family protein
16951593	Cucsa.012990	Cucsa.012990.2	Cucsa.012990.2	PF00481	PTHR13832,PTHR13832:SF186	KOG0698			GO:0003824	AT5G53140.1		Protein phosphatase 2C family protein
16951594	Cucsa.012990	Cucsa.012990.3	Cucsa.012990.3	PF00481	PTHR13832,PTHR13832:SF186				GO:0003824	AT5G53140.1		Protein phosphatase 2C family protein
16951595	Cucsa.013000	Cucsa.013000.1	Cucsa.013000.1
16951596	Cucsa.013010	Cucsa.013010.1	Cucsa.013010.1	PF00560	PTHR24420	KOG0617			GO:0005515	AT4G28560.1	RIC7	ROP-interactive CRIB motif-containing protein 7
16951597	Cucsa.013020	Cucsa.013020.1	Cucsa.013020.1	PF00786					GO:0005515	AT4G28556.1	RIC7	PAK-box/P21-Rho-binding family protein
16951598	Cucsa.013030	Cucsa.013030.1	Cucsa.013030.1	PF00069	PTHR11909:SF18,PTHR11909	KOG1163	2.7.1.-	K00924	GO:0004672,GO:0005524,GO:0006468	AT4G28540.1	CKL6,PAPK1	casein kinase I-like 6
16951599	Cucsa.013230	Cucsa.013230.1	Cucsa.013230.1		PTHR10178,PTHR10178:SF14					ATMG00860.1		DNA/RNA polymerases superfamily protein
16951600	Cucsa.013430	Cucsa.013430.1	Cucsa.013430.1	PF00098	PTHR24894:SF123,PTHR24894				GO:0003676,GO:0008270	AT3G21000.1		Gag-Pol-related retrotransposon family protein
16951601	Cucsa.013630	Cucsa.013630.1	Cucsa.013630.1
16951602	Cucsa.013640	Cucsa.013640.1	Cucsa.013640.1	PF01535	PTHR24015					AT3G18110.1	EMB1270	Pentatricopeptide repeat (PPR) superfamily protein
16951603	Cucsa.013650	Cucsa.013650.1	Cucsa.013650.1
16951604	Cucsa.013660	Cucsa.013660.1	Cucsa.013660.1
16951605	Cucsa.013670	Cucsa.013670.1	Cucsa.013670.1							AT2G30230.1
16951606	Cucsa.013870	Cucsa.013870.1	Cucsa.013870.1	PF00249	PTHR25040:SF29,PTHR25040	KOG0724			GO:0003677	AT5G08520.1		Duplicated homeodomain-like superfamily protein
16951607	Cucsa.013870	Cucsa.013870.2	Cucsa.013870.2	PF00249	PTHR25040:SF29,PTHR25040	KOG0724			GO:0003677	AT5G08520.1		Duplicated homeodomain-like superfamily protein
16951608	Cucsa.013870	Cucsa.013870.3	Cucsa.013870.3	PF00249	PTHR25040:SF29,PTHR25040	KOG0724			GO:0003677	AT5G08520.1		Duplicated homeodomain-like superfamily protein
16951609	Cucsa.013870	Cucsa.013870.4	Cucsa.013870.4	PF00249	PTHR25040:SF29,PTHR25040	KOG0724			GO:0003677	AT5G08520.1		Duplicated homeodomain-like superfamily protein
16951610	Cucsa.013870	Cucsa.013870.5	Cucsa.013870.5	PF00249	PTHR25040:SF29,PTHR25040	KOG0724			GO:0003677	AT5G08520.1		Duplicated homeodomain-like superfamily protein
16951611	Cucsa.013880	Cucsa.013880.1	Cucsa.013880.1
16951612	Cucsa.013890	Cucsa.013890.1	Cucsa.013890.1	PF02893						AT5G08350.1		GRAM domain-containing protein / ABA-responsive protein-related
16951613	Cucsa.013900	Cucsa.013900.1	Cucsa.013900.1	PF02893						AT5G08350.1		GRAM domain-containing protein / ABA-responsive protein-related
16951614	Cucsa.013910	Cucsa.013910.1	Cucsa.013910.1	PF05705	PTHR12265	KOG2521				AT3G19970.1		alpha/beta-Hydrolases superfamily protein
16951615	Cucsa.013920	Cucsa.013920.1	Cucsa.013920.1	PF01180	PTHR11938:SF7,PTHR11938				GO:0055114,GO:0006222,GO:0004152	AT5G23300.1	PYRD	pyrimidine d
16951616	Cucsa.013930	Cucsa.013930.1	Cucsa.013930.1
16951618	Cucsa.013950	Cucsa.013950.1	Cucsa.013950.1	PF01180	PTHR11938:SF7,PTHR11938				GO:0055114,GO:0006222,GO:0004152	AT5G23300.1	PYRD	pyrimidine d
16951620	Cucsa.013970	Cucsa.013970.1	Cucsa.013970.1	PF02996	PTHR12674	KOG3048		K04797	GO:0051082,GO:0006457,GO:0016272	AT5G23290.1	PFD5	prefoldin 5
16951621	Cucsa.013970	Cucsa.013970.2	Cucsa.013970.2	PF02996	PTHR12674	KOG3048			GO:0051082,GO:0006457,GO:0016272	AT5G23290.1	PFD5	prefoldin 5
16951622	Cucsa.013980	Cucsa.013980.1	Cucsa.013980.1	PF00249	PTHR22929				GO:0003677	AT4G39160.1		Homeodomain-like superfamily protein
16951623	Cucsa.013980	Cucsa.013980.2	Cucsa.013980.2	PF00249	PTHR22929				GO:0003677	AT4G39160.1		Homeodomain-like superfamily protein
16951624	Cucsa.013990	Cucsa.013990.1	Cucsa.013990.1	PF08284,PF00078	PTHR10178,PTHR10178:SF14				GO:0006278,GO:0003964,GO:0003723	AT3G29750.1		Eukaryotic aspartyl protease family protein
16951625	Cucsa.014000	Cucsa.014000.1	Cucsa.014000.1	PF03634	PTHR11584:SF275,PTHR11584					AT5G23280.1		TCP family transcription factor
16951626	Cucsa.014010	Cucsa.014010.1	Cucsa.014010.1
16951627	Cucsa.014020	Cucsa.014020.1	Cucsa.014020.1	PF00097	PTHR22763					AT3G19950.1		RING/U-box superfamily protein
16951628	Cucsa.014030	Cucsa.014030.1	Cucsa.014030.1							AT5G61630.1
16951629	Cucsa.014040	Cucsa.014040.1	Cucsa.014040.1							AT3G07380.1		Domain of unknown function (DUF23)
16951630	Cucsa.014050	Cucsa.014050.1	Cucsa.014050.1
16951631	Cucsa.014060	Cucsa.014060.1	Cucsa.014060.1	PF00078	PTHR19446:SF34,PTHR19446				GO:0006278,GO:0003964,GO:0003723	AT1G43760.1		DNAse I-like superfamily protein
16951632	Cucsa.014070	Cucsa.014070.1	Cucsa.014070.1	PF03371	PTHR23142			K12850		AT5G37370.1	ATSRL1	PRP38 family protein
16951633	Cucsa.014080	Cucsa.014080.1	Cucsa.014080.1	PF00582					GO:0006950	AT3G03270.2		Adenine nucleotide alpha hydrolases-like superfamily protein
16951634	Cucsa.014090	Cucsa.014090.1	Cucsa.014090.1	PF00282	PTHR11999,PTHR11999:SF1	KOG1383	4.1.1.15	K01580	GO:0016831,GO:0030170,GO:0019752,GO:0006536,GO:0004351	AT5G17330.1	GAD,GAD1	glutamate decarboxylase
16951635	Cucsa.014100	Cucsa.014100.1	Cucsa.014100.1	PF00078	PTHR19446:SF182,PTHR19446				GO:0006278,GO:0003964,GO:0003723	AT1G43760.1		DNAse I-like superfamily protein
16951636	Cucsa.014300	Cucsa.014300.1	Cucsa.014300.1		PTHR19446,PTHR19446:SF119					AT4G04650.1		RNA-directed DNA polymerase (reverse transcriptase)-related family protein
16951637	Cucsa.014500	Cucsa.014500.1	Cucsa.014500.1							AT1G21600.2	PTAC6	plastid transcriptionally active 6
16951638	Cucsa.014700	Cucsa.014700.1	Cucsa.014700.1							AT1G12020.1
16951639	Cucsa.014710	Cucsa.014710.1	Cucsa.014710.1	PF00777	PTHR11987,PTHR11987:SF15	KOG2692			GO:0008373,GO:0006486,GO:0030173	AT3G48820.1		Glycosyltransferase family 29 (sialyltransferase) family protein
16951640	Cucsa.014710	Cucsa.014710.2	Cucsa.014710.2	PF00777	PTHR11987,PTHR11987:SF15	KOG2692			GO:0008373,GO:0006486,GO:0030173	AT3G48820.1		Glycosyltransferase family 29 (sialyltransferase) family protein
16951641	Cucsa.014720	Cucsa.014720.1	Cucsa.014720.1							AT4G22320.2
16951642	Cucsa.014730	Cucsa.014730.1	Cucsa.014730.1
16951643	Cucsa.014740	Cucsa.014740.1	Cucsa.014740.1	PF03650	PTHR14154					AT4G05590.1
16951644	Cucsa.014940	Cucsa.014940.1	Cucsa.014940.1	PF01061,PF08370,PF00005	PTHR19241,PTHR19241:SF10	KOG0065			GO:0005524,GO:0016887,GO:0016020	AT1G15520.1	ABCG40,ATABCG40,ATPDR12,PDR12	pleiotropic drug resistance 12
16951645	Cucsa.014950	Cucsa.014950.1	Cucsa.014950.1	PF02140,PF01301	PTHR23421,PTHR23421:SF35	KOG0496			GO:0004553,GO:0005975,GO:0005529	AT5G20710.1	BGAL7	beta-galactosidase 7
16951646	Cucsa.015150	Cucsa.015150.1	Cucsa.015150.1		PTHR19446:SF113,PTHR19446					AT2G02520.1		RNA-directed DNA polymerase (reverse transcriptase)-related family protein
16951647	Cucsa.015350	Cucsa.015350.1	Cucsa.015350.1
16951648	Cucsa.015550	Cucsa.015550.1	Cucsa.015550.1	PF04937						AT3G17450.1		hAT dimerisation domain-containing protein
16951649	Cucsa.015750	Cucsa.015750.1	Cucsa.015750.1	PF04937						AT1G36095.1		DNA binding
16951650	Cucsa.015950	Cucsa.015950.1	Cucsa.015950.1	PF03129	PTHR11451,PTHR11451:SF6				GO:0004812,GO:0005524,GO:0006412,GO:0006433,GO:0005737,GO:0004827	AT3G62120.2		Class II aaRS and biotin synthetases superfamily protein
16951651	Cucsa.016150	Cucsa.016150.1	Cucsa.016150.1		PTHR11439
16951652	Cucsa.016350	Cucsa.016350.1	Cucsa.016350.1
16951653	Cucsa.016360	Cucsa.016360.1	Cucsa.016360.1	PF01544	PTHR13890	KOG2662			GO:0055085,GO:0046873,GO:0030001,GO:0016020	AT5G09690.2	ATMGT7,MGT7,MRS2-7	magnesium transporter 7
16951654	Cucsa.016360	Cucsa.016360.2	Cucsa.016360.2	PF01544	PTHR13890	KOG2662			GO:0055085,GO:0046873,GO:0030001,GO:0016020	AT5G09690.2	ATMGT7,MGT7,MRS2-7	magnesium transporter 7
16951655	Cucsa.016360	Cucsa.016360.3	Cucsa.016360.3		PTHR13890	KOG2662				AT5G09690.3	ATMGT7,MGT7,MRS2-7	magnesium transporter 7
16951656	Cucsa.016360	Cucsa.016360.4	Cucsa.016360.4		PTHR13890	KOG2662				AT5G09690.3	ATMGT7,MGT7,MRS2-7	magnesium transporter 7
16951657	Cucsa.016370	Cucsa.016370.1	Cucsa.016370.1	PF02309					GO:0006355,GO:0005634	AT3G23050.1	AXR2,IAA7	indole-3-acetic acid 7
16951658	Cucsa.016380	Cucsa.016380.1	Cucsa.016380.1	PF00290	PTHR10314,PTHR10314:SF4	KOG4175	4.2.1.20	K01695	GO:0004834,GO:0006568	AT4G02610.1		Aldolase-type TIM barrel family protein
16951659	Cucsa.016380	Cucsa.016380.2	Cucsa.016380.2	PF00290	PTHR10314,PTHR10314:SF4	KOG4175	4.2.1.20	K01695	GO:0004834,GO:0006568	AT4G02610.1		Aldolase-type TIM barrel family protein
16951660	Cucsa.016380	Cucsa.016380.3	Cucsa.016380.3	PF00290	PTHR10314,PTHR10314:SF4	KOG4175	4.2.1.20	K01695	GO:0004834,GO:0006568	AT4G02610.1		Aldolase-type TIM barrel family protein
16951661	Cucsa.016390	Cucsa.016390.1	Cucsa.016390.1	PF04720						AT3G22970.1		Protein of unknown function (DUF506)
16951662	Cucsa.016400	Cucsa.016400.1	Cucsa.016400.1	PF00125	PTHR23430	KOG1757		K11251	GO:0003677,GO:0043565,GO:0005622	AT3G54560.1	HTA11	histone H2A 11
16951663	Cucsa.016400	Cucsa.016400.2	Cucsa.016400.2	PF00125	PTHR23430	KOG1757		K11251	GO:0003677,GO:0043565,GO:0005622	AT3G54560.1	HTA11	histone H2A 11
16951664	Cucsa.016400	Cucsa.016400.3	Cucsa.016400.3	PF00125	PTHR23430	KOG1757		K11251	GO:0003677,GO:0043565,GO:0005622	AT3G54560.1	HTA11	histone H2A 11
16951665	Cucsa.016410	Cucsa.016410.1	Cucsa.016410.1							AT1G03055.1
16951666	Cucsa.016420	Cucsa.016420.1	Cucsa.016420.1							AT3G63430.1
16951667	Cucsa.016420	Cucsa.016420.2	Cucsa.016420.2							AT3G63430.1
16951668	Cucsa.016430	Cucsa.016430.1	Cucsa.016430.1							AT3G22942.1	AGG2	G-protein gamma subunit 2
16951669	Cucsa.016440	Cucsa.016440.1	Cucsa.016440.1	PF08241	PTHR10108,PTHR10108:SF9	KOG1540		K12502	GO:0008168,GO:0008152	AT3G63410.1	APG1,E37,IEP37,VTE3	S-adenosyl-L-methionine-dependent methyltransferases superfamily protein
16951670	Cucsa.016450	Cucsa.016450.1	Cucsa.016450.1	PF00036	PTHR23050	KOG0027				AT4G14640.1	CAM8	calmodulin 8
16951671	Cucsa.016460	Cucsa.016460.1	Cucsa.016460.1							AT3G63390.1
16951672	Cucsa.016460	Cucsa.016460.2	Cucsa.016460.2							AT3G63390.1
16951673	Cucsa.016460	Cucsa.016460.3	Cucsa.016460.3							AT3G63390.1
16951674	Cucsa.016460	Cucsa.016460.4	Cucsa.016460.4							AT3G63390.1
16951675	Cucsa.016470	Cucsa.016470.1	Cucsa.016470.1
16951676	Cucsa.016480	Cucsa.016480.1	Cucsa.016480.1	PF00447	PTHR10015,PTHR10015:SF7	KOG0627			GO:0003700,GO:0043565,GO:0006355,GO:0005634	AT3G22830.1	AT-HSFA6B,HSFA6B	heat shock transcription factor A6B
16951677	Cucsa.016490	Cucsa.016490.1	Cucsa.016490.1	PF00078	PTHR19446:SF34,PTHR19446				GO:0003723,GO:0003964,GO:0006278	AT3G63340.2		Protein phosphatase 2C family protein
16951678	Cucsa.016500	Cucsa.016500.1	Cucsa.016500.1	PF00069,PF00481	PTHR13832,PTHR13832:SF163				GO:0003824,GO:0006468,GO:0005524,GO:0004672	AT3G63340.2		Protein phosphatase 2C family protein
16951679	Cucsa.016510	Cucsa.016510.1	Cucsa.016510.1	PF00515	PTHR23083,PTHR23083:SF141				GO:0005515	AT4G02680.1	EOL1	ETO1-like 1
16951680	Cucsa.016510	Cucsa.016510.2	Cucsa.016510.2	PF00515	PTHR23083,PTHR23083:SF141				GO:0005515	AT4G02680.1	EOL1	ETO1-like 1
16951681	Cucsa.016520	Cucsa.016520.1	Cucsa.016520.1
16951682	Cucsa.016530	Cucsa.016530.1	Cucsa.016530.1
16951683	Cucsa.016540	Cucsa.016540.1	Cucsa.016540.1	PF00249	PTHR10641				GO:0003677	AT1G69560.1	ATMYB105,LOF2,MYB105	myb domain protein 105
16951684	Cucsa.016550	Cucsa.016550.1	Cucsa.016550.1							AT5G41980.1
16951685	Cucsa.016560	Cucsa.016560.1	Cucsa.016560.1	PF00892					GO:0016020	AT4G08290.1		nodulin MtN21 /EamA-like transporter family protein
16951686	Cucsa.016560	Cucsa.016560.2	Cucsa.016560.2	PF00892					GO:0016020	AT4G08290.1		nodulin MtN21 /EamA-like transporter family protein
16951687	Cucsa.016570	Cucsa.016570.1	Cucsa.016570.1	PF04752	PTHR12192	KOG3182		K07232		AT1G44790.1		ChaC-like family protein
16951688	Cucsa.016570	Cucsa.016570.2	Cucsa.016570.2	PF04752	PTHR12192	KOG3182				AT1G44790.1		ChaC-like family protein
16951689	Cucsa.016570	Cucsa.016570.3	Cucsa.016570.3	PF04752	PTHR12192	KOG3182				AT1G44790.1		ChaC-like family protein
16951690	Cucsa.016580	Cucsa.016580.1	Cucsa.016580.1	PF09649						AT4G08310.1
16951691	Cucsa.016780	Cucsa.016780.1	Cucsa.016780.1	PF01111	PTHR23415,PTHR23415:SF10	KOG3484			GO:0016538,GO:0007049	AT2G27970.1	CKS2	CDK-subunit 2
16951693	Cucsa.016990	Cucsa.016990.1	Cucsa.016990.1		PTHR26374:SF89,PTHR26374				GO:0008270,GO:0005622	AT3G09290.1	TAC1	telomerase activator1
16951694	Cucsa.017000	Cucsa.017000.1	Cucsa.017000.1	PF10536						AT1G32120.1
16951695	Cucsa.017010	Cucsa.017010.1	Cucsa.017010.1						GO:0005515	AT4G27060.1	CN,SPR2,TOR1	ARM repeat superfamily protein
16951696	Cucsa.017020	Cucsa.017020.1	Cucsa.017020.1							AT5G54850.1
16951697	Cucsa.017020	Cucsa.017020.2	Cucsa.017020.2							AT5G54850.1
16951698	Cucsa.017020	Cucsa.017020.3	Cucsa.017020.3							AT5G54850.1
16951699	Cucsa.017020	Cucsa.017020.4	Cucsa.017020.4							AT5G54850.1
16951700	Cucsa.017030	Cucsa.017030.1	Cucsa.017030.1	PF05498						AT1G61566.1	RALFL9	ralf-like 9
16951701	Cucsa.017040	Cucsa.017040.1	Cucsa.017040.1	PF08212	PTHR11430:SF32,PTHR11430	KOG4824			GO:0005488	AT3G47860.1	CHL	chloroplastic lipocalin
16951702	Cucsa.017050	Cucsa.017050.1	Cucsa.017050.1
16951703	Cucsa.017060	Cucsa.017060.1	Cucsa.017060.1
16951704	Cucsa.017260	Cucsa.017260.1	Cucsa.017260.1
16951705	Cucsa.017270	Cucsa.017270.1	Cucsa.017270.1
16951706	Cucsa.017280	Cucsa.017280.1	Cucsa.017280.1
16951707	Cucsa.017290	Cucsa.017290.1	Cucsa.017290.1			KOG2913				AT5G17520.1	MEX1,RCP1	root cap 1 (RCP1)
16951708	Cucsa.017300	Cucsa.017300.1	Cucsa.017300.1		PTHR22593,PTHR22593:SF2					AT1G34350.1
16951709	Cucsa.017310	Cucsa.017310.1	Cucsa.017310.1
16951710	Cucsa.017320	Cucsa.017320.1	Cucsa.017320.1
16951711	Cucsa.017330	Cucsa.017330.1	Cucsa.017330.1	PF00023,PF00415	PTHR22870:SF6,PTHR22870	KOG1427			GO:0005515	AT3G03790.2		ankyrin repeat family protein / regulator of chromosome condensation (RCC1) family protein
16951712	Cucsa.017330	Cucsa.017330.2	Cucsa.017330.2	PF00023,PF00415	PTHR22870:SF6,PTHR22870	KOG1427			GO:0005515	AT3G03790.2		ankyrin repeat family protein / regulator of chromosome condensation (RCC1) family protein
16951713	Cucsa.017340	Cucsa.017340.1	Cucsa.017340.1	PF00076	PTHR11732:SF1,PTHR11732				GO:0003676,GO:0055114,GO:0016491	AT5G32450.1		RNA binding (RRM/RBD/RNP motifs) family protein
16951714	Cucsa.017350	Cucsa.017350.1	Cucsa.017350.1	PF01535	PTHR24015					AT5G14770.1		Tetratricopeptide repeat (TPR)-like superfamily protein
16951715	Cucsa.017360	Cucsa.017360.1	Cucsa.017360.1	PF05938						AT4G29035.1		Plant self-incompatibility protein S1 family
16951716	Cucsa.017370	Cucsa.017370.1	Cucsa.017370.1		PTHR11439				GO:0003676,GO:0008270
16951717	Cucsa.017380	Cucsa.017380.1	Cucsa.017380.1	PF03092	PTHR24003,PTHR24003:SF252					AT1G64890.1		Major facilitator superfamily protein
16951718	Cucsa.017390	Cucsa.017390.1	Cucsa.017390.1	PF00333,PF03719	PTHR13718,PTHR13718:SF2	KOG2646			GO:0003723,GO:0003735,GO:0006412,GO:0005622,GO:0005840	AT1G64880.1		Ribosomal protein S5 family protein
16951719	Cucsa.017400	Cucsa.017400.1	Cucsa.017400.1	PF00067	PTHR24298:SF44,PTHR24298	KOG0156			GO:0005506,GO:0009055,GO:0016705,GO:0020037,GO:0055114	AT1G64940.1	CYP89A6	cytochrome P450, family 87, subfamily A, polypeptide 6
16951720	Cucsa.017410	Cucsa.017410.1	Cucsa.017410.1	PF08879,PF08880					GO:0005515,GO:0005524,GO:0016818,GO:0006355,GO:0005634	AT3G13960.1	AtGRF5,GRF5	growth-regulating factor 5
16951721	Cucsa.017420	Cucsa.017420.1	Cucsa.017420.1	PF08241	PTHR10108,PTHR10108:SF217	KOG1269	2.1.1.95	K05928	GO:0008168,GO:0008152	AT1G64970.1	G-TMT,TMT1,VTE4	gamma-tocopherol methyltransferase
16951722	Cucsa.017420	Cucsa.017420.2	Cucsa.017420.2	PF08241	PTHR10108,PTHR10108:SF217	KOG1269			GO:0008168,GO:0008152	AT1G64970.1	G-TMT,TMT1,VTE4	gamma-tocopherol methyltransferase
16951724	Cucsa.017430	Cucsa.017430.1	Cucsa.017430.1	PF10276	PTHR13156	KOG3456	1.6.5.3,1.6.99.3	K03939		AT3G03070.1		NADH-ubiquinone oxidoreductase-related
16951725	Cucsa.017440	Cucsa.017440.1	Cucsa.017440.1	PF12037,PF00004	PTHR23075	KOG0742			GO:0005524	AT5G16930.1		AAA-type ATPase family protein
16951726	Cucsa.017450	Cucsa.017450.1	Cucsa.017450.1	PF00931	PTHR23155,PTHR23155:SF121				GO:0005515,GO:0006915,GO:0005524	AT3G14470.1		NB-ARC domain-containing disease resistance protein
16951727	Cucsa.017460	Cucsa.017460.1	Cucsa.017460.1	PF00560,PF00931	PTHR23155,PTHR23155:SF121	KOG4658			GO:0005515,GO:0043531,GO:0006915,GO:0005524	AT3G14470.1		NB-ARC domain-containing disease resistance protein
16951728	Cucsa.017470	Cucsa.017470.1	Cucsa.017470.1	PF00501	PTHR24096,PTHR24096:SF43	KOG1176	6.2.1.12	K01904	GO:0003824,GO:0008152	AT1G65060.1	4CL3	4-coumarate:CoA ligase 3
16951729	Cucsa.017480	Cucsa.017480.1	Cucsa.017480.1	PF00702,PF00122	PTHR24093,PTHR24093:SF175	KOG0207			GO:0000166,GO:0046872,GO:0003824,GO:0008152	AT4G37270.1	ATHMA1,HMA1	heavy metal atpase 1
16951730	Cucsa.017490	Cucsa.017490.1	Cucsa.017490.1	PF00931					GO:0005515,GO:0043531,GO:0006915,GO:0005524	AT1G12220.1	RPS5	Disease resistance protein (CC-NBS-LRR class) family
16951731	Cucsa.017500	Cucsa.017500.1	Cucsa.017500.1						GO:0005515	AT4G19050.1		NB-ARC domain-containing disease resistance protein
16951732	Cucsa.017510	Cucsa.017510.1	Cucsa.017510.1	PF04096	PTHR23198	KOG0845		K14297	GO:0006810,GO:0005643	AT1G10390.2		Nucleoporin autopeptidase
16951733	Cucsa.017510	Cucsa.017510.2	Cucsa.017510.2	PF04096	PTHR23198	KOG0845		K14297	GO:0006810,GO:0005643	AT1G10390.2		Nucleoporin autopeptidase
16951734	Cucsa.017520	Cucsa.017520.1	Cucsa.017520.1							AT5G35695.1
16951735	Cucsa.017530	Cucsa.017530.1	Cucsa.017530.1	PF03552	PTHR10587,PTHR10587:SF9				GO:0008270,GO:0016760,GO:0030244,GO:0016020	AT3G03050.1	ATCSLD3,CSLD3,KJK	cellulose synthase-like D3
16951736	Cucsa.017540	Cucsa.017540.1	Cucsa.017540.1	PF03552	PTHR10587,PTHR10587:SF9				GO:0008270,GO:0016760,GO:0030244,GO:0016020	AT3G03050.1	ATCSLD3,CSLD3,KJK	cellulose synthase-like D3
16951737	Cucsa.017540	Cucsa.017540.2	Cucsa.017540.2	PF03552	PTHR10587,PTHR10587:SF9				GO:0016760,GO:0030244,GO:0016020	AT3G03050.1	ATCSLD3,CSLD3,KJK	cellulose synthase-like D3
16951738	Cucsa.017550	Cucsa.017550.1	Cucsa.017550.1	PF01061,PF08370,PF00005	PTHR19241,PTHR19241:SF10	KOG0065			GO:0005524,GO:0016887,GO:0016020	AT1G15520.1	ABCG40,ATABCG40,ATPDR12,PDR12	pleiotropic drug resistance 12
16951739	Cucsa.017750	Cucsa.017750.1	Cucsa.017750.1							AT3G54190.1		Transducin/WD40 repeat-like superfamily protein
16951740	Cucsa.017760	Cucsa.017760.1	Cucsa.017760.1	PF05938						AT4G16295.1	SPH1	S-protein homologue 1
16951741	Cucsa.017770	Cucsa.017770.1	Cucsa.017770.1	PF00756	PTHR10061				GO:0018738,GO:0016023,GO:0004091	AT2G41530.1	ATSFGH,SFGH	S-formylglutathione hydrolase
16951743	Cucsa.017790	Cucsa.017790.1	Cucsa.017790.1	PF00756	PTHR10061				GO:0018738,GO:0016023,GO:0004091	AT2G41530.1	ATSFGH,SFGH	S-formylglutathione hydrolase
16951744	Cucsa.017800	Cucsa.017800.1	Cucsa.017800.1	PF07727	PTHR11439					AT4G23160.1	CRK8	cysteine-rich RLK (RECEPTOR-like protein kinase) 8
16951745	Cucsa.017810	Cucsa.017810.1	Cucsa.017810.1	PF00756	PTHR10061		3.1.2.12	K01070	GO:0018738,GO:0016023,GO:0004091	AT2G41530.1	ATSFGH,SFGH	S-formylglutathione hydrolase
16951746	Cucsa.017820	Cucsa.017820.1	Cucsa.017820.1
16951747	Cucsa.017830	Cucsa.017830.1	Cucsa.017830.1						GO:0003676,GO:0008270	AT2G07760.1		Zinc knuckle (CCHC-type) family protein
16951748	Cucsa.017840	Cucsa.017840.1	Cucsa.017840.1							AT2G01050.1		zinc ion binding;nucleic acid binding
16951749	Cucsa.017850	Cucsa.017850.1	Cucsa.017850.1	PF00176,PF00271	PTHR10799:SF213,PTHR10799	KOG0388	3.6.4.12	K11665	GO:0003677,GO:0005524,GO:0003676,GO:0004386	AT3G57300.1	ATINO80,INO80	INO80 ortholog
16951750	Cucsa.017850	Cucsa.017850.2	Cucsa.017850.2	PF00176	PTHR10799:SF213,PTHR10799	KOG0388			GO:0003677,GO:0005524	AT3G57300.1	ATINO80,INO80	INO80 ortholog
16951751	Cucsa.017860	Cucsa.017860.1	Cucsa.017860.1	PF00069,PF01453	PTHR24420,PTHR24420:SF781	KOG1187			GO:0004672,GO:0005524,GO:0006468,GO:0005529	AT5G35370.1		S-locus lectin protein kinase family protein
16951753	Cucsa.017880	Cucsa.017880.1	Cucsa.017880.1	PF00107,PF08240	PTHR11695,PTHR11695:SF294	KOG0022			GO:0008270,GO:0016491,GO:0055114	AT5G63620.1		GroES-like zinc-binding alcohol dehydrogenase family protein
16951754	Cucsa.017890	Cucsa.017890.1	Cucsa.017890.1
16951756	Cucsa.017910	Cucsa.017910.1	Cucsa.017910.1
16951757	Cucsa.017920	Cucsa.017920.1	Cucsa.017920.1	PF03909				K03141		AT1G55750.1		BSD domain (BTF2-like transcription factors, Synapse-associated proteins and DOS2-like proteins)
16951758	Cucsa.017930	Cucsa.017930.1	Cucsa.017930.1
16951759	Cucsa.017940	Cucsa.017940.1	Cucsa.017940.1							AT3G04040.1
16951760	Cucsa.017950	Cucsa.017950.1	Cucsa.017950.1	PF03127,PF00790	PTHR13856,PTHR13856:SF27	KOG1087			GO:0006886,GO:0005622	AT5G63640.1		ENTH/VHS/GAT family protein
16951761	Cucsa.017960	Cucsa.017960.1	Cucsa.017960.1		PTHR12801:SF3,PTHR12801					AT5G40310.1		Exonuclease family protein
16951762	Cucsa.017970	Cucsa.017970.1	Cucsa.017970.1		PTHR11439					AT4G23160.1	CRK8	cysteine-rich RLK (RECEPTOR-like protein kinase) 8
16951763	Cucsa.017980	Cucsa.017980.1	Cucsa.017980.1	PF00929	PTHR12801:SF3,PTHR12801	KOG2249			GO:0008270,GO:0005622	AT3G27970.1		Exonuclease family protein
16951765	Cucsa.018000	Cucsa.018000.1	Cucsa.018000.1
16951766	Cucsa.018010	Cucsa.018010.1	Cucsa.018010.1
16951767	Cucsa.018020	Cucsa.018020.1	Cucsa.018020.1	PF07498					GO:0006353,GO:0003715
16951768	Cucsa.018030	Cucsa.018030.1	Cucsa.018030.1	PF00154	PTHR22942:SF1,PTHR22942	KOG1433			GO:0003697,GO:0005524,GO:0006281,GO:0009432	AT3G10140.1	RECA3	RECA homolog 3
16951769	Cucsa.018040	Cucsa.018040.1	Cucsa.018040.1	PF00953	PTHR10571	KOG2788	2.7.8.15	K01001	GO:0008963,GO:0016021	AT2G41490.1	GPT	UDP-glcnac-adolichol phosphate glcnac-1-p-transferase
16951770	Cucsa.018060	Cucsa.018060.1	Cucsa.018060.1	PF07479,PF01210	PTHR11728	KOG2711			GO:0016614,GO:0005975,GO:0055114,GO:0051287,GO:0046168,GO:0016616,GO:0005737,GO:0009331,GO:0006072,GO:0004367	AT2G41540.1	GPDHC1	6-phosphogluconate dehydrogenase family protein
16951771	Cucsa.018060	Cucsa.018060.2	Cucsa.018060.2	PF07479,PF01210	PTHR11728	KOG2711			GO:0016614,GO:0005975,GO:0055114,GO:0051287,GO:0046168,GO:0016616,GO:0005737,GO:0009331,GO:0006072,GO:0004367	AT2G41540.1	GPDHC1	6-phosphogluconate dehydrogenase family protein
16951772	Cucsa.018080	Cucsa.018080.1	Cucsa.018080.1	PF10199,PF00071		KOG4273			GO:0005525,GO:0007264,GO:0005622	AT5G65960.1		GTP binding
16951773	Cucsa.018080	Cucsa.018080.2	Cucsa.018080.2	PF10199		KOG4273				AT5G65960.1		GTP binding
16951774	Cucsa.018080	Cucsa.018080.3	Cucsa.018080.3	PF10199		KOG4273				AT5G65960.1		GTP binding
16951775	Cucsa.018090	Cucsa.018090.1	Cucsa.018090.1	PF00036	PTHR23050:SF20,PTHR23050	KOG0027		K02183		AT2G27030.3	ACAM-2,CAM5	calmodulin 5
16951776	Cucsa.018090	Cucsa.018090.2	Cucsa.018090.2	PF00036	PTHR23050:SF20,PTHR23050	KOG0027		K02183		AT2G27030.3	ACAM-2,CAM5	calmodulin 5
16951777	Cucsa.018090	Cucsa.018090.3	Cucsa.018090.3	PF00036	PTHR23050:SF20,PTHR23050	KOG0027		K02183		AT2G27030.3	ACAM-2,CAM5	calmodulin 5
16951778	Cucsa.018090	Cucsa.018090.4	Cucsa.018090.4	PF00036	PTHR23050:SF20,PTHR23050	KOG0027		K02183		AT2G27030.3	ACAM-2,CAM5	calmodulin 5
16951779	Cucsa.018100	Cucsa.018100.1	Cucsa.018100.1	PF00179	PTHR24067,PTHR24067:SF24	KOG0423	6.3.2.19	K10583	GO:0016881	AT5G05080.2	ATUBC22,UBC22	ubiquitin-conjugating enzyme 22
16951780	Cucsa.018100	Cucsa.018100.2	Cucsa.018100.2	PF00179	PTHR24067,PTHR24067:SF24	KOG0416			GO:0016881	AT5G05080.1	ATUBC22,UBC22	ubiquitin-conjugating enzyme 22
16951781	Cucsa.018110	Cucsa.018110.1	Cucsa.018110.1		PTHR10183,PTHR10183:SF16	KOG0037		K13448		AT3G10300.3		Calcium-binding EF-hand family protein
16951782	Cucsa.018110	Cucsa.018110.2	Cucsa.018110.2		PTHR10183,PTHR10183:SF16	KOG0037		K13448		AT3G10300.3		Calcium-binding EF-hand family protein
16951783	Cucsa.018120	Cucsa.018120.1	Cucsa.018120.1	PF00194	PTHR18952,PTHR18952:SF2					AT4G20990.1	ACA4,ATACA4	alpha carbonic anhydrase 4
16951784	Cucsa.018130	Cucsa.018130.1	Cucsa.018130.1	PF00194	PTHR18952,PTHR18952:SF2					AT1G08080.1	ACA7,ATACA7	alpha carbonic anhydrase 7
16951785	Cucsa.018140	Cucsa.018140.1	Cucsa.018140.1	PF09440,PF01399	PTHR10317	KOG2758		K03250	GO:0005515	AT3G57290.1	ATEIF3E-1,ATINT6,EIF3E,INT-6,INT6,TIF3E1	eukaryotic translation initiation factor 3E
16951786	Cucsa.018140	Cucsa.018140.2	Cucsa.018140.2	PF09440,PF01399	PTHR10317	KOG2758			GO:0005515	AT3G57290.1	ATEIF3E-1,ATINT6,EIF3E,INT-6,INT6,TIF3E1	eukaryotic translation initiation factor 3E
16951787	Cucsa.018150	Cucsa.018150.1	Cucsa.018150.1	PF01565,PF09265	PTHR13878,PTHR13878:SF18	KOG1231	1.5.99.12	K00279	GO:0008762,GO:0016491,GO:0050660,GO:0055114,GO:0019139,GO:0009690	AT2G41510.1	ATCKX1,CKX1	cytokinin oxidase/dehydrogenase 1
16951788	Cucsa.018160	Cucsa.018160.1	Cucsa.018160.1	PF00687	PTHR23105,PTHR23105:SF5				GO:0015934,GO:0006412,GO:0003735,GO:0003723	AT3G63490.1		Ribosomal protein L1p/L10e family
16951789	Cucsa.018170	Cucsa.018170.1	Cucsa.018170.1
16951790	Cucsa.018180	Cucsa.018180.1	Cucsa.018180.1
16951791	Cucsa.018200	Cucsa.018200.1	Cucsa.018200.1	PF03647		KOG4267			GO:0016020	AT3G57280.1		Transmembrane proteins 14C
16951792	Cucsa.018210	Cucsa.018210.1	Cucsa.018210.1	PF00078					GO:0006278,GO:0003964,GO:0003723
16951793	Cucsa.018220	Cucsa.018220.1	Cucsa.018220.1	PF00462	PTHR10168:SF44,PTHR10168	KOG2824			GO:0009055,GO:0015035,GO:0045454	AT2G41330.1		Glutaredoxin family protein
16951794	Cucsa.018230	Cucsa.018230.1	Cucsa.018230.1							AT2G41350.1
16951795	Cucsa.018230	Cucsa.018230.2	Cucsa.018230.2							AT2G41350.1
16951796	Cucsa.018240	Cucsa.018240.1	Cucsa.018240.1	PF07719	PTHR13247	KOG3364				AT3G57090.1	BIGYIN,FIS1A	Tetratricopeptide repeat (TPR)-like superfamily protein
16951797	Cucsa.018250	Cucsa.018250.2	Cucsa.018250.2	PF01302	PTHR18916,PTHR18916:SF44					AT3G10220.1		tubulin folding cofactor B
16951798	Cucsa.018260	Cucsa.018260.1	Cucsa.018260.1	PF08241	PTHR10108,PTHR10108:SF276	KOG3010			GO:0008168,GO:0008152	AT2G41380.1		S-adenosyl-L-methionine-dependent methyltransferases superfamily protein
16951799	Cucsa.018280	Cucsa.018280.1	Cucsa.018280.1	PF03807	PTHR11645	KOG3124	1.5.1.2	K00286	GO:0016491,GO:0055114,GO:0006561,GO:0004735	AT5G14800.1	AT-P5C1,AT-P5R,EMB2772,P5CR	pyrroline-5- carboxylate (P5C) reductase
16951800	Cucsa.018290	Cucsa.018290.1	Cucsa.018290.1	PF00036	PTHR10891:SF149,PTHR10891	KOG0027		K13448		AT3G10190.1		Calcium-binding EF-hand family protein
16951801	Cucsa.018300	Cucsa.018300.1	Cucsa.018300.1	PF01734,PF11815	PTHR11711,PTHR11711:SF1	KOG2214	2.3.1.51,3.1.1.13,3.1.1.3,3.1.1.4	K14674	GO:0006629,GO:0005525	AT5G04040.1	SDP1	Patatin-like phospholipase family protein
16951802	Cucsa.018310	Cucsa.018310.1	Cucsa.018310.1
16951803	Cucsa.018320	Cucsa.018320.1	Cucsa.018320.1	PF03407	PTHR10994:SF5,PTHR10994				GO:0005783	AT2G35610.1	XEG113	xyloglucanase 113
16951804	Cucsa.018320	Cucsa.018320.10	Cucsa.018320.10	PF03407	PTHR10994:SF5,PTHR10994				GO:0005783	AT2G35610.1	XEG113	xyloglucanase 113
16951806	Cucsa.018320	Cucsa.018320.3	Cucsa.018320.3	PF03407	PTHR10994:SF5,PTHR10994				GO:0005783	AT2G35610.1	XEG113	xyloglucanase 113
16951813	Cucsa.018330	Cucsa.018330.1	Cucsa.018330.1	PF00646	PTHR23125:SF105,PTHR23125				GO:0005515	AT5G45360.1		F-box family protein
16951815	Cucsa.018330	Cucsa.018330.3	Cucsa.018330.3	PF00646	PTHR23125:SF105,PTHR23125				GO:0005515	AT5G45360.1		F-box family protein
16951817	Cucsa.018330	Cucsa.018330.5	Cucsa.018330.5	PF00646	PTHR23125:SF105,PTHR23125				GO:0005515	AT5G45360.1		F-box family protein
16951818	Cucsa.018330	Cucsa.018330.6	Cucsa.018330.6	PF00646	PTHR23125:SF105,PTHR23125				GO:0005515	AT5G45360.1		F-box family protein
16951819	Cucsa.018340	Cucsa.018340.1	Cucsa.018340.1	PF10197	PTHR24015,PTHR24015:SF12	KOG3794			GO:0003676,GO:0008270	AT4G19190.1		zinc knuckle (CCHC-type) family protein
16951820	Cucsa.018340	Cucsa.018340.2	Cucsa.018340.2		PTHR24015,PTHR24015:SF12	KOG3794			GO:0003676,GO:0008270	AT4G19190.1		zinc knuckle (CCHC-type) family protein
16951821	Cucsa.018350	Cucsa.018350.1	Cucsa.018350.1		PTHR13119,PTHR13119:SF4				GO:0003676,GO:0008270	AT5G56930.1	emb1789	CCCH-type zinc finger family protein
16951822	Cucsa.018360	Cucsa.018360.1	Cucsa.018360.1	PF02797,PF00195	PTHR11877,PTHR11877:SF9				GO:0016746,GO:0009058,GO:0004315,GO:0006633,GO:0008415	AT1G02050.1	LAP6	Chalcone and stilbene synthase family protein
16951823	Cucsa.018370	Cucsa.018370.1	Cucsa.018370.1	PF06419	PTHR21506	KOG3758			GO:0005515,GO:0006891,GO:0017119	AT1G31780.1
16951824	Cucsa.018380	Cucsa.018380.1	Cucsa.018380.1	PF01535	PTHR24015:SF169,PTHR24015					AT1G02060.1		Tetratricopeptide repeat (TPR)-like superfamily protein
16951825	Cucsa.018390	Cucsa.018390.1	Cucsa.018390.1	PF00078	PTHR10178,PTHR10178:SF14				GO:0003723,GO:0003964,GO:0006278	ATMG00850.1		DNA/RNA polymerases superfamily protein
16951826	Cucsa.018400	Cucsa.018400.1	Cucsa.018400.1	PF00892					GO:0016020	AT4G19185.1		nodulin MtN21 /EamA-like transporter family protein
16951827	Cucsa.018400	Cucsa.018400.2	Cucsa.018400.2	PF00892					GO:0016020	AT4G19185.1		nodulin MtN21 /EamA-like transporter family protein
16951828	Cucsa.018400	Cucsa.018400.3	Cucsa.018400.3	PF00892					GO:0016020	AT4G19185.1		nodulin MtN21 /EamA-like transporter family protein
16951829	Cucsa.018400	Cucsa.018400.4	Cucsa.018400.4	PF00892					GO:0016020	AT4G19185.1		nodulin MtN21 /EamA-like transporter family protein
16951830	Cucsa.018400	Cucsa.018400.5	Cucsa.018400.5	PF00892					GO:0016020	AT4G19185.1		nodulin MtN21 /EamA-like transporter family protein
16951831	Cucsa.018410	Cucsa.018410.1	Cucsa.018410.1	PF02798,PF00043	PTHR11260,PTHR11260:SF31	KOG4420			GO:0005515	AT1G77290.2		Glutathione S-transferase family protein
16951832	Cucsa.018410	Cucsa.018410.2	Cucsa.018410.2	PF02798,PF00043	PTHR11260,PTHR11260:SF31	KOG4420			GO:0005515	AT1G77290.2		Glutathione S-transferase family protein
16951833	Cucsa.018410	Cucsa.018410.3	Cucsa.018410.3	PF02798,PF00043	PTHR11260,PTHR11260:SF31	KOG4420			GO:0005515	AT1G77290.2		Glutathione S-transferase family protein
16951834	Cucsa.018420	Cucsa.018420.1	Cucsa.018420.1	PF01486,PF00319	PTHR11945:SF134,PTHR11945	KOG0014		K09264	GO:0003700,GO:0006355,GO:0005634,GO:0003677,GO:0046983,GO:0043565	AT5G20240.1	PI	K-box region and MADS-box transcription factor family protein
16951835	Cucsa.018420	Cucsa.018420.2	Cucsa.018420.2	PF01486,PF00319	PTHR11945:SF134,PTHR11945			K09264	GO:0003700,GO:0006355,GO:0005634,GO:0003677,GO:0046983,GO:0043565	AT5G20240.1	PI	K-box region and MADS-box transcription factor family protein
16951836	Cucsa.018430	Cucsa.018430.1	Cucsa.018430.1
16951837	Cucsa.018630	Cucsa.018630.1	Cucsa.018630.1	PF01397					GO:0016829,GO:0008152	AT1G61680.2	ATTPS14,TPS14	terpene synthase 14
16951838	Cucsa.018830	Cucsa.018830.1	Cucsa.018830.1							AT4G13320.1
16951839	Cucsa.019030	Cucsa.019030.1	Cucsa.019030.1	PF00390	PTHR23406:SF2,PTHR23406				GO:0016616	AT4G00570.1	NAD-ME2	NAD-dependent malic enzyme 2
16951840	Cucsa.019230	Cucsa.019230.1	Cucsa.019230.1	PF03101						AT1G10240.1	FRS11	FAR1-related sequence 11
16951841	Cucsa.019240	Cucsa.019240.1	Cucsa.019240.1	PF04434					GO:0008270	AT1G10240.1	FRS11	FAR1-related sequence 11
16951842	Cucsa.019250	Cucsa.019250.1	Cucsa.019250.1	PF04502	PTHR12111	KOG2989				AT1G17130.1		Family of unknown function (DUF572)
16951843	Cucsa.019250	Cucsa.019250.2	Cucsa.019250.2	PF04502	PTHR12111	KOG2989				AT1G17130.1		Family of unknown function (DUF572)
16951844	Cucsa.019250	Cucsa.019250.3	Cucsa.019250.3	PF04502	PTHR12111					AT1G17130.2		Family of unknown function (DUF572)
16951845	Cucsa.019260	Cucsa.019260.1	Cucsa.019260.1	PF01535	PTHR24015,PTHR24015:SF42					AT2G13600.1		Pentatricopeptide repeat (PPR) superfamily protein
16951846	Cucsa.019270	Cucsa.019270.1	Cucsa.019270.1
16951847	Cucsa.019280	Cucsa.019280.1	Cucsa.019280.1	PF05212						AT4G18530.1		Protein of unknown function (DUF707)
16951848	Cucsa.019290	Cucsa.019290.1	Cucsa.019290.1	PF01426,PF12047,PF00145	PTHR10629,PTHR10629:SF10		2.1.1.37	K00558	GO:0003677,GO:0006306	AT5G49160.1	DDM2,DMT01,DMT1,MET1,MET2,METI	methyltransferase 1
16951849	Cucsa.019300	Cucsa.019300.1	Cucsa.019300.1	PF00078	PTHR10178,PTHR10178:SF14				GO:0003723,GO:0003964,GO:0006278	AT1G24090.1		RNase H family protein
16951850	Cucsa.019310	Cucsa.019310.1	Cucsa.019310.1	PF00587,PF02403	PTHR11778	KOG2509	6.1.1.11	K01875	GO:0000166,GO:0004812,GO:0005524,GO:0006418,GO:0005737,GO:0004828,GO:0006434,GO:0006412	AT5G27470.1		seryl-tRNA synthetase / serine--tRNA ligase
16951851	Cucsa.019310	Cucsa.019310.2	Cucsa.019310.2	PF00587,PF02403	PTHR11778	KOG2509	6.1.1.11	K01875	GO:0000166,GO:0004812,GO:0005524,GO:0006418,GO:0005737,GO:0004828,GO:0006434,GO:0006412	AT5G27470.1		seryl-tRNA synthetase / serine--tRNA ligase
16951852	Cucsa.019310	Cucsa.019310.3	Cucsa.019310.3	PF00587,PF02403	PTHR11778	KOG2509			GO:0000166,GO:0004812,GO:0005524,GO:0006418,GO:0005737,GO:0004828,GO:0006434,GO:0006412	AT5G27470.1		seryl-tRNA synthetase / serine--tRNA ligase
16951853	Cucsa.019310	Cucsa.019310.4	Cucsa.019310.4	PF00587	PTHR11778	KOG2509			GO:0000166,GO:0004812,GO:0005524,GO:0006418,GO:0005737,GO:0006412,GO:0006434,GO:0004828	AT5G27470.1		seryl-tRNA synthetase / serine--tRNA ligase
16951854	Cucsa.019320	Cucsa.019320.1	Cucsa.019320.1	PF00106	PTHR24322	KOG0725			GO:0016491,GO:0008152	AT1G10310.1		NAD(P)-binding Rossmann-fold superfamily protein
16951855	Cucsa.019330	Cucsa.019330.1	Cucsa.019330.1	PF00106	PTHR24322	KOG0725			GO:0016491,GO:0008152	AT1G10310.1		NAD(P)-binding Rossmann-fold superfamily protein
16951856	Cucsa.019340	Cucsa.019340.1	Cucsa.019340.1	PF00106	PTHR24316				GO:0016491,GO:0008152	AT1G10310.1		NAD(P)-binding Rossmann-fold superfamily protein
16951857	Cucsa.019350	Cucsa.019350.1	Cucsa.019350.1	PF00293	PTHR23114,PTHR23114:SF17	KOG2839			GO:0016787	AT1G30110.2	ATNUDX25,NUDX25	nudix hydrolase homolog 25
16951858	Cucsa.019360	Cucsa.019360.1	Cucsa.019360.1	PF00069	PTHR24055,PTHR24055:SF69	KOG0660			GO:0004672,GO:0005524,GO:0006468	AT1G73670.1	ATMPK15,MPK15	MAP kinase 15
16951859	Cucsa.019360	Cucsa.019360.10	Cucsa.019360.10	PF00069	PTHR24055,PTHR24055:SF69				GO:0004672,GO:0005524,GO:0006468	AT2G42880.1	ATMPK20,MPK20	MAP kinase 20
16951860	Cucsa.019360	Cucsa.019360.2	Cucsa.019360.2	PF00069	PTHR24055,PTHR24055:SF69	KOG0660			GO:0004672,GO:0005524,GO:0006468	AT1G73670.1	ATMPK15,MPK15	MAP kinase 15
16951861	Cucsa.019360	Cucsa.019360.3	Cucsa.019360.3	PF00069	PTHR24055,PTHR24055:SF69	KOG0660			GO:0004672,GO:0005524,GO:0006468	AT1G73670.1	ATMPK15,MPK15	MAP kinase 15
16951862	Cucsa.019360	Cucsa.019360.4	Cucsa.019360.4	PF00069	PTHR24055,PTHR24055:SF69	KOG0660			GO:0004672,GO:0005524,GO:0006468	AT1G73670.1	ATMPK15,MPK15	MAP kinase 15
16951863	Cucsa.019360	Cucsa.019360.5	Cucsa.019360.5	PF00069	PTHR24055,PTHR24055:SF69	KOG0660	2.7.1.-	K00924	GO:0004672,GO:0005524,GO:0006468	AT1G73670.1	ATMPK15,MPK15	MAP kinase 15
16951864	Cucsa.019360	Cucsa.019360.6	Cucsa.019360.6	PF00069	PTHR24055,PTHR24055:SF69	KOG0660	2.7.1.-	K00924	GO:0004672,GO:0005524,GO:0006468	AT2G01450.1	ATMPK17,MPK17	MAP kinase 17
16951865	Cucsa.019360	Cucsa.019360.7	Cucsa.019360.7	PF00069	PTHR24055,PTHR24055:SF69				GO:0004672,GO:0005524,GO:0006468	AT2G42880.1	ATMPK20,MPK20	MAP kinase 20
16951866	Cucsa.019360	Cucsa.019360.8	Cucsa.019360.8	PF00069	PTHR24055,PTHR24055:SF69				GO:0004672,GO:0005524,GO:0006468	AT2G42880.1	ATMPK20,MPK20	MAP kinase 20
16951867	Cucsa.019360	Cucsa.019360.9	Cucsa.019360.9	PF00069	PTHR24055,PTHR24055:SF69				GO:0004672,GO:0005524,GO:0006468	AT2G42880.1	ATMPK20,MPK20	MAP kinase 20
16951868	Cucsa.019370	Cucsa.019370.1	Cucsa.019370.1	PF03171	PTHR10209				GO:0016491	AT4G23340.2		2-oxoglutarate (2OG) and Fe(II)-dependent oxygenase superfamily protein
16951869	Cucsa.019380	Cucsa.019380.1	Cucsa.019380.1	PF00450	PTHR11802	KOG1282	3.4.16.-	K09645	GO:0004185,GO:0006508	AT1G15000.1	scpl50	serine carboxypeptidase-like 50
16951870	Cucsa.019390	Cucsa.019390.1	Cucsa.019390.1	PF05922,PF00082,PF02225	PTHR10795,PTHR10795:SF17				GO:0004252,GO:0006508,GO:0042802,GO:0043086	AT4G00230.1	XSP1	xylem serine peptidase 1
16951871	Cucsa.019590	Cucsa.019590.1	Cucsa.019590.1	PF00234						AT3G18280.1		Bifunctional inhibitor/lipid-transfer protein/seed storage 2S albumin superfamily protein
16951872	Cucsa.019600	Cucsa.019600.1	Cucsa.019600.1	PF00234						AT1G48750.1		Bifunctional inhibitor/lipid-transfer protein/seed storage 2S albumin superfamily protein
16951874	Cucsa.019620	Cucsa.019620.1	Cucsa.019620.1
16951875	Cucsa.019630	Cucsa.019630.1	Cucsa.019630.1	PF00234						AT3G18280.1		Bifunctional inhibitor/lipid-transfer protein/seed storage 2S albumin superfamily protein
16951876	Cucsa.019640	Cucsa.019640.1	Cucsa.019640.1	PF00234						AT3G18280.1		Bifunctional inhibitor/lipid-transfer protein/seed storage 2S albumin superfamily protein
16951877	Cucsa.019650	Cucsa.019650.1	Cucsa.019650.1							AT3G18280.1		Bifunctional inhibitor/lipid-transfer protein/seed storage 2S albumin superfamily protein
16951878	Cucsa.019660	Cucsa.019660.1	Cucsa.019660.1	PF01569	PTHR10165,PTHR10165:SF45	KOG3030			GO:0003824,GO:0016020	AT3G02600.1	ATLPP3,LPP3	lipid phosphate phosphatase 3
16951879	Cucsa.019860	Cucsa.019860.1	Cucsa.019860.1	PF01273	PTHR10504:SF15,PTHR10504				GO:0008289	AT1G04970.1		lipid-binding serum glycoprotein family protein
16951880	Cucsa.019870	Cucsa.019870.1	Cucsa.019870.1	PF00149	PTHR11668,PTHR11668:SF22	KOG0372	3.1.3.16	K01090	GO:0016787	AT5G55260.1	PPX-2,PPX2	protein phosphatase X 2
16951881	Cucsa.019880	Cucsa.019880.1	Cucsa.019880.1	PF05739	PTHR12380,PTHR12380:SF7	KOG3202		K08503	GO:0005515	AT1G16240.1	ATSYP51,SYP51	syntaxin of plants 51
16951882	Cucsa.019880	Cucsa.019880.2	Cucsa.019880.2	PF05739	PTHR12380,PTHR12380:SF7	KOG3202			GO:0005515	AT1G16240.1	ATSYP51,SYP51	syntaxin of plants 51
16951883	Cucsa.019880	Cucsa.019880.3	Cucsa.019880.3		PTHR12380,PTHR12380:SF7					AT1G16240.1	ATSYP51,SYP51	syntaxin of plants 51
16951884	Cucsa.019890	Cucsa.019890.1	Cucsa.019890.1	PF05493	PTHR12263	KOG3500	3.6.3.14	K02153	GO:0015078,GO:0015991,GO:0033179	AT5G55290.2		ATPase, V0 complex, subunit E
16951885	Cucsa.019890	Cucsa.019890.2	Cucsa.019890.2	PF05493	PTHR12263	KOG3500	3.6.3.14	K02153	GO:0015078,GO:0015991,GO:0033179	AT5G55290.1		ATPase, V0 complex, subunit E
16951886	Cucsa.019900	Cucsa.019900.1	Cucsa.019900.1
16951887	Cucsa.019910	Cucsa.019910.1	Cucsa.019910.1	PF01781	PTHR10965	KOG3499			GO:0003735,GO:0006412,GO:0005622,GO:0005840	AT2G43460.1		Ribosomal L38e protein family
16951888	Cucsa.020110	Cucsa.020110.1	Cucsa.020110.1	PF03141	PTHR10108,PTHR10108:SF55				GO:0008168,GO:0008152	AT2G40280.1		S-adenosyl-L-methionine-dependent methyltransferases superfamily protein
16951889	Cucsa.020120	Cucsa.020120.1	Cucsa.020120.1	PF00328	PTHR20963,PTHR20963:SF8	KOG1382			GO:0003993	AT1G09870.1		histidine acid phosphatase family protein
16951890	Cucsa.020130	Cucsa.020130.1	Cucsa.020130.1		PTHR20963,PTHR20963:SF8					AT1G09870.1		histidine acid phosphatase family protein
16951891	Cucsa.020140	Cucsa.020140.1	Cucsa.020140.1							AT1G09590.1		Translation protein SH3-like family protein
16951892	Cucsa.020150	Cucsa.020150.1	Cucsa.020150.1	PF00328	PTHR20963,PTHR20963:SF8				GO:0003993	AT1G09870.1		histidine acid phosphatase family protein
16951894	Cucsa.020550	Cucsa.020550.1	Cucsa.020550.1		PTHR11926,PTHR11926:SF15				GO:0016758,GO:0008152	AT1G22370.2	AtUGT85A5,UGT85A5	UDP-glucosyl transferase 85A5
16951895	Cucsa.020750	Cucsa.020750.1	Cucsa.020750.1	PF00179	PTHR24067,PTHR24067:SF12	KOG0419			GO:0016881	AT3G15355.1	PFU1,UBC25	ubiquitin-conjugating enzyme 25
16951896	Cucsa.020760	Cucsa.020760.1	Cucsa.020760.1	PF00378	PTHR11941	KOG1680	4.2.1.17	K01692	GO:0003824,GO:0008152	AT4G16210.1	E-COAH-2,ECHIA	enoyl-CoA hydratase/isomerase A
16951897	Cucsa.020770	Cucsa.020770.1	Cucsa.020770.1			KOG3450				AT3G06610.1		DNA-binding enhancer protein-related
16951898	Cucsa.020780	Cucsa.020780.1	Cucsa.020780.1	PF07714,PF00989	PTHR23257:SF80,PTHR23257	KOG0192			GO:0004672,GO:0005524,GO:0006468,GO:0006355,GO:0005515	AT5G49470.3		PAS domain-containing protein tyrosine kinase family protein
16951899	Cucsa.020780	Cucsa.020780.2	Cucsa.020780.2	PF07714,PF00989	PTHR23257:SF80,PTHR23257	KOG0192			GO:0004672,GO:0005524,GO:0006468,GO:0006355,GO:0005515	AT5G49470.3		PAS domain-containing protein tyrosine kinase family protein
16951900	Cucsa.020780	Cucsa.020780.3	Cucsa.020780.3	PF07714	PTHR23257:SF80,PTHR23257	KOG0192			GO:0004672,GO:0005524,GO:0006468	AT5G49470.3		PAS domain-containing protein tyrosine kinase family protein
16951901	Cucsa.020790	Cucsa.020790.1	Cucsa.020790.1	PF00285,PF00549	PTHR26330	KOG1254	2.3.3.8	K01648	GO:0003824,GO:0008152,GO:0046912,GO:0044262	AT5G49460.1	ACLB-2	ATP citrate lyase subunit B 2
16951902	Cucsa.020800	Cucsa.020800.1	Cucsa.020800.1	PF04043					GO:0004857,GO:0030599	AT3G17220.1	ATPMEI2,PMEI2	pectin methylesterase inhibitor 2
16951903	Cucsa.021000	Cucsa.021000.1	Cucsa.021000.1
16951904	Cucsa.021200	Cucsa.021200.1	Cucsa.021200.1							AT1G60720.1		RNA-directed DNA polymerase (reverse transcriptase)-related family protein
16951905	Cucsa.021400	Cucsa.021400.1	Cucsa.021400.1	PF01535,PF11977	PTHR24015					AT2G32230.1	PRORP1	proteinaceous RNase P 1
16951906	Cucsa.021410	Cucsa.021410.1	Cucsa.021410.1							AT2G46225.2	ABIL1	ABI-1-like 1
16951907	Cucsa.021420	Cucsa.021420.1	Cucsa.021420.1							AT5G41980.1
16951908	Cucsa.021420	Cucsa.021420.2	Cucsa.021420.2							AT5G41980.1
16951909	Cucsa.021430	Cucsa.021430.1	Cucsa.021430.1	PF00225	PTHR24115,PTHR24115:SF79	KOG0246			GO:0003777,GO:0005524,GO:0007018	AT3G16060.1		ATP binding microtubule motor family protein
16951910	Cucsa.021430	Cucsa.021430.2	Cucsa.021430.2	PF00225	PTHR24115,PTHR24115:SF79	KOG0246			GO:0003777,GO:0005524,GO:0007018	AT3G16060.1		ATP binding microtubule motor family protein
16951911	Cucsa.021440	Cucsa.021440.1	Cucsa.021440.1	PF00447	PTHR10015,PTHR10015:SF7	KOG0627			GO:0003700,GO:0043565,GO:0006355,GO:0005634	AT3G24520.1	AT-HSFC1,HSFC1	heat shock transcription factor C1
16951912	Cucsa.021640	Cucsa.021640.1	Cucsa.021640.1
16951913	Cucsa.021650	Cucsa.021650.1	Cucsa.021650.1	PF04934	PTHR13104	KOG3169			GO:0016455,GO:0006357,GO:0016592,GO:0001104	AT3G21350.1	MED6	RNA polymerase transcriptional regulation mediator-related
16951914	Cucsa.021660	Cucsa.021660.1	Cucsa.021660.1	PF00657	PTHR22835,PTHR22835:SF39				GO:0016788,GO:0006629	AT3G16370.1		GDSL-like Lipase/Acylhydrolase superfamily protein
16951915	Cucsa.021670	Cucsa.021670.1	Cucsa.021670.1	PF06745,PF05362	PTHR10046,PTHR10046:SF25				GO:0006508,GO:0004252,GO:0004176	AT5G50340.1		ATP-dependent peptidases;nucleotide binding;serine-type endopeptidases;DNA helicases;ATP binding;damaged DNA binding;nucleoside-triphosphatases
16951916	Cucsa.021680	Cucsa.021680.1	Cucsa.021680.1	PF00365	PTHR13697	KOG2440			GO:0003872,GO:0006096,GO:0005945	AT4G26270.1	PFK3	phosphofructokinase 3
16951917	Cucsa.021690	Cucsa.021690.1	Cucsa.021690.1	PF00365	PTHR13697	KOG2440			GO:0003872,GO:0006096,GO:0005945	AT4G26270.1	PFK3	phosphofructokinase 3
16951918	Cucsa.021700	Cucsa.021700.1	Cucsa.021700.1	PF00675,PF05193	PTHR11851:SF69,PTHR11851	KOG2067	3.4.24.64	K01412	GO:0004222,GO:0006508,GO:0008270	AT1G51980.1		Insulinase (Peptidase family M16) protein
16951919	Cucsa.021710	Cucsa.021710.1	Cucsa.021710.1	PF00235	PTHR11604	KOG1755			GO:0003779,GO:0007010,GO:0015629,GO:0030036	AT4G29350.1	PFN2,PRF2,PRO2	profilin 2
16951920	Cucsa.021910	Cucsa.021910.1	Cucsa.021910.1	PF00781	PTHR12358,PTHR12358:SF4				GO:0007205,GO:0004143	AT2G46090.1		Diacylglycerol kinase family protein
16951921	Cucsa.022110	Cucsa.022110.1	Cucsa.022110.1
16951922	Cucsa.022120	Cucsa.022120.1	Cucsa.022120.1
16951923	Cucsa.022130	Cucsa.022130.1	Cucsa.022130.1	PF00656		KOG1546			GO:0004197,GO:0006508	AT5G04200.1	AtMC9,MC9	metacaspase 9
16951924	Cucsa.022140	Cucsa.022140.1	Cucsa.022140.1
16951925	Cucsa.022150	Cucsa.022150.1	Cucsa.022150.1							AT3G56820.1
16951926	Cucsa.022160	Cucsa.022160.1	Cucsa.022160.1	PF01266	PTHR13847:SF22,PTHR13847	KOG2665			GO:0016491,GO:0055114	AT3G56840.1		FAD-dependent oxidoreductase family protein
16951927	Cucsa.022160	Cucsa.022160.2	Cucsa.022160.2	PF01266	PTHR13847:SF22,PTHR13847	KOG2665			GO:0016491,GO:0055114	AT3G56840.1		FAD-dependent oxidoreductase family protein
16951928	Cucsa.022170	Cucsa.022170.1	Cucsa.022170.1	PF00970,PF00175	PTHR19370:SF8,PTHR19370	KOG0534	1.6.2.2	K00326	GO:0016491,GO:0055114	AT5G17770.1	ATCBR,CBR,CBR1	NADH:cytochrome B5 reductase 1
16951929	Cucsa.022180	Cucsa.022180.1	Cucsa.022180.1	PF00249	PTHR10641	KOG0048			GO:0003677	AT1G08810.1	AtMYB60,MYB60	myb domain protein 60
16951930	Cucsa.022190	Cucsa.022190.1	Cucsa.022190.1							AT1G08710.2		F-box family protein
16951931	Cucsa.022190	Cucsa.022190.2	Cucsa.022190.2							AT1G08710.2		F-box family protein
16951932	Cucsa.022190	Cucsa.022190.3	Cucsa.022190.3							AT1G08710.2		F-box family protein
16951933	Cucsa.022190	Cucsa.022190.4	Cucsa.022190.4							AT1G08710.1		F-box family protein
16951934	Cucsa.022190	Cucsa.022190.5	Cucsa.022190.5							AT1G08710.2		F-box family protein
16951935	Cucsa.022200	Cucsa.022200.1	Cucsa.022200.1	PF00005	PTHR19211:SF14,PTHR19211				GO:0005524,GO:0016887	AT3G54540.1	ATGCN4,GCN4	general control non-repressible 4
16951936	Cucsa.022400	Cucsa.022400.1	Cucsa.022400.1	PF08284	PTHR10178,PTHR10178:SF14					AT3G29750.1		Eukaryotic aspartyl protease family protein
16951937	Cucsa.022600	Cucsa.022600.1	Cucsa.022600.1
16951939	Cucsa.022810	Cucsa.022810.1	Cucsa.022810.1	PF00069,PF00560,PF08263	PTHR24420,PTHR24420:SF825	KOG1187			GO:0004672,GO:0005524,GO:0006468,GO:0005515	AT5G62230.1	ERL1	ERECTA-like 1
16951940	Cucsa.022820	Cucsa.022820.1	Cucsa.022820.1
16951941	Cucsa.022830	Cucsa.022830.1	Cucsa.022830.1
16951942	Cucsa.022840	Cucsa.022840.1	Cucsa.022840.1	PF10369,PF01842		KOG2663	2.2.1.6	K01653	GO:0016597,GO:0008152	AT2G31810.1		ACT domain-containing small subunit of acetolactate synthase protein
16951943	Cucsa.022850	Cucsa.022850.1	Cucsa.022850.1	PF00069	PTHR24343,PTHR24343:SF123				GO:0004672,GO:0005524,GO:0006468	AT3G01090.2	AKIN10,KIN10,SNRK1.1	SNF1 kinase homolog 10
16951944	Cucsa.022860	Cucsa.022860.1	Cucsa.022860.1
16951945	Cucsa.022870	Cucsa.022870.1	Cucsa.022870.1		PTHR23322:SF15,PTHR23322					AT4G10790.1		UBX domain-containing protein
16951946	Cucsa.022890	Cucsa.022890.1	Cucsa.022890.1	PF11721,PF07714	PTHR24420:SF585,PTHR24420	KOG1187			GO:0004672,GO:0005524,GO:0006468	AT1G56145.1		Leucine-rich repeat transmembrane protein kinase
16951947	Cucsa.022900	Cucsa.022900.1	Cucsa.022900.1	PF01535	PTHR24015,PTHR24015:SF20					AT3G49730.1		Tetratricopeptide repeat (TPR)-like superfamily protein
16951948	Cucsa.022910	Cucsa.022910.1	Cucsa.022910.1							AT1G24560.1
16951949	Cucsa.022920	Cucsa.022920.1	Cucsa.022920.1
16951950	Cucsa.022930	Cucsa.022930.1	Cucsa.022930.1							AT1G21280.1
16951951	Cucsa.022950	Cucsa.022950.1	Cucsa.022950.1	PF03332	PTHR10466	KOG3189	5.4.2.8	K01840	GO:0004615,GO:0019307,GO:0005737	AT2G45790.1	ATPMM,PMM	phosphomannomutase
16951952	Cucsa.022950	Cucsa.022960.2	Cucsa.022960.2	PF03332	PTHR10466	KOG3189	5.4.2.8	K01840	GO:0004615,GO:0019307,GO:0005737	AT2G45790.1	ATPMM,PMM	phosphomannomutase
16951953	Cucsa.022950	Cucsa.022970.3	Cucsa.022970.3	PF03332	PTHR10466	KOG3189	5.4.2.8	K01840	GO:0004615,GO:0019307,GO:0005737	AT2G45790.1	ATPMM,PMM	phosphomannomutase
16951954	Cucsa.022950	Cucsa.022980.4	Cucsa.022980.4	PF03332	PTHR10466	KOG3189	5.4.2.8	K01840	GO:0004615,GO:0019307,GO:0005737	AT2G45790.1	ATPMM,PMM	phosphomannomutase
16951955	Cucsa.022990	Cucsa.022990.1	Cucsa.022990.1
16951956	Cucsa.023000	Cucsa.023000.1	Cucsa.023000.1	PF00636	PTHR14950,PTHR14950:SF15				GO:0003723,GO:0004525,GO:0006396	AT3G20420.1	ATRTL2,RTL2	RNAse THREE-like protein 2
16951957	Cucsa.023010	Cucsa.023010.1	Cucsa.023010.1	PF04685,PF12215	PTHR12654	KOG2119			GO:0004348,GO:0006665,GO:0016021	AT5G49900.1		Beta-glucosidase, GBA2 type family protein
16951958	Cucsa.023020	Cucsa.023020.1	Cucsa.023020.1	PF00106	PTHR24316	KOG0725			GO:0016491,GO:0008152	AT1G10310.1		NAD(P)-binding Rossmann-fold superfamily protein
16951959	Cucsa.023030	Cucsa.023030.1	Cucsa.023030.1	PF03479						AT4G12080.1	AHL1,ATAHL1	AT-hook motif nuclear-localized protein 1
16951960	Cucsa.023030	Cucsa.023030.2	Cucsa.023030.2	PF03479						AT4G12080.1	AHL1,ATAHL1	AT-hook motif nuclear-localized protein 1
16951961	Cucsa.023030	Cucsa.023030.3	Cucsa.023030.3	PF03479						AT4G12080.1	AHL1,ATAHL1	AT-hook motif nuclear-localized protein 1
16951962	Cucsa.023230	Cucsa.023230.1	Cucsa.023230.1	PF00067	PTHR24298:SF44,PTHR24298	KOG0156	1.14.13.11	K00487	GO:0005506,GO:0009055,GO:0016705,GO:0020037,GO:0055114	AT2G30490.1	ATC4H,C4H,CYP73A5,REF3	cinnamate-4-hydroxylase
16951963	Cucsa.023240	Cucsa.023240.1	Cucsa.023240.1	PF03732,PF00385,PF08284,PF00078	PTHR10178,PTHR10178:SF14				GO:0003723,GO:0003964,GO:0006278	ATMG00860.1		DNA/RNA polymerases superfamily protein
16951964	Cucsa.023250	Cucsa.023250.1	Cucsa.023250.1	PF12165	PTHR23123					AT1G14510.1	AL7	alfin-like 7
16951965	Cucsa.023450	Cucsa.023450.1	Cucsa.023450.1
16951966	Cucsa.023650	Cucsa.023650.1	Cucsa.023650.1	PF00665					GO:0003676,GO:0008270,GO:0015074,GO:0003677	ATMG00300.1		Gag-Pol-related retrotransposon family protein
16951967	Cucsa.023660	Cucsa.023660.1	Cucsa.023660.1							AT2G01050.1		zinc ion binding;nucleic acid binding
16951968	Cucsa.023670	Cucsa.023670.1	Cucsa.023670.1							AT1G40390.1		DNAse I-like superfamily protein
16951969	Cucsa.023680	Cucsa.023680.1	Cucsa.023680.1	PF00078	PTHR19446:SF130,PTHR19446				GO:0003723,GO:0003964,GO:0006278	AT1G43760.1		DNAse I-like superfamily protein
16951970	Cucsa.023690	Cucsa.023690.1	Cucsa.023690.1							AT2G01050.1		zinc ion binding;nucleic acid binding
16951971	Cucsa.023700	Cucsa.023700.1	Cucsa.023700.1							AT5G41980.1
16951972	Cucsa.023710	Cucsa.023710.1	Cucsa.023710.1							AT2G31130.1
16951973	Cucsa.023710	Cucsa.023710.2	Cucsa.023710.2							AT2G31130.1
16951974	Cucsa.023710	Cucsa.023710.3	Cucsa.023710.3							AT2G31130.1
16951975	Cucsa.023720	Cucsa.023720.1	Cucsa.023720.1
16951976	Cucsa.023730	Cucsa.023730.1	Cucsa.023730.1	PF05699	PTHR11697,PTHR11697:SF9				GO:0046983	AT1G19260.1		TTF-type zinc finger protein with HAT dimerisation domain
16951977	Cucsa.023740	Cucsa.023740.1	Cucsa.023740.1	PF03005	PTHR13533,PTHR13533:SF3					AT2G42570.1	TBL39	TRICHOME BIREFRINGENCE-LIKE 39
16951978	Cucsa.023750	Cucsa.023750.1	Cucsa.023750.1	PF07859					GO:0016787,GO:0008152	AT5G15860.1	ATPCME,PCME	prenylcysteine methylesterase
16951979	Cucsa.023950	Cucsa.023950.1	Cucsa.023950.1	PF04577	PTHR20961	KOG4698			GO:0016757	AT2G41640.1		Glycosyltransferase family 61 protein
16951980	Cucsa.023960	Cucsa.023960.1	Cucsa.023960.1	PF00636,PF00035	PTHR14950,PTHR14950:SF14				GO:0003725,GO:0005622,GO:0003723,GO:0004525,GO:0006396	AT3G20420.1	ATRTL2,RTL2	RNAse THREE-like protein 2
16951981	Cucsa.023970	Cucsa.023970.1	Cucsa.023970.1	PF00636,PF00035	PTHR14950,PTHR14950:SF14				GO:0003725,GO:0005622,GO:0003723,GO:0004525,GO:0006396	AT3G20420.1	ATRTL2,RTL2	RNAse THREE-like protein 2
16951982	Cucsa.023980	Cucsa.023980.1	Cucsa.023980.1	PF01150	PTHR11782,PTHR11782:SF8	KOG1385	3.6.1.5	K14641	GO:0016787	AT5G18280.1	APY2,ATAPY2	apyrase 2
16951983	Cucsa.023990	Cucsa.023990.1	Cucsa.023990.1	PF00230	PTHR19139,PTHR19139:SF3	KOG0223		K09875	GO:0016020,GO:0006810,GO:0005215	AT5G18290.2	SIP1;2,SIP1B	Aquaporin-like superfamily protein
16951984	Cucsa.024000	Cucsa.024000.1	Cucsa.024000.1	PF00804,PF05739	PTHR19957:SF26,PTHR19957	KOG0810		K08486	GO:0016020,GO:0005515	AT1G08560.1	ATSYP111,KN,SYP111	syntaxin of plants 111
16951985	Cucsa.024010	Cucsa.024010.1	Cucsa.024010.1	PF03754						AT2G27410.1		Domain of unknown function (DUF313)
16951986	Cucsa.024020	Cucsa.024020.1	Cucsa.024020.1	PF00106	PTHR24322	KOG0725	1.1.1.100	K00059	GO:0016491,GO:0008152	AT4G13180.1		NAD(P)-binding Rossmann-fold superfamily protein
16951987	Cucsa.024030	Cucsa.024030.1	Cucsa.024030.1	PF00628	PTHR10333:SF42,PTHR10333	KOG1973			GO:0005515	AT1G54390.3	ING2	PHD finger protein-related
16951988	Cucsa.024040	Cucsa.024040.1	Cucsa.024040.1		PTHR12794				GO:0000398,GO:0000245	AT1G54385.2		ARM repeat superfamily protein
16951989	Cucsa.024050	Cucsa.024050.1	Cucsa.024050.1		PTHR11122:SF9,PTHR11122					AT1G55370.2	NDF5	NDH-dependent cyclic electron flow 5
16951990	Cucsa.024060	Cucsa.024060.1	Cucsa.024060.1	PF00069	PTHR11909:SF20,PTHR11909	KOG1164			GO:0004672,GO:0005524,GO:0006468	AT3G03940.1		Protein kinase family protein
16951991	Cucsa.024060	Cucsa.024060.2	Cucsa.024060.2	PF00069	PTHR11909:SF20,PTHR11909	KOG1164			GO:0004672,GO:0005524,GO:0006468	AT3G03940.1		Protein kinase family protein
16951992	Cucsa.024070	Cucsa.024070.1	Cucsa.024070.1	PF04410	PTHR23237	KOG3262		K11128	GO:0030515,GO:0031120,GO:0042254,GO:0031429,GO:0009982	AT3G03920.1		H/ACA ribonucleoprotein complex, subunit Gar1/Naf1 protein
16951993	Cucsa.024070	Cucsa.024070.2	Cucsa.024070.2	PF04410	PTHR23237	KOG3262		K11128	GO:0030515,GO:0031120,GO:0042254,GO:0031429,GO:0009982	AT3G03920.1		H/ACA ribonucleoprotein complex, subunit Gar1/Naf1 protein
16951994	Cucsa.024070	Cucsa.024070.3	Cucsa.024070.3	PF04410	PTHR23237	KOG3262		K11128	GO:0030515,GO:0031120,GO:0042254,GO:0031429,GO:0009982	AT3G03920.1		H/ACA ribonucleoprotein complex, subunit Gar1/Naf1 protein
16951995	Cucsa.024080	Cucsa.024080.1	Cucsa.024080.1	PF02812,PF00208	PTHR11606	KOG2250	1.4.1.3	K00261	GO:0016491,GO:0006520,GO:0055114	AT5G18170.1	GDH1	glutamate dehydrogenase 1
16951996	Cucsa.024080	Cucsa.024080.2	Cucsa.024080.2	PF02812,PF00208	PTHR11606	KOG2250	1.4.1.3	K00261	GO:0016491,GO:0006520,GO:0055114	AT5G18170.1	GDH1	glutamate dehydrogenase 1
16951997	Cucsa.024080	Cucsa.024080.3	Cucsa.024080.3	PF02812,PF00208	PTHR11606	KOG2250	1.4.1.3	K00261	GO:0016491,GO:0006520,GO:0055114	AT5G18170.1	GDH1	glutamate dehydrogenase 1
16951998	Cucsa.024080	Cucsa.024080.4	Cucsa.024080.4	PF02812,PF00208	PTHR11606	KOG2250	1.4.1.3	K00261	GO:0016491,GO:0006520,GO:0055114	AT5G18170.1	GDH1	glutamate dehydrogenase 1
16951999	Cucsa.024090	Cucsa.024090.1	Cucsa.024090.1							AT5G14602.1
16952000	Cucsa.024100	Cucsa.024100.1	Cucsa.024100.1	PF07727	PTHR11439					AT4G23160.1	CRK8	cysteine-rich RLK (RECEPTOR-like protein kinase) 8
16952001	Cucsa.024110	Cucsa.024110.1	Cucsa.024110.1							AT5G18130.1
16952002	Cucsa.024110	Cucsa.024110.2	Cucsa.024110.2							AT5G18130.1
16952003	Cucsa.024120	Cucsa.024120.1	Cucsa.024120.1			KOG2640				AT3G03860.1	APRL5,ATAPRL5	APR-like 5
16952004	Cucsa.024320	Cucsa.024320.1	Cucsa.024320.1		PTHR14209					AT5G45920.1		SGNH hydrolase-type esterase superfamily protein
16952005	Cucsa.024520	Cucsa.024520.1	Cucsa.024520.1							AT5G20100.1
16952006	Cucsa.024720	Cucsa.024720.1	Cucsa.024720.1		PTHR10178,PTHR10178:SF14
16952007	Cucsa.024920	Cucsa.024920.1	Cucsa.024920.1							AT4G09060.1
16952008	Cucsa.025120	Cucsa.025120.1	Cucsa.025120.1	PF01715	PTHR11088,PTHR11088:SF20	KOG1384		K10760	GO:0008033,GO:0005524	AT5G19040.1	ATIPT5,IPT5	isopentenyltransferase 5
16952009	Cucsa.025130	Cucsa.025130.1	Cucsa.025130.1							AT1G03250.1
16952010	Cucsa.025140	Cucsa.025140.1	Cucsa.025140.1	PF02567	PTHR13774,PTHR13774:SF12	KOG3033		K06998	GO:0003824,GO:0009058	AT4G02860.1		Phenazine biosynthesis PhzC/PhzF protein
16952011	Cucsa.025150	Cucsa.025150.1	Cucsa.025150.1	PF02567	PTHR13774,PTHR13774:SF12	KOG3033			GO:0003824,GO:0009058	AT4G02860.1		Phenazine biosynthesis PhzC/PhzF protein
16952012	Cucsa.025160	Cucsa.025160.1	Cucsa.025160.1	PF00999	PTHR10110:SF20,PTHR10110	KOG1965			GO:0015299,GO:0006812,GO:0055085,GO:0016021	AT3G05030.1	ATNHX2,NHX2	sodium hydrogen exchanger 2
16952013	Cucsa.025160	Cucsa.025160.2	Cucsa.025160.2	PF00999	PTHR10110:SF20,PTHR10110	KOG1965			GO:0015299,GO:0006812,GO:0055085,GO:0016021	AT3G05030.1	ATNHX2,NHX2	sodium hydrogen exchanger 2
16952014	Cucsa.025170	Cucsa.025170.1	Cucsa.025170.1		PTHR23125:SF17,PTHR23125	KOG1947		K14485	GO:0005515	AT3G62980.1	TIR1	F-box/RNI-like superfamily protein
16952015	Cucsa.025180	Cucsa.025180.1	Cucsa.025180.1	PF08524		KOG4851				AT4G03180.1
16952016	Cucsa.025190	Cucsa.025190.1	Cucsa.025190.1	PF04535	PTHR11615:SF58,PTHR11615					AT4G15630.1		Uncharacterised protein family (UPF0497)
16952017	Cucsa.025200	Cucsa.025200.1	Cucsa.025200.1	PF05495	PTHR21319	KOG1940		K10144	GO:0008270	AT3G62970.1		zinc finger (C3HC4-type RING finger) family protein
16952018	Cucsa.025210	Cucsa.025210.1	Cucsa.025210.1
16952019	Cucsa.025220	Cucsa.025220.1	Cucsa.025220.1
16952020	Cucsa.025230	Cucsa.025230.1	Cucsa.025230.1	PF00462	PTHR10168	KOG1752			GO:0009055,GO:0015035,GO:0045454	AT2G30540.1		Thioredoxin superfamily protein
16952021	Cucsa.025240	Cucsa.025240.1	Cucsa.025240.1	PF00462	PTHR10168	KOG1752			GO:0009055,GO:0015035,GO:0045454	AT3G62950.1		Thioredoxin superfamily protein
16952022	Cucsa.025250	Cucsa.025250.1	Cucsa.025250.1	PF02338	PTHR12419	KOG2606				AT3G62940.2		Cysteine proteinases superfamily protein
16952023	Cucsa.025260	Cucsa.025260.1	Cucsa.025260.1	PF00462	PTHR10168	KOG1752			GO:0009055,GO:0015035,GO:0045454	AT1G03020.1		Thioredoxin superfamily protein
16952024	Cucsa.025270	Cucsa.025270.1	Cucsa.025270.1	PF03000	PTHR13690:SF174,PTHR13690				GO:0004871,GO:0009416	AT1G03010.1		Phototropic-responsive NPH3 family protein
16952025	Cucsa.025280	Cucsa.025280.1	Cucsa.025280.1	PF00056,PF02866	PTHR11540:SF1,PTHR11540	KOG1494	1.1.1.37	K00026	GO:0016491,GO:0055114,GO:0016616,GO:0030060,GO:0006108	AT3G47520.1	MDH	malate dehydrogenase
16952026	Cucsa.025290	Cucsa.025290.1	Cucsa.025290.1	PF03462,PF00472	PTHR11075:SF13,PTHR11075	KOG3429		K02835	GO:0003747,GO:0006415,GO:0016149,GO:0005737	AT3G62910.1	APG3	Peptide chain release factor 1
16952027	Cucsa.025300	Cucsa.025300.1	Cucsa.025300.1	PF03190	PTHR12145	KOG2244				AT4G03200.1		catalytics
16952028	Cucsa.025310	Cucsa.025310.1	Cucsa.025310.1	PF00004	PTHR23077,PTHR23077:SF9	KOG0736		K13339	GO:0005524	AT1G03000.1	PEX6	peroxin 6
16952029	Cucsa.025320	Cucsa.025320.1	Cucsa.025320.1	PF07496	PTHR23336:SF6,PTHR23336				GO:0008270	AT3G62900.1		CW-type Zinc Finger
16952030	Cucsa.025320	Cucsa.025320.2	Cucsa.025320.2	PF07496	PTHR23336:SF6,PTHR23336				GO:0008270	AT3G62900.1		CW-type Zinc Finger
16952033	Cucsa.025330	Cucsa.025330.1	Cucsa.025330.1		PTHR12506:SF12,PTHR12506					AT4G02560.1	LD	Homeodomain-like superfamily protein
16952034	Cucsa.025340	Cucsa.025340.1	Cucsa.025340.1	PF01545	PTHR11562	KOG1485			GO:0008324,GO:0006812,GO:0055085,GO:0016021	AT2G47830.1		Cation efflux family protein
16952035	Cucsa.025350	Cucsa.025350.1	Cucsa.025350.1
16952036	Cucsa.025360	Cucsa.025360.1	Cucsa.025360.1	PF12171	PTHR10593				GO:0008270,GO:0005622	AT1G03840.1	MGP	C2H2 and C2HC zinc fingers superfamily protein
16952037	Cucsa.025370	Cucsa.025370.1	Cucsa.025370.1	PF00808	PTHR11064,PTHR11064:SF9	KOG0869			GO:0003677,GO:0043565,GO:0005622	AT2G47810.1	NF-YB5	nuclear factor Y, subunit B5
16952038	Cucsa.025380	Cucsa.025380.1	Cucsa.025380.1	PF02705					GO:0015079,GO:0071805,GO:0016020	AT4G13420.1	ATHAK5,HAK5	high affinity K+ transporter 5
16952039	Cucsa.025390	Cucsa.025390.1	Cucsa.025390.1	PF02705					GO:0015079,GO:0071805,GO:0016020	AT4G13420.1	ATHAK5,HAK5	high affinity K+ transporter 5
16952040	Cucsa.025400	Cucsa.025400.1	Cucsa.025400.1	PF00069	PTHR11042:SF23,PTHR11042	KOG0601	2.7.11.1	K06632	GO:0004672,GO:0005524,GO:0006468	AT1G02970.1	ATWEE1,WEE1	WEE1 kinase homolog
16952041	Cucsa.025400	Cucsa.025400.2	Cucsa.025400.2	PF00069	PTHR11042:SF23,PTHR11042				GO:0006468,GO:0005524,GO:0004672	AT1G02970.1	ATWEE1,WEE1	WEE1 kinase homolog
16952042	Cucsa.025410	Cucsa.025410.1	Cucsa.025410.1	PF02705					GO:0015079,GO:0071805,GO:0016020	AT4G13420.1	ATHAK5,HAK5	high affinity K+ transporter 5
16952043	Cucsa.025420	Cucsa.025420.1	Cucsa.025420.1	PF00400	PTHR11227,PTHR11227:SF18	KOG2111			GO:0005515	AT3G62770.1	AtATG18a	Transducin/WD40 repeat-like superfamily protein
16952044	Cucsa.025420	Cucsa.025420.2	Cucsa.025420.2	PF00400	PTHR11227,PTHR11227:SF18	KOG2111			GO:0005515	AT3G62770.3	AtATG18a	Transducin/WD40 repeat-like superfamily protein
16952046	Cucsa.025820	Cucsa.025820.1	Cucsa.025820.1	PF01535	PTHR24015					AT3G53360.1		Tetratricopeptide repeat (TPR)-like superfamily protein
16952047	Cucsa.026020	Cucsa.026020.1	Cucsa.026020.1				2.7.2.-	K05715		AT5G60760.1		P-loop containing nucleoside triphosphate hydrolases superfamily protein
16952048	Cucsa.026020	Cucsa.026020.2	Cucsa.026020.2							AT5G60760.1		P-loop containing nucleoside triphosphate hydrolases superfamily protein
16952049	Cucsa.026020	Cucsa.026020.3	Cucsa.026020.3							AT5G60760.1		P-loop containing nucleoside triphosphate hydrolases superfamily protein
16952050	Cucsa.026020	Cucsa.026020.4	Cucsa.026020.4							AT5G60760.1		P-loop containing nucleoside triphosphate hydrolases superfamily protein
16952051	Cucsa.026220	Cucsa.026220.1	Cucsa.026220.1		PTHR11697,PTHR11697:SF9					AT1G19260.1		TTF-type zinc finger protein with HAT dimerisation domain
16952053	Cucsa.026240	Cucsa.026240.1	Cucsa.026240.1	PF03404,PF00175,PF00174,PF00173,PF00970	PTHR19370:SF5,PTHR19370	KOG0535	1.7.1.1	K00360	GO:0020037,GO:0009055,GO:0055114,GO:0016491,GO:0030151	AT1G37130.1	ATNR2,B29,CHL3,NIA2,NIA2-1,NR,NR2	nitrate reductase 2
16952054	Cucsa.026250	Cucsa.026250.1	Cucsa.026250.1	PF03404,PF00175,PF00174,PF00173,PF00970	PTHR19370:SF5,PTHR19370	KOG0535			GO:0020037,GO:0009055,GO:0055114,GO:0016491,GO:0030151	AT1G77760.1	GNR1,NIA1,NR1	nitrate reductase 1
16952055	Cucsa.026260	Cucsa.026260.1	Cucsa.026260.1	PF00416	PTHR10871,PTHR10871:SF1			K02952	GO:0003723,GO:0003735,GO:0006412,GO:0005622,GO:0005840	AT5G14320.1		Ribosomal protein S13/S18 family
16952056	Cucsa.026260	Cucsa.026260.2	Cucsa.026260.2	PF00416	PTHR10871,PTHR10871:SF1				GO:0003723,GO:0003735,GO:0006412,GO:0005622,GO:0005840	AT5G14320.1		Ribosomal protein S13/S18 family
16952057	Cucsa.026260	Cucsa.026260.3	Cucsa.026260.3	PF00416	PTHR10871,PTHR10871:SF1				GO:0003723,GO:0003735,GO:0006412,GO:0005622,GO:0005840	AT5G14320.1		Ribosomal protein S13/S18 family
16952058	Cucsa.026260	Cucsa.026260.4	Cucsa.026260.4	PF00416	PTHR10871,PTHR10871:SF1				GO:0003723,GO:0003735,GO:0006412,GO:0005622,GO:0005840	AT5G14320.1		Ribosomal protein S13/S18 family
16952059	Cucsa.026260	Cucsa.026260.5	Cucsa.026260.5	PF00416	PTHR10871,PTHR10871:SF1				GO:0003723,GO:0003735,GO:0006412,GO:0005622,GO:0005840	AT5G14320.1		Ribosomal protein S13/S18 family
16952060	Cucsa.026460	Cucsa.026460.1	Cucsa.026460.1	PF00282	PTHR11999,PTHR11999:SF1	KOG1383	4.1.1.15	K01580	GO:0016831,GO:0030170,GO:0019752,GO:0006536,GO:0004351	AT2G02010.1	GAD4	glutamate decarboxylase 4
16952061	Cucsa.026470	Cucsa.026470.1	Cucsa.026470.1	PF00234						AT2G37870.1		Bifunctional inhibitor/lipid-transfer protein/seed storage 2S albumin superfamily protein
16952062	Cucsa.026480	Cucsa.026480.1	Cucsa.026480.1							AT1G14630.1
16952063	Cucsa.026490	Cucsa.026490.1	Cucsa.026490.1	PF00027	PTHR10110:SF4,PTHR10110				GO:0016021,GO:0015299,GO:0006812	AT2G01980.1	ATNHX7,ATSOS1,SOS1	sodium proton exchanger, putative (NHX7) (SOS1)
16952064	Cucsa.026490	Cucsa.026490.2	Cucsa.026490.2	PF00027	PTHR10110:SF4,PTHR10110				GO:0016021,GO:0015299,GO:0006812	AT2G01980.1	ATNHX7,ATSOS1,SOS1	sodium proton exchanger, putative (NHX7) (SOS1)
16952065	Cucsa.026500	Cucsa.026500.1	Cucsa.026500.1	PF00999	PTHR10110:SF4,PTHR10110	KOG1965			GO:0015299,GO:0006812,GO:0055085,GO:0016021	AT2G01980.1	ATNHX7,ATSOS1,SOS1	sodium proton exchanger, putative (NHX7) (SOS1)
16952071	Cucsa.026500	Cucsa.026500.7	Cucsa.026500.7	PF00999	PTHR10110:SF4,PTHR10110	KOG4505			GO:0015299,GO:0006812,GO:0055085,GO:0016021	AT2G01980.1	ATNHX7,ATSOS1,SOS1	sodium proton exchanger, putative (NHX7) (SOS1)
16952072	Cucsa.026500	Cucsa.026500.8	Cucsa.026500.8	PF00999	PTHR10110:SF4,PTHR10110	KOG4505			GO:0015299,GO:0006812,GO:0055085,GO:0016021	AT2G01980.1	ATNHX7,ATSOS1,SOS1	sodium proton exchanger, putative (NHX7) (SOS1)
16952073	Cucsa.026510	Cucsa.026510.1	Cucsa.026510.1	PF00724	PTHR22893,PTHR22893:SF13	KOG0134	1.3.1.42	K05894	GO:0010181,GO:0016491,GO:0055114	AT1G76690.1	ATOPR2,OPR2	12-oxophytodienoate reductase 2
16952074	Cucsa.026520	Cucsa.026520.1	Cucsa.026520.1	PF04548	PTHR10903,PTHR10903:SF2				GO:0005525	AT1G33970.5		P-loop containing nucleoside triphosphate hydrolases superfamily protein
16952075	Cucsa.026520	Cucsa.026520.2	Cucsa.026520.2	PF04548	PTHR10903,PTHR10903:SF2				GO:0005525	AT1G33970.2		P-loop containing nucleoside triphosphate hydrolases superfamily protein
16952076	Cucsa.026520	Cucsa.026520.3	Cucsa.026520.3	PF04548	PTHR10903,PTHR10903:SF2				GO:0005525	AT1G33970.2		P-loop containing nucleoside triphosphate hydrolases superfamily protein
16952079	Cucsa.026530	Cucsa.026530.1	Cucsa.026530.1	PF04548	PTHR10903,PTHR10903:SF2				GO:0005525	AT4G09940.1		P-loop containing nucleoside triphosphate hydrolases superfamily protein
16952080	Cucsa.026540	Cucsa.026540.1	Cucsa.026540.1	PF04548	PTHR10903,PTHR10903:SF2				GO:0005525	AT1G33950.1		Avirulence induced gene (AIG1) family protein
16952081	Cucsa.026550	Cucsa.026550.1	Cucsa.026550.1	PF02990	PTHR10766,PTHR10766:SF14	KOG1277			GO:0016021	AT2G01970.1		Endomembrane protein 70 protein family
16952082	Cucsa.026560	Cucsa.026560.1	Cucsa.026560.1							AT1G07040.1
16952083	Cucsa.026570	Cucsa.026570.1	Cucsa.026570.1	PF00069,PF00560,PF08263	PTHR24420:SF924,PTHR24420	KOG1187			GO:0004672,GO:0005524,GO:0006468,GO:0005515	AT2G01950.1	BRL2,VH1	BRI1-like 2
16952084	Cucsa.026580	Cucsa.026580.1	Cucsa.026580.1
16952085	Cucsa.026590	Cucsa.026590.1	Cucsa.026590.1	PF06217						AT2G01930.2	ATBPC1,BBR,BPC1	basic pentacysteine1
16952086	Cucsa.026600	Cucsa.026600.1	Cucsa.026600.1	PF06217						AT2G01930.2	ATBPC1,BBR,BPC1	basic pentacysteine1
16952087	Cucsa.026610	Cucsa.026610.1	Cucsa.026610.1	PF03999	PTHR19321	KOG4302				AT2G01910.1	ATMAP65-6,MAP65-6	Microtubule associated protein (MAP65/ASE1) family protein
16952088	Cucsa.026610	Cucsa.026610.2	Cucsa.026610.2	PF03999	PTHR19321	KOG4302				AT2G01910.1	ATMAP65-6,MAP65-6	Microtubule associated protein (MAP65/ASE1) family protein
16952089	Cucsa.026610	Cucsa.026610.3	Cucsa.026610.3	PF03999	PTHR19321					AT2G01910.1	ATMAP65-6,MAP65-6	Microtubule associated protein (MAP65/ASE1) family protein
16952090	Cucsa.026620	Cucsa.026620.1	Cucsa.026620.1	PF03372	PTHR11200:SF29,PTHR11200	KOG0565				AT2G01900.1		DNAse I-like superfamily protein
16952091	Cucsa.026620	Cucsa.026620.2	Cucsa.026620.2	PF03372	PTHR11200:SF29,PTHR11200	KOG0565				AT2G01900.1		DNAse I-like superfamily protein
16952092	Cucsa.026630	Cucsa.026630.1	Cucsa.026630.1
16952093	Cucsa.026830	Cucsa.026830.1	Cucsa.026830.1
16952094	Cucsa.026840	Cucsa.026840.1	Cucsa.026840.1							AT4G29090.1		Ribonuclease H-like superfamily protein
16952095	Cucsa.026850	Cucsa.026850.1	Cucsa.026850.1
16952096	Cucsa.026860	Cucsa.026860.1	Cucsa.026860.1
16952097	Cucsa.026870	Cucsa.026870.1	Cucsa.026870.1	PF00027	PTHR10217:SF7,PTHR10217	KOG0498			GO:0005216,GO:0006811,GO:0055085,GO:0016020	AT5G53130.1	ATCNGC1,CNGC1	cyclic nucleotide gated channel 1
16952098	Cucsa.026870	Cucsa.026870.2	Cucsa.026870.2	PF00520,PF00027	PTHR10217:SF7,PTHR10217				GO:0055085,GO:0016020,GO:0006811,GO:0005216	AT5G53130.1	ATCNGC1,CNGC1	cyclic nucleotide gated channel 1
16952099	Cucsa.026880	Cucsa.026880.1	Cucsa.026880.1	PF00520,PF00027	PTHR10217:SF7,PTHR10217	KOG0498			GO:0005216,GO:0006811,GO:0055085,GO:0016020	AT5G53130.1	ATCNGC1,CNGC1	cyclic nucleotide gated channel 1
16952100	Cucsa.026880	Cucsa.026880.2	Cucsa.026880.2	PF00520	PTHR10217:SF7,PTHR10217				GO:0005216,GO:0006811,GO:0055085,GO:0016020	AT5G53130.1	ATCNGC1,CNGC1	cyclic nucleotide gated channel 1
16952101	Cucsa.026890	Cucsa.026890.1	Cucsa.026890.1	PF00520,PF00027	PTHR10217:SF7,PTHR10217	KOG0498			GO:0005216,GO:0006811,GO:0055085,GO:0016020	AT5G53130.1	ATCNGC1,CNGC1	cyclic nucleotide gated channel 1
16952102	Cucsa.026900	Cucsa.026900.1	Cucsa.026900.1		PTHR10217:SF7,PTHR10217					AT5G53130.1	ATCNGC1,CNGC1	cyclic nucleotide gated channel 1
16952103	Cucsa.026910	Cucsa.026910.1	Cucsa.026910.1	PF00027	PTHR10217:SF7,PTHR10217					AT5G53130.1	ATCNGC1,CNGC1	cyclic nucleotide gated channel 1
16952104	Cucsa.026910	Cucsa.026910.2	Cucsa.026910.2	PF00027	PTHR10217:SF7,PTHR10217					AT5G53130.1	ATCNGC1,CNGC1	cyclic nucleotide gated channel 1
16952106	Cucsa.026920	Cucsa.026920.1	Cucsa.026920.1	PF00027	PTHR10217:SF7,PTHR10217					AT5G53130.1	ATCNGC1,CNGC1	cyclic nucleotide gated channel 1
16952107	Cucsa.027120	Cucsa.027120.1	Cucsa.027120.1	PF08284	PTHR10178,PTHR10178:SF14					AT3G30770.1		Eukaryotic aspartyl protease family protein
16952108	Cucsa.027320	Cucsa.027320.1	Cucsa.027320.1	PF03081	PTHR12542,PTHR12542:SF7	KOG2344		K07195	GO:0006887,GO:0000145	AT5G50380.1	ATEXO70F1,EXO70F1	exocyst subunit exo70 family protein F1
16952109	Cucsa.027330	Cucsa.027330.1	Cucsa.027330.1	PF00571	PTHR13780	KOG1764			GO:0005515	AT3G48530.1	KING1	SNF1-related protein kinase regulatory subunit gamma 1
16952110	Cucsa.027340	Cucsa.027340.1	Cucsa.027340.1							AT5G52605.1		Defensin-like (DEFL) family protein
16952111	Cucsa.027350	Cucsa.027350.1	Cucsa.027350.1							AT5G52605.1		Defensin-like (DEFL) family protein
16952112	Cucsa.027360	Cucsa.027360.1	Cucsa.027360.1	PF00407					GO:0006952,GO:0009607	AT1G14930.1		Polyketide cyclase/dehydrase and lipid transport superfamily protein
16952113	Cucsa.027370	Cucsa.027370.1	Cucsa.027370.1	PF00280					GO:0004867,GO:0009611	AT3G46860.1		Serine protease inhibitor, potato inhibitor I-type family protein
16952114	Cucsa.027380	Cucsa.027380.1	Cucsa.027380.1
16952115	Cucsa.027390	Cucsa.027390.1	Cucsa.027390.1	PF00225	PTHR24115:SF128,PTHR24115				GO:0003777,GO:0005524,GO:0007018	AT3G63480.1		ATP binding microtubule motor family protein
16952116	Cucsa.027400	Cucsa.027400.1	Cucsa.027400.1		PTHR23076:SF24,PTHR23076					AT3G04340.1	emb2458	FtsH extracellular protease family
16952117	Cucsa.027410	Cucsa.027410.1	Cucsa.027410.1	PF03732,PF08284	PTHR10178,PTHR10178:SF14					AT3G29750.1		Eukaryotic aspartyl protease family protein
16952118	Cucsa.027420	Cucsa.027420.1	Cucsa.027420.1	PF00004	PTHR23076:SF24,PTHR23076				GO:0005524	AT3G04340.1	emb2458	FtsH extracellular protease family
16952119	Cucsa.027430	Cucsa.027430.1	Cucsa.027430.1	PF00078	PTHR19446:SF34,PTHR19446				GO:0003723,GO:0003964,GO:0006278	AT1G43760.1		DNAse I-like superfamily protein
16952120	Cucsa.027440	Cucsa.027440.1	Cucsa.027440.1		PTHR23076:SF24,PTHR23076					AT3G04340.1	emb2458	FtsH extracellular protease family
16952121	Cucsa.027450	Cucsa.027450.1	Cucsa.027450.1							AT3G04340.1	emb2458	FtsH extracellular protease family
16952122	Cucsa.027460	Cucsa.027460.1	Cucsa.027460.1	PF06101	PTHR17204:SF7,PTHR17204					AT3G04350.1		Plant protein of unknown function (DUF946)
16952123	Cucsa.027460	Cucsa.027460.2	Cucsa.027460.2	PF06101	PTHR17204:SF7,PTHR17204					AT3G04350.1		Plant protein of unknown function (DUF946)
16952124	Cucsa.027470	Cucsa.027470.1	Cucsa.027470.1	PF00665,PF00385	PTHR10178,PTHR10178:SF14				GO:0003723,GO:0003964,GO:0006278,GO:0015074,GO:0003677	ATMG00860.1		DNA/RNA polymerases superfamily protein
16952125	Cucsa.027480	Cucsa.027480.1	Cucsa.027480.1
16952126	Cucsa.027490	Cucsa.027490.1	Cucsa.027490.1
16952127	Cucsa.027500	Cucsa.027500.1	Cucsa.027500.1	PF01535	PTHR24015					AT5G50990.1		Tetratricopeptide repeat (TPR)-like superfamily protein
16952128	Cucsa.027510	Cucsa.027510.1	Cucsa.027510.1
16952129	Cucsa.027520	Cucsa.027520.1	Cucsa.027520.1		PTHR24413,PTHR24413:SF184				GO:0005515	AT1G51540.1		Galactose oxidase/kelch repeat superfamily protein
16952130	Cucsa.027530	Cucsa.027530.1	Cucsa.027530.1	PF00249					GO:0003677	AT5G29000.2		Homeodomain-like superfamily protein
16952131	Cucsa.027530	Cucsa.027530.2	Cucsa.027530.2	PF00249					GO:0003677	AT5G29000.2		Homeodomain-like superfamily protein
16952132	Cucsa.027530	Cucsa.027530.3	Cucsa.027530.3	PF00249					GO:0003677	AT5G29000.2		Homeodomain-like superfamily protein
16952133	Cucsa.027540	Cucsa.027540.1	Cucsa.027540.1	PF11904	PTHR12447	KOG0522			GO:0005515	AT3G04470.1		Ankyrin repeat family protein
16952134	Cucsa.027540	Cucsa.027540.2	Cucsa.027540.2	PF11904	PTHR12447	KOG0522			GO:0005515	AT3G04470.1		Ankyrin repeat family protein
16952136	Cucsa.027550	Cucsa.027550.1	Cucsa.027550.1	PF01535	PTHR24015					AT3G04760.1		Pentatricopeptide repeat (PPR-like) superfamily protein
16952137	Cucsa.027560	Cucsa.027560.1	Cucsa.027560.1	PF01535	PTHR24015					AT1G05670.2		Pentatricopeptide repeat (PPR-like) superfamily protein
16952138	Cucsa.027560	Cucsa.027560.2	Cucsa.027560.2	PF01535	PTHR24015					AT1G05670.2		Pentatricopeptide repeat (PPR-like) superfamily protein
16952139	Cucsa.027560	Cucsa.027560.3	Cucsa.027560.3	PF01535	PTHR24015					AT1G05670.2		Pentatricopeptide repeat (PPR-like) superfamily protein
16952140	Cucsa.027570	Cucsa.027570.1	Cucsa.027570.1	PF01535	PTHR24015					AT1G08610.1		Pentatricopeptide repeat (PPR) superfamily protein
16952141	Cucsa.027580	Cucsa.027580.1	Cucsa.027580.1							AT5G41980.1
16952142	Cucsa.027590	Cucsa.027590.1	Cucsa.027590.1	PF00657	PTHR22835,PTHR22835:SF39				GO:0016788,GO:0006629	AT5G33370.1		GDSL-like Lipase/Acylhydrolase superfamily protein
16952143	Cucsa.027600	Cucsa.027600.1	Cucsa.027600.1	PF03080						AT5G18460.1		Protein of Unknown Function (DUF239)
16952144	Cucsa.027600	Cucsa.027600.2	Cucsa.027600.2	PF03080						AT5G18460.1		Protein of Unknown Function (DUF239)
16952145	Cucsa.027610	Cucsa.027610.1	Cucsa.027610.1							AT5G37360.1
16952146	Cucsa.027620	Cucsa.027620.1	Cucsa.027620.1	PF03070	PTHR20858:SF7,PTHR20858					AT5G32470.1		Haem oxygenase-like, multi-helical
16952147	Cucsa.027630	Cucsa.027630.1	Cucsa.027630.1	PF07719,PF00515	PTHR23083,PTHR23083:SF21	KOG4626	2.4.1.-	K09667	GO:0005515,GO:0042802	AT3G04240.1	SEC	Tetratricopeptide repeat (TPR)-like superfamily protein
16952148	Cucsa.027640	Cucsa.027640.1	Cucsa.027640.1	PF04755					GO:0005198,GO:0009507	AT3G26070.1		Plastid-lipid associated protein PAP / fibrillin family protein
16952149	Cucsa.027650	Cucsa.027650.1	Cucsa.027650.1							AT1G71240.2		Plant protein of unknown function (DUF639)
16952151	Cucsa.027670	Cucsa.027670.1	Cucsa.027670.1
16952152	Cucsa.027680	Cucsa.027680.1	Cucsa.027680.1	PF04842						AT1G71240.1		Plant protein of unknown function (DUF639)
16952153	Cucsa.027690	Cucsa.027690.1	Cucsa.027690.1	PF08314	PTHR15922,PTHR15922:SF2					AT5G24350.2
16952154	Cucsa.027700	Cucsa.027700.1	Cucsa.027700.1
16952155	Cucsa.027710	Cucsa.027710.1	Cucsa.027710.1	PF08314	PTHR15922,PTHR15922:SF2	KOG1797				AT5G24350.1
16952156	Cucsa.027720	Cucsa.027720.1	Cucsa.027720.1	PF02037	PTHR24015,PTHR24015:SF211				GO:0003676	AT3G04260.1	PTAC3	plastid transcriptionally active 3
16952157	Cucsa.027730	Cucsa.027730.1	Cucsa.027730.1	PF00069	PTHR24420,PTHR24420:SF700	KOG1187			GO:0004672,GO:0005524,GO:0006468	AT3G07070.1		Protein kinase superfamily protein
16952158	Cucsa.027740	Cucsa.027740.1	Cucsa.027740.1	PF00190					GO:0045735	AT3G05950.1		RmlC-like cupins superfamily protein
16952159	Cucsa.027740	Cucsa.027740.2	Cucsa.027740.2	PF00190					GO:0045735	AT3G05950.1		RmlC-like cupins superfamily protein
16952160	Cucsa.027750	Cucsa.027750.1	Cucsa.027750.1	PF01504,PF01363,PF00118	PTHR11353:SF14,PTHR11353	KOG0230	2.7.1.150	K00921	GO:0046872,GO:0016307,GO:0046488,GO:0044267,GO:0005524	AT3G14270.1	FAB1B	phosphatidylinositol-4-phosphate 5-kinase family protein
16952161	Cucsa.027750	Cucsa.027750.2	Cucsa.027750.2	PF01504,PF01363,PF00118	PTHR11353:SF14,PTHR11353				GO:0046872,GO:0016307,GO:0046488,GO:0044267,GO:0005524	AT4G33240.3	FAB1A	1-phosphatidylinositol-4-phosphate 5-kinases;zinc ion binding;1-phosphatidylinositol-3-phosphate 5-kinases
16952166	Cucsa.027760	Cucsa.027760.1	Cucsa.027760.1	PF00190					GO:0045735	AT5G39150.1		RmlC-like cupins superfamily protein
16952167	Cucsa.027770	Cucsa.027770.1	Cucsa.027770.1							AT3G04160.1
16952168	Cucsa.027770	Cucsa.027770.2	Cucsa.027770.2							AT3G04160.1
16952171	Cucsa.027780	Cucsa.027780.1	Cucsa.027780.1	PF00295					GO:0004650,GO:0005975	AT3G59850.1		Pectin lyase-like superfamily protein
16952172	Cucsa.027790	Cucsa.027790.1	Cucsa.027790.1	PF00722			2.4.1.207	K08235	GO:0004553,GO:0005975,GO:0016762,GO:0006073,GO:0005618,GO:0048046	AT4G13090.1	XTH2	xyloglucan endotransglucosylase/hydrolase 2
16952173	Cucsa.027990	Cucsa.027990.1	Cucsa.027990.1		PTHR11200					AT1G22620.1	ATSAC1	Phosphoinositide phosphatase family protein
16952174	Cucsa.028190	Cucsa.028190.1	Cucsa.028190.1	PF03372						AT1G40390.1		DNAse I-like superfamily protein
16952175	Cucsa.028390	Cucsa.028390.1	Cucsa.028390.1							AT3G11040.1		Glycosyl hydrolase family 85
16952176	Cucsa.028590	Cucsa.028590.1	Cucsa.028590.1		PTHR10178,PTHR10178:SF14
16952177	Cucsa.028790	Cucsa.028790.1	Cucsa.028790.1	PF00078	PTHR10178,PTHR10178:SF14				GO:0003723,GO:0003964,GO:0006278	ATMG00860.1		DNA/RNA polymerases superfamily protein
16952178	Cucsa.028990	Cucsa.028990.1	Cucsa.028990.1	PF03732						AT1G21280.1
16952179	Cucsa.029190	Cucsa.029190.1	Cucsa.029190.1		PTHR24286,PTHR24286:SF24					AT1G05160.1	ATKAO1,CYP88A3,KAO1	cytochrome P450, family 88, subfamily A, polypeptide 3
16952180	Cucsa.029390	Cucsa.029390.1	Cucsa.029390.1
16952181	Cucsa.029400	Cucsa.029400.1	Cucsa.029400.1	PF00076	PTHR24011,PTHR24011:SF5	KOG4205			GO:0003676	AT2G41060.2		RNA-binding (RRM/RBD/RNP motifs) family protein
16952182	Cucsa.029410	Cucsa.029410.1	Cucsa.029410.1	PF00232	PTHR10353	KOG0626			GO:0004553,GO:0005975	AT3G18080.1	BGLU44	B-S glucosidase 44
16952183	Cucsa.029410	Cucsa.029410.2	Cucsa.029410.2	PF00232	PTHR10353	KOG0626			GO:0004553,GO:0005975	AT3G18080.1	BGLU44	B-S glucosidase 44
16952184	Cucsa.029410	Cucsa.029410.3	Cucsa.029410.3	PF00232	PTHR10353	KOG0626			GO:0004553,GO:0005975	AT3G18080.1	BGLU44	B-S glucosidase 44
16952187	Cucsa.029410	Cucsa.029410.6	Cucsa.029410.6	PF00232	PTHR10353	KOG0626			GO:0004553,GO:0005975	AT3G18080.1	BGLU44	B-S glucosidase 44
16952188	Cucsa.029420	Cucsa.029420.1	Cucsa.029420.1	PF04818	PTHR12460	KOG2669				AT5G65180.1		ENTH/VHS family protein
16952189	Cucsa.029420	Cucsa.029420.2	Cucsa.029420.2	PF04818	PTHR12460	KOG2669				AT5G65180.1		ENTH/VHS family protein
16952191	Cucsa.029430	Cucsa.029430.1	Cucsa.029430.1	PF02037	PTHR14127	KOG2416		K12875	GO:0003676	AT4G39680.2		SAP domain-containing protein
16952192	Cucsa.029440	Cucsa.029440.1	Cucsa.029440.1	PF04068,PF04034	PTHR20426	KOG3154		K09140		AT5G10070.2		RNase L inhibitor protein-related
16952193	Cucsa.029450	Cucsa.029450.1	Cucsa.029450.1	PF03870	PTHR10917	KOG3400			GO:0006351	AT3G59600.1	NRPB8B,NRPD8B,NRPE8B	RNA polymerase Rpb8
16952194	Cucsa.029460	Cucsa.029460.1	Cucsa.029460.1	PF01740,PF00916	PTHR11814:SF46,PTHR11814	KOG0236			GO:0005215,GO:0006810,GO:0055085,GO:0016021	AT5G10180.1	AST68,SULTR2;1	slufate transporter 2;1
16952195	Cucsa.029470	Cucsa.029470.1	Cucsa.029470.1	PF01658,PF07994	PTHR11510	KOG0693	5.5.1.4	K01858	GO:0004512,GO:0006021,GO:0008654	AT2G22240.1	ATIPS2,ATMIPS2,MIPS2	myo-inositol-1-phosphate synthase 2
16952196	Cucsa.029480	Cucsa.029480.1	Cucsa.029480.1	PF04570						AT1G78020.1		Protein of unknown function (DUF581)
16952197	Cucsa.029490	Cucsa.029490.1	Cucsa.029490.1	PF07977			4.2.1.-	K02372		AT5G10160.1		Thioesterase superfamily protein
16952198	Cucsa.029500	Cucsa.029500.1	Cucsa.029500.1
16952199	Cucsa.029510	Cucsa.029510.1	Cucsa.029510.1	PF05678						AT4G39720.1		VQ motif-containing protein
16952200	Cucsa.029520	Cucsa.029520.1	Cucsa.029520.1		PTHR11921	KOG3049	1.3.5.1	K00235		AT5G65165.1	SDH2-3	succinate dehydrogenase 2-3
16952201	Cucsa.029530	Cucsa.029530.1	Cucsa.029530.1	PF07719,PF00515	PTHR23083				GO:0005515,GO:0042802	AT5G65160.1		tetratricopeptide repeat (TPR)-containing protein
16952202	Cucsa.029540	Cucsa.029540.1	Cucsa.029540.1	PF02358	PTHR10788				GO:0003824,GO:0005992	AT5G65140.1		Haloacid dehalogenase-like hydrolase (HAD) superfamily protein
16952203	Cucsa.029540	Cucsa.029540.2	Cucsa.029540.2	PF02358	PTHR10788				GO:0003824,GO:0005992	AT5G65140.1		Haloacid dehalogenase-like hydrolase (HAD) superfamily protein
16952204	Cucsa.029550	Cucsa.029550.1	Cucsa.029550.1	PF04442	PTHR21320	KOG2540		K02258	GO:0005507	AT1G02410.1		cytochrome c oxidase assembly protein CtaG / Cox11 family
16952205	Cucsa.029550	Cucsa.029550.2	Cucsa.029550.2	PF04442	PTHR21320	KOG2540		K02258	GO:0005507	AT1G02410.1		cytochrome c oxidase assembly protein CtaG / Cox11 family
16952208	Cucsa.029550	Cucsa.029550.5	Cucsa.029550.5	PF04442	PTHR21320	KOG2540		K02258	GO:0005507	AT1G02410.1		cytochrome c oxidase assembly protein CtaG / Cox11 family
16952210	Cucsa.029560	Cucsa.029560.1	Cucsa.029560.1	PF01756,PF02770,PF00441	PTHR10909,PTHR10909:SF94	KOG0135	1.3.3.6	K00232	GO:0016627,GO:0055114,GO:0003997,GO:0006635,GO:0005777,GO:0003995	AT5G65110.1	ACX2,ATACX2	acyl-CoA oxidase 2
16952211	Cucsa.029570	Cucsa.029570.1	Cucsa.029570.1	PF04782,PF04783	PTHR21450					AT4G39790.1		Protein of unknown function (DUF630 and DUF632)
16952212	Cucsa.029580	Cucsa.029580.1	Cucsa.029580.1	PF04873					GO:0005634,GO:0030528	AT5G65100.1		Ethylene insensitive 3 family protein
16952213	Cucsa.029590	Cucsa.029590.1	Cucsa.029590.1	PF01190						AT5G10130.1		Pollen Ole e 1 allergen and extensin family protein
16952214	Cucsa.029600	Cucsa.029600.1	Cucsa.029600.1	PF06136						AT5G10150.1		Domain of unknown function (DUF966)
16952215	Cucsa.029800	Cucsa.029800.1	Cucsa.029800.1	PF03109	PTHR10566,PTHR10566:SF22	KOG1234		K08869		AT4G01660.1	ABC1,ATABC1,ATATH10	ABC transporter 1
16952218	Cucsa.029820	Cucsa.029820.1	Cucsa.029820.1	PF00036	PTHR10891:SF39,PTHR10891	KOG0027				AT1G24620.1		EF hand calcium-binding protein family
16952220	Cucsa.029840	Cucsa.029840.1	Cucsa.029840.1	PF03171	PTHR10209,PTHR10209:SF55	KOG0143			GO:0016491,GO:0016706,GO:0055114	AT1G04350.1		2-oxoglutarate (2OG) and Fe(II)-dependent oxygenase superfamily protein
16952222	Cucsa.029860	Cucsa.029860.1	Cucsa.029860.1	PF00179	PTHR24067:SF8,PTHR24067	KOG0896		K10704	GO:0016881	AT1G70650.2		Ran BP2/NZF zinc finger-like superfamily protein
16952223	Cucsa.029870	Cucsa.029870.1	Cucsa.029870.1
16952224	Cucsa.029880	Cucsa.029880.1	Cucsa.029880.1
16952225	Cucsa.029890	Cucsa.029890.1	Cucsa.029890.1	PF05042						AT1G70670.1		Caleosin-related family protein
16952226	Cucsa.029900	Cucsa.029900.1	Cucsa.029900.1
16952227	Cucsa.029910	Cucsa.029910.1	Cucsa.029910.1	PF05529					GO:0016021,GO:0006886,GO:0005783	AT5G17190.1
16952228	Cucsa.029920	Cucsa.029920.1	Cucsa.029920.1	PF09425,PF06200					GO:0005515	AT3G17860.1	JAI3,JAZ3,TIFY6B	jasmonate-zim-domain protein 3
16952229	Cucsa.029920	Cucsa.029920.10	Cucsa.029920.10	PF09425,PF06200					GO:0005515	AT3G17860.1	JAI3,JAZ3,TIFY6B	jasmonate-zim-domain protein 3
16952231	Cucsa.029920	Cucsa.029920.12	Cucsa.029920.12	PF09425,PF06200					GO:0005515	AT3G17860.1	JAI3,JAZ3,TIFY6B	jasmonate-zim-domain protein 3
16952232	Cucsa.029920	Cucsa.029920.13	Cucsa.029920.13	PF09425,PF06200					GO:0005515	AT3G17860.1	JAI3,JAZ3,TIFY6B	jasmonate-zim-domain protein 3
16952233	Cucsa.029920	Cucsa.029920.14	Cucsa.029920.14	PF09425,PF06200					GO:0005515	AT3G17860.1	JAI3,JAZ3,TIFY6B	jasmonate-zim-domain protein 3
16952235	Cucsa.029920	Cucsa.029920.16	Cucsa.029920.16	PF09425,PF06200				K13464	GO:0005515	AT1G70700.1	JAZ9,TIFY7	TIFY domain/Divergent CCT motif family protein
16952236	Cucsa.029920	Cucsa.029920.17	Cucsa.029920.17	PF09425,PF06200				K13464	GO:0005515	AT1G70700.1	JAZ9,TIFY7	TIFY domain/Divergent CCT motif family protein
16952237	Cucsa.029920	Cucsa.029920.18	Cucsa.029920.18	PF09425,PF06200					GO:0005515	AT3G17860.3	JAI3,JAZ3,TIFY6B	jasmonate-zim-domain protein 3
16952238	Cucsa.029920	Cucsa.029920.19	Cucsa.029920.19	PF09425,PF06200					GO:0005515	AT3G17860.3	JAI3,JAZ3,TIFY6B	jasmonate-zim-domain protein 3
16952239	Cucsa.029920	Cucsa.029920.2	Cucsa.029920.2	PF09425,PF06200					GO:0005515	AT3G17860.1	JAI3,JAZ3,TIFY6B	jasmonate-zim-domain protein 3
16952240	Cucsa.029920	Cucsa.029920.20	Cucsa.029920.20	PF09425,PF06200					GO:0005515	AT3G17860.3	JAI3,JAZ3,TIFY6B	jasmonate-zim-domain protein 3
16952242	Cucsa.029920	Cucsa.029920.4	Cucsa.029920.4	PF09425,PF06200					GO:0005515	AT3G17860.1	JAI3,JAZ3,TIFY6B	jasmonate-zim-domain protein 3
16952246	Cucsa.029920	Cucsa.029920.8	Cucsa.029920.8	PF09425,PF06200					GO:0005515	AT3G17860.1	JAI3,JAZ3,TIFY6B	jasmonate-zim-domain protein 3
16952248	Cucsa.029930	Cucsa.029930.1	Cucsa.029930.1	PF00332,PF07983	PTHR16631				GO:0004553,GO:0005975	AT2G01630.1		O-Glycosyl hydrolases family 17 protein
16952249	Cucsa.029930	Cucsa.029930.2	Cucsa.029930.2	PF00332,PF07983	PTHR16631				GO:0004553,GO:0005975	AT2G01630.1		O-Glycosyl hydrolases family 17 protein
16952250	Cucsa.029930	Cucsa.029930.3	Cucsa.029930.3	PF00332,PF07983	PTHR16631				GO:0004553,GO:0005975	AT2G01630.1		O-Glycosyl hydrolases family 17 protein
16952251	Cucsa.029940	Cucsa.029940.1	Cucsa.029940.1	PF08284	PTHR10178,PTHR10178:SF14				GO:0003723,GO:0003964,GO:0006278,GO:0015074	ATMG00860.1		DNA/RNA polymerases superfamily protein
16952252	Cucsa.029950	Cucsa.029950.1	Cucsa.029950.1	PF01217	PTHR11753				GO:0015031,GO:0008565	AT3G50860.1		Clathrin adaptor complex small chain family protein
16952254	Cucsa.029970	Cucsa.029970.1	Cucsa.029970.1	PF01217	PTHR11753,PTHR11753:SF2			K12399	GO:0015031,GO:0008565	AT3G50860.1		Clathrin adaptor complex small chain family protein
16952255	Cucsa.029980	Cucsa.029980.1	Cucsa.029980.1
16952256	Cucsa.029990	Cucsa.029990.1	Cucsa.029990.1							AT3G49720.1
16952257	Cucsa.029990	Cucsa.029990.2	Cucsa.029990.2							AT3G49720.2
16952258	Cucsa.029990	Cucsa.029990.3	Cucsa.029990.3							AT3G49720.1
16952259	Cucsa.030190	Cucsa.030190.1	Cucsa.030190.1	PF03949	PTHR23406:SF2,PTHR23406				GO:0051287,GO:0016616	AT4G00570.1	NAD-ME2	NAD-dependent malic enzyme 2
16952260	Cucsa.030390	Cucsa.030390.1	Cucsa.030390.1	PF00097	PTHR11203,PTHR11203:SF27	KOG1493				AT1G68070.1		Zinc finger, C3HC4 type (RING finger) family protein
16952261	Cucsa.030590	Cucsa.030590.1	Cucsa.030590.1
16952262	Cucsa.030790	Cucsa.030790.1	Cucsa.030790.1	PF01453	PTHR24420,PTHR24420:SF849				GO:0005529	AT5G60900.1	RLK1	receptor-like protein kinase 1
16952263	Cucsa.030990	Cucsa.030990.1	Cucsa.030990.1	PF00832	PTHR19970				GO:0003735,GO:0006412,GO:0005622,GO:0005840	AT4G31985.1		Ribosomal protein L39 family protein
16952264	Cucsa.031190	Cucsa.031190.1	Cucsa.031190.1		PTHR11439,PTHR11439:SF135
16952265	Cucsa.031200	Cucsa.031200.1	Cucsa.031200.1							AT5G37730.1
16952266	Cucsa.031210	Cucsa.031210.1	Cucsa.031210.1	PF03514						AT1G14920.1	GAI,RGA2	GRAS family transcription factor family protein
16952267	Cucsa.031220	Cucsa.031220.1	Cucsa.031220.1	PF02798	PTHR11260,PTHR11260:SF15	KOG1422			GO:0005515	AT5G16710.1	DHAR3	dehydroascorbate reductase 1
16952268	Cucsa.031230	Cucsa.031230.1	Cucsa.031230.1
16952269	Cucsa.031240.1	Cucsa.031240.1	Cucsa.031240.1	PF08284,PF00078,PF00665	PTHR10178,PTHR10178:SF14			K07497	GO:0003723,GO:0003964,GO:0006278,GO:0015074,GO:0003677	ATMG00860.1		DNA/RNA polymerases superfamily protein
16952270	Cucsa.031240.2	Cucsa.031240.2	Cucsa.031240.2
16952271	Cucsa.031250	Cucsa.031250.1	Cucsa.031250.1	PF00133,PF08264,PF10458	PTHR11946,PTHR11946:SF5	KOG0432	6.1.1.9	K01873	GO:0000166,GO:0004832,GO:0005524,GO:0006412,GO:0006438,GO:0005737,GO:0004812,GO:0006418	AT5G16715.1	EMB2247	ATP binding;valine-tRNA ligases;aminoacyl-tRNA ligases;nucleotide binding;ATP binding;aminoacyl-tRNA ligases
16952272	Cucsa.031260	Cucsa.031260.1	Cucsa.031260.1							AT1G66330.1		senescence-associated family protein
16952273	Cucsa.031270	Cucsa.031270.1	Cucsa.031270.1	PF00538					GO:0003677,GO:0006334,GO:0000786,GO:0005634	AT1G14900.1	HMGA	high mobility group A
16952274	Cucsa.031280	Cucsa.031280.1	Cucsa.031280.1	PF07727	PTHR11439:SF123,PTHR11439					AT4G23160.1	CRK8	cysteine-rich RLK (RECEPTOR-like protein kinase) 8
16952275	Cucsa.031290	Cucsa.031290.1	Cucsa.031290.1	PF00010	PTHR12565,PTHR12565:SF7				GO:0030528,GO:0006355	AT1G25330.1		basic helix-loop-helix (bHLH) DNA-binding superfamily protein
16952276	Cucsa.031300	Cucsa.031300.1	Cucsa.031300.1	PF02458					GO:0016747	AT3G29670.1		HXXXD-type acyl-transferase family protein
16952277	Cucsa.031310	Cucsa.031310.1	Cucsa.031310.1						GO:0016020	AT5G38380.1
16952282	Cucsa.031310	Cucsa.031310.6	Cucsa.031310.6						GO:0016020	AT5G38380.1
16952283	Cucsa.031310	Cucsa.031310.7	Cucsa.031310.7						GO:0016020	AT5G38380.1
16952284	Cucsa.031310	Cucsa.031310.8	Cucsa.031310.8							AT5G38380.1
16952285	Cucsa.031310	Cucsa.031310.9	Cucsa.031310.9	PF00892					GO:0016020	AT5G38380.1
16952286	Cucsa.031320	Cucsa.031320.1	Cucsa.031320.1							AT1G67080.1	ABA4	abscisic acid (aba)-deficient 4
16952287	Cucsa.031330	Cucsa.031330.1	Cucsa.031330.1							AT5G16110.1
16952288	Cucsa.031330	Cucsa.031330.2	Cucsa.031330.2							AT5G16110.1
16952289	Cucsa.031340	Cucsa.031340.1	Cucsa.031340.1	PF00665	PTHR24894:SF123,PTHR24894				GO:0015074,GO:0003677	AT3G21000.1		Gag-Pol-related retrotransposon family protein
16952290	Cucsa.031350	Cucsa.031350.1	Cucsa.031350.1	PF03195						AT3G02550.1	LBD41	LOB domain-containing protein 41
16952291	Cucsa.031360	Cucsa.031360.1	Cucsa.031360.1		PTHR19444,PTHR19444:SF4					AT3G09470.1		Major facilitator superfamily protein
16952292	Cucsa.031370	Cucsa.031370.1	Cucsa.031370.1	PF00067	PTHR24282:SF174,PTHR24282	KOG0157		K10717	GO:0005506,GO:0009055,GO:0016705,GO:0020037,GO:0055114	AT5G38450.1	CYP735A1	cytochrome P450, family 735, subfamily A, polypeptide 1
16952293	Cucsa.031380	Cucsa.031380.1	Cucsa.031380.1	PF03155	PTHR12413		2.4.1.-	K03848	GO:0016758,GO:0005789	AT5G38460.2		ALG6, ALG8 glycosyltransferase family
16952294	Cucsa.031390	Cucsa.031390.1	Cucsa.031390.1	PF07727	PTHR11439					AT4G23160.1	CRK8	cysteine-rich RLK (RECEPTOR-like protein kinase) 8
16952295	Cucsa.031400	Cucsa.031400.1	Cucsa.031400.1	PF02666	PTHR10067				GO:0004609,GO:0008654	AT5G57190.1	PSD2	phosphatidylserine decarboxylase 2
16952296	Cucsa.031410	Cucsa.031410.1	Cucsa.031410.1
16952297	Cucsa.031420	Cucsa.031420.1	Cucsa.031420.1	PF03155	PTHR12413				GO:0016758,GO:0005789	AT5G38460.2		ALG6, ALG8 glycosyltransferase family
16952298	Cucsa.031430	Cucsa.031430.1	Cucsa.031430.1
16952299	Cucsa.031440	Cucsa.031440.1	Cucsa.031440.1
16952300	Cucsa.031450	Cucsa.031450.1	Cucsa.031450.1	PF05938						AT4G16295.1	SPH1	S-protein homologue 1
16952301	Cucsa.031460	Cucsa.031460.1	Cucsa.031460.1
16952302	Cucsa.031460	Cucsa.031460.2	Cucsa.031460.2
16952303	Cucsa.031470	Cucsa.031470.1	Cucsa.031470.1	PF03398	PTHR12161:SF4,PTHR12161	KOG2027				AT1G13340.1		Regulator of Vps4 activity in the MVB pathway protein
16952304	Cucsa.031480	Cucsa.031480.1	Cucsa.031480.1	PF04839					GO:0003735,GO:0006412,GO:0005622,GO:0005840,GO:0009536	AT1G68590.1		Ribosomal protein PSRP-3/Ycf65
16952305	Cucsa.031490	Cucsa.031490.1	Cucsa.031490.1	PF01536	PTHR11570	KOG0788	4.1.1.50	K01611	GO:0004014,GO:0006597,GO:0008295	AT3G02470.3	SAMDC	S-adenosylmethionine decarboxylase
16952306	Cucsa.031490	Cucsa.031490.2	Cucsa.031490.2	PF01536	PTHR11570	KOG0788	4.1.1.50	K01611	GO:0004014,GO:0006597,GO:0008295	AT3G02470.4	SAMDC	S-adenosylmethionine decarboxylase
16952307	Cucsa.031490	Cucsa.031490.3	Cucsa.031490.3	PF01536	PTHR11570	KOG0788	4.1.1.50	K01611	GO:0004014,GO:0006597,GO:0008295	AT3G02470.4	SAMDC	S-adenosylmethionine decarboxylase
16952308	Cucsa.031490	Cucsa.031490.4	Cucsa.031490.4	PF01536	PTHR11570	KOG0788	4.1.1.50	K01611	GO:0004014,GO:0006597,GO:0008295	AT3G02470.4	SAMDC	S-adenosylmethionine decarboxylase
16952309	Cucsa.031500	Cucsa.031500.1	Cucsa.031500.1	PF00156,PF00485	PTHR10285	KOG4203	2.7.1.48	K00876	GO:0005524,GO:0016301,GO:0008152,GO:0009116	AT3G27190.1	UKL2	uridine kinase-like 2
16952310	Cucsa.031510	Cucsa.031510.1	Cucsa.031510.1	PF00533,PF00097	PTHR13561:SF17,PTHR13561				GO:0005622,GO:0005515	AT1G67180.1		zinc finger (C3HC4-type RING finger) family protein / BRCT domain-containing protein
16952311	Cucsa.031510	Cucsa.031510.2	Cucsa.031510.2	PF00533,PF00097	PTHR13561:SF17,PTHR13561				GO:0005622,GO:0005515	AT1G67180.1		zinc finger (C3HC4-type RING finger) family protein / BRCT domain-containing protein
16952312	Cucsa.031520	Cucsa.031520.1	Cucsa.031520.1
16952313	Cucsa.031530	Cucsa.031530.1	Cucsa.031530.1							AT5G28950.1
16952314	Cucsa.031540	Cucsa.031540.1	Cucsa.031540.1	PF00076,PF12353	PTHR10352	KOG0122		K03248	GO:0003676	AT3G11400.1	ATEIF3G1,EIF3G1	eukaryotic translation initiation factor 3G1
16952315	Cucsa.031550	Cucsa.031550.1	Cucsa.031550.1	PF03005	PTHR13533,PTHR13533:SF3					AT5G15900.1	TBL19	TRICHOME BIREFRINGENCE-LIKE 19
16952316	Cucsa.031560	Cucsa.031560.1	Cucsa.031560.1							AT5G15880.1
16952317	Cucsa.031560	Cucsa.031570.2	Cucsa.031570.2							AT5G15880.1
16952318	Cucsa.031580	Cucsa.031580.1	Cucsa.031580.1	PF00657	PTHR22835,PTHR22835:SF39				GO:0016788,GO:0006629	AT4G10950.1		SGNH hydrolase-type esterase superfamily protein
16952319	Cucsa.031590	Cucsa.031590.1	Cucsa.031590.1	PF07859	PTHR11559	KOG1515			GO:0016787,GO:0008152	AT5G15860.1	ATPCME,PCME	prenylcysteine methylesterase
16952320	Cucsa.031590	Cucsa.031590.2	Cucsa.031590.2	PF07859	PTHR11559	KOG1515			GO:0016787,GO:0008152	AT5G15860.1	ATPCME,PCME	prenylcysteine methylesterase
16952321	Cucsa.031590	Cucsa.031590.3	Cucsa.031590.3	PF00135	PTHR11559					AT5G15860.1	ATPCME,PCME	prenylcysteine methylesterase
16952322	Cucsa.031600	Cucsa.031600.1	Cucsa.031600.1	PF03634						AT1G67260.2	TCP1	TCP family transcription factor
16952323	Cucsa.031610	Cucsa.031610.1	Cucsa.031610.1	PF08137						AT1G67265.1	DVL3,RTFL21	ROTUNDIFOLIA like 21
16952324	Cucsa.031620	Cucsa.031620.1	Cucsa.031620.1	PF00249	PTHR10641	KOG0048		K09422	GO:0003677	AT2G37630.1	AS1,ATMYB91,ATPHAN,MYB91	myb-like HTH transcriptional regulator family protein
16952325	Cucsa.031630	Cucsa.031630.1	Cucsa.031630.1
16952326	Cucsa.031640	Cucsa.031640.1	Cucsa.031640.1
16952327	Cucsa.031650	Cucsa.031650.1	Cucsa.031650.1
16952328	Cucsa.031660	Cucsa.031660.1	Cucsa.031660.1
16952329	Cucsa.031670	Cucsa.031670.1	Cucsa.031670.1							AT3G25270.1		Ribonuclease H-like superfamily protein
16952330	Cucsa.031680	Cucsa.031680.1	Cucsa.031680.1		PTHR24619:SF141,PTHR24619					AT5G16030.1
16952331	Cucsa.031690	Cucsa.031690.1	Cucsa.031690.1	PF03109	PTHR10566	KOG1235		K08869		AT1G65950.1		Protein kinase superfamily protein
16952332	Cucsa.031700	Cucsa.031700.1	Cucsa.031700.1		PTHR14326,PTHR14326:SF10					AT5G37478.1		TPX2 (targeting protein for Xklp2) protein family
16952333	Cucsa.031710	Cucsa.031710.1	Cucsa.031710.1	PF05603	PTHR12925	KOG4067				AT1G66080.1
16952334	Cucsa.031720	Cucsa.031720.1	Cucsa.031720.1	PF06093	PTHR12882					AT5G63670.1	SPT42	SPT4 homolog 2
16952335	Cucsa.031720	Cucsa.031720.2	Cucsa.031720.2	PF06093	PTHR12882	KOG3490				AT5G63670.1	SPT42	SPT4 homolog 2
16952336	Cucsa.031720	Cucsa.031720.3	Cucsa.031720.3	PF06093	PTHR12882	KOG3490				AT5G63670.1	SPT42	SPT4 homolog 2
16952337	Cucsa.031720	Cucsa.031720.4	Cucsa.031720.4	PF06093	PTHR12882	KOG3490				AT5G63670.1	SPT42	SPT4 homolog 2
16952338	Cucsa.031720	Cucsa.031720.5	Cucsa.031720.5	PF06093	PTHR12882					AT5G63670.1	SPT42	SPT4 homolog 2
16952339	Cucsa.031730	Cucsa.031730.1	Cucsa.031730.1							AT1G43760.1		DNAse I-like superfamily protein
16952340	Cucsa.031740	Cucsa.031740.1	Cucsa.031740.1	PF00319	PTHR11945				GO:0003677,GO:0046983,GO:0043565,GO:0006355,GO:0005634,GO:0003700	AT2G03710.3	AGL3,SEP4	K-box region and MADS-box transcription factor family protein
16952341	Cucsa.031750	Cucsa.031750.1	Cucsa.031750.1							AT1G67040.1
16952342	Cucsa.031760	Cucsa.031760.1	Cucsa.031760.1							AT5G38300.1
16952343	Cucsa.031770	Cucsa.031770.1	Cucsa.031770.1	PF01195	PTHR17224	KOG2255			GO:0004045,GO:0006412	AT5G16140.1		Peptidyl-tRNA hydrolase family protein
16952344	Cucsa.031780	Cucsa.031780.1	Cucsa.031780.1	PF00083	PTHR24063,PTHR24063:SF84	KOG0254			GO:0022857,GO:0055085,GO:0016021	AT5G16150.3	GLT1,PGLCT	plastidic GLC translocator
16952345	Cucsa.031780	Cucsa.031780.2	Cucsa.031780.2	PF00083	PTHR24063,PTHR24063:SF84	KOG0254			GO:0022857,GO:0055085,GO:0016021	AT5G16150.2	GLT1,PGLCT	plastidic GLC translocator
16952346	Cucsa.031790	Cucsa.031790.1	Cucsa.031790.1	PF02485					GO:0008375,GO:0016020	AT5G16170.1		Core-2/I-branching beta-1,6-N-acetylglucosaminyltransferase family protein
16952347	Cucsa.031800	Cucsa.031800.1	Cucsa.031800.1	PF00271,PF00270	PTHR24031,PTHR24031:SF47	KOG0333	3.6.4.13	K12858	GO:0003676,GO:0005524,GO:0008026,GO:0004386	AT2G33730.1		P-loop containing nucleoside triphosphate hydrolases superfamily protein
16952348	Cucsa.031810	Cucsa.031810.1	Cucsa.031810.1	PF00248	PTHR11732:SF115,PTHR11732	KOG1575			GO:0055114,GO:0016491	AT1G04420.1		NAD(P)-linked oxidoreductase superfamily protein
16952349	Cucsa.031810	Cucsa.031810.2	Cucsa.031810.2	PF00248	PTHR11732:SF115,PTHR11732	KOG1575			GO:0055114,GO:0016491	AT1G04420.1		NAD(P)-linked oxidoreductase superfamily protein
16952351	Cucsa.031820	Cucsa.031820.1	Cucsa.031820.1	PF01852	PTHR19308	KOG2761				AT3G13062.2		Polyketide cyclase/dehydrase and lipid transport superfamily protein
16952352	Cucsa.031820	Cucsa.031820.2	Cucsa.031820.2	PF01852	PTHR19308	KOG2761				AT3G13062.2		Polyketide cyclase/dehydrase and lipid transport superfamily protein
16952353	Cucsa.031820	Cucsa.031820.3	Cucsa.031820.3	PF01852	PTHR19308	KOG2761				AT3G13062.2		Polyketide cyclase/dehydrase and lipid transport superfamily protein
16952354	Cucsa.031820	Cucsa.031820.4	Cucsa.031820.4	PF01852	PTHR19308	KOG2761				AT3G13062.3		Polyketide cyclase/dehydrase and lipid transport superfamily protein
16952355	Cucsa.031830	Cucsa.031830.1	Cucsa.031830.1	PF04884	PTHR12770,PTHR12770:SF7					AT3G45890.1	RUS1	Protein of unknown function, DUF647
16952356	Cucsa.031840	Cucsa.031840.1	Cucsa.031840.1	PF04884	PTHR12770,PTHR12770:SF7					AT3G45890.1	RUS1	Protein of unknown function, DUF647
16952357	Cucsa.031850	Cucsa.031850.1	Cucsa.031850.1	PF07727	PTHR11439					AT4G23160.1	CRK8	cysteine-rich RLK (RECEPTOR-like protein kinase) 8
16952358	Cucsa.031860	Cucsa.031860.1	Cucsa.031860.1		PTHR12770,PTHR12770:SF7					AT3G45890.1	RUS1	Protein of unknown function, DUF647
16952359	Cucsa.031870	Cucsa.031870.1	Cucsa.031870.1		PTHR10775:SF11,PTHR10775					AT3G42170.1		BED zinc finger ;hAT family dimerisation domain
16952360	Cucsa.031880	Cucsa.031880.1	Cucsa.031880.1
16952361	Cucsa.031890	Cucsa.031890.1	Cucsa.031890.1
16952362	Cucsa.031900	Cucsa.031900.1	Cucsa.031900.1		PTHR10178,PTHR10178:SF14				GO:0015074
16952363	Cucsa.031910	Cucsa.031910.1	Cucsa.031910.1
16952364	Cucsa.031920	Cucsa.031920.1	Cucsa.031920.1
16952365	Cucsa.031930	Cucsa.031930.1	Cucsa.031930.1		PTHR12363:SF4,PTHR12363					AT1G12930.1		ARM repeat superfamily protein
16952366	Cucsa.031940	Cucsa.031940.1	Cucsa.031940.1	PF00501,PF11930	PTHR24095:SF42,PTHR24095	KOG1175	6.2.1.1	K01895	GO:0003824,GO:0008152	AT5G36880.2	ACS	acetyl-CoA synthetase
16952367	Cucsa.031940	Cucsa.031940.10	Cucsa.031940.10	PF00501,PF11930	PTHR24095:SF42,PTHR24095	KOG1175	6.2.1.1	K01895	GO:0003824,GO:0008152	AT5G36880.2	ACS	acetyl-CoA synthetase
16952372	Cucsa.031940	Cucsa.031940.15	Cucsa.031940.15	PF00501,PF11930	PTHR24095:SF42,PTHR24095	KOG1175			GO:0003824,GO:0008152	AT5G36880.2	ACS	acetyl-CoA synthetase
16952377	Cucsa.031940	Cucsa.031940.6	Cucsa.031940.6	PF00501,PF11930	PTHR24095:SF42,PTHR24095	KOG1175	6.2.1.1	K01895	GO:0003824,GO:0008152	AT5G36880.2	ACS	acetyl-CoA synthetase
16952381	Cucsa.031950	Cucsa.031950.1	Cucsa.031950.1	PF00400	PTHR19919	KOG0290		K11805	GO:0005515	AT1G12910.1	ATAN11,LWD1	Transducin/WD40 repeat-like superfamily protein
16952382	Cucsa.031960	Cucsa.031960.1	Cucsa.031960.1	PF00044,PF02800	PTHR10836	KOG0657	1.2.1.13	K05298	GO:0016620,GO:0055114	AT1G12900.1	GAPA-2	glyceraldehyde 3-phosphate dehydrogenase A subunit 2
16952383	Cucsa.031960	Cucsa.031960.2	Cucsa.031960.2	PF00044,PF02800	PTHR10836	KOG0657	1.2.1.13	K05298	GO:0016620,GO:0055114	AT1G12900.1	GAPA-2	glyceraldehyde 3-phosphate dehydrogenase A subunit 2
16952384	Cucsa.031970	Cucsa.031970.1	Cucsa.031970.1	PF02338	PTHR12419					AT3G02070.1		Cysteine proteinases superfamily protein
16952385	Cucsa.031980	Cucsa.031980.1	Cucsa.031980.1	PF04438,PF00271,PF00270	PTHR24031,PTHR24031:SF58	KOG0331			GO:0003676,GO:0005524,GO:0008026,GO:0004386	AT3G02065.2		P-loop containing nucleoside triphosphate hydrolases superfamily protein
16952386	Cucsa.031990	Cucsa.031990.1	Cucsa.031990.1	PF07727	PTHR11439					AT4G23160.1	CRK8	cysteine-rich RLK (RECEPTOR-like protein kinase) 8
16952387	Cucsa.032000	Cucsa.032000.1	Cucsa.032000.1							AT5G13880.1
16952388	Cucsa.032010	Cucsa.032010.1	Cucsa.032010.1							AT1G52140.1
16952389	Cucsa.032020	Cucsa.032020.1	Cucsa.032020.1	PF05653	PTHR12570	KOG2922				AT3G26670.1		Protein of unknown function (DUF803)
16952390	Cucsa.032020	Cucsa.032020.2	Cucsa.032020.2	PF05653	PTHR12570					AT3G26670.1		Protein of unknown function (DUF803)
16952391	Cucsa.032030	Cucsa.032030.1	Cucsa.032030.1	PF04819						AT5G13890.1		Family of unknown function (DUF716)
16952392	Cucsa.032040	Cucsa.032040.1	Cucsa.032040.1	PF00234						AT5G13900.1		Bifunctional inhibitor/lipid-transfer protein/seed storage 2S albumin superfamily protein
16952393	Cucsa.032050	Cucsa.032050.1	Cucsa.032050.1	PF02705					GO:0015079,GO:0071805,GO:0016020	AT3G02050.1	ATKT4,ATKUP3,KUP3	K+ uptake transporter 3
16952394	Cucsa.032050	Cucsa.032050.2	Cucsa.032050.2	PF02705					GO:0015079,GO:0071805,GO:0016020	AT3G02050.1	ATKT4,ATKUP3,KUP3	K+ uptake transporter 3
16952395	Cucsa.032050	Cucsa.032050.3	Cucsa.032050.3	PF02705					GO:0015079,GO:0071805,GO:0016020	AT3G02050.1	ATKT4,ATKUP3,KUP3	K+ uptake transporter 3
16952397	Cucsa.032070	Cucsa.032070.1	Cucsa.032070.1	PF00628,PF00855,PF00856	PTHR13793:SF5,PTHR13793	KOG1080			GO:0005515	AT4G27910.1	ATX4,SDG16	SET domain protein 16
16952398	Cucsa.032080	Cucsa.032080.1	Cucsa.032080.1	PF06203					GO:0005515	AT5G53420.1		CCT motif family protein
16952399	Cucsa.032090	Cucsa.032090.1	Cucsa.032090.1	PF01095,PF04043	PTHR22931,PTHR22931:SF5				GO:0030599,GO:0042545,GO:0005618,GO:0004857	AT3G49220.1		Plant invertase/pectin methylesterase inhibitor superfamily
16952400	Cucsa.032100	Cucsa.032100.1	Cucsa.032100.1	PF00036	PTHR23056,PTHR23056:SF17	KOG0034				AT5G24270.1	ATSOS3,CBL4,SOS3	Calcium-binding EF-hand family protein
16952401	Cucsa.032100	Cucsa.032100.2	Cucsa.032100.2	PF00036	PTHR23056,PTHR23056:SF17	KOG0034				AT5G24270.2	ATSOS3,CBL4,SOS3	Calcium-binding EF-hand family protein
16952403	Cucsa.032120	Cucsa.032120.1	Cucsa.032120.1	PF01535	PTHR24015					AT3G49240.1	emb1796	Pentatricopeptide repeat (PPR) superfamily protein
16952404	Cucsa.032130	Cucsa.032130.1	Cucsa.032130.1	PF03145	PTHR10315	KOG3002	6.3.2.19	K04506	GO:0006511,GO:0007275,GO:0005634	AT4G27880.1		Protein with RING/U-box and TRAF-like domains
16952405	Cucsa.032140	Cucsa.032140.1	Cucsa.032140.1	PF03145	PTHR10315	KOG3002	6.3.2.19	K04506	GO:0006511,GO:0007275,GO:0005634	AT4G27880.1		Protein with RING/U-box and TRAF-like domains
16952406	Cucsa.032140	Cucsa.032140.2	Cucsa.032140.2	PF03145	PTHR10315	KOG3002	6.3.2.19	K04506	GO:0006511,GO:0007275,GO:0005634	AT4G27880.1		Protein with RING/U-box and TRAF-like domains
16952407	Cucsa.032150	Cucsa.032150.1	Cucsa.032150.1	PF07724,PF10431	PTHR11262	KOG0745		K03544	GO:0005524	AT5G53350.1	CLPX	CLP protease regulatory subunit X
16952408	Cucsa.032160	Cucsa.032160.1	Cucsa.032160.1							AT4G22000.1
16952409	Cucsa.032170	Cucsa.032170.1	Cucsa.032170.1	PF00078	PTHR19446:SF34,PTHR19446				GO:0006278,GO:0003964,GO:0003723	AT3G25270.1		Ribonuclease H-like superfamily protein
16952410	Cucsa.032180	Cucsa.032180.1	Cucsa.032180.1							AT3G49250.1	DMS3,IDN1	defective in meristem silencing 3
16952411	Cucsa.032180	Cucsa.032180.2	Cucsa.032180.2							AT3G49250.1	DMS3,IDN1	defective in meristem silencing 3
16952412	Cucsa.032190	Cucsa.032190.1	Cucsa.032190.1	PF00612	PTHR13140,PTHR13140:SF84				GO:0005515	AT3G49260.3	iqd21	IQ-domain 21
16952413	Cucsa.032190	Cucsa.032190.2	Cucsa.032190.2	PF00612	PTHR13140,PTHR13140:SF84				GO:0005515	AT3G49260.3	iqd21	IQ-domain 21
16952414	Cucsa.032200	Cucsa.032200.1	Cucsa.032200.1
16952415	Cucsa.032210	Cucsa.032210.1	Cucsa.032210.1		PTHR21596					AT5G53020.1		Ribonuclease P protein subunit P38-related
16952416	Cucsa.032210	Cucsa.032210.2	Cucsa.032210.2		PTHR21596					AT5G53020.1		Ribonuclease P protein subunit P38-related
16952417	Cucsa.032210	Cucsa.032210.3	Cucsa.032210.3		PTHR21596					AT5G53020.1		Ribonuclease P protein subunit P38-related
16952418	Cucsa.032220	Cucsa.032220.1	Cucsa.032220.1							AT5G53030.1
16952419	Cucsa.032230	Cucsa.032230.1	Cucsa.032230.1	PF02042						AT5G53040.1		RWP-RK domain-containing protein
16952420	Cucsa.032240	Cucsa.032240.1	Cucsa.032240.1							AT3G49290.1	ABIL2	ABL interactor-like protein 2
16952421	Cucsa.032240	Cucsa.032240.2	Cucsa.032240.2							AT3G49290.2	ABIL2	ABL interactor-like protein 2
16952422	Cucsa.032250	Cucsa.032250.1	Cucsa.032250.1	PF09341						AT5G53045.1
16952423	Cucsa.032250	Cucsa.032250.2	Cucsa.032250.2	PF09341						AT5G53045.1
16952424	Cucsa.032260	Cucsa.032260.1	Cucsa.032260.1	PF03948,PF01281	PTHR21368:SF17,PTHR21368	KOG4607			GO:0006412,GO:0005840,GO:0005622,GO:0003735	AT5G53070.1		Ribosomal protein L9/RNase H1
16952425	Cucsa.032270	Cucsa.032270.1	Cucsa.032270.1	PF00013	PTHR10288,PTHR10288:SF53	KOG2190			GO:0003723	AT5G53060.1		RNA-binding KH domain-containing protein
16952426	Cucsa.032280	Cucsa.032280.1	Cucsa.032280.1							AT5G24314.1	PDE225,PTAC7	plastid transcriptionally active7
16952427	Cucsa.032290	Cucsa.032290.1	Cucsa.032290.1	PF00481	PTHR13832,PTHR13832:SF95	KOG0698			GO:0003824	AT4G27800.1	PPH1,TAP38	thylakoid-associated phosphatase 38
16952428	Cucsa.032290	Cucsa.032290.2	Cucsa.032290.2	PF00481	PTHR13832,PTHR13832:SF95	KOG0698			GO:0003824	AT4G27800.1	PPH1,TAP38	thylakoid-associated phosphatase 38
16952429	Cucsa.032290	Cucsa.032290.3	Cucsa.032290.3	PF00481	PTHR13832,PTHR13832:SF95	KOG0698			GO:0003824	AT4G27800.1	PPH1,TAP38	thylakoid-associated phosphatase 38
16952430	Cucsa.032300	Cucsa.032300.1	Cucsa.032300.1	PF10591	PTHR10827,PTHR10827:SF13	KOG4223			GO:0007165,GO:0005578,GO:0005509	AT4G27790.1		Calcium-binding EF hand family protein
16952431	Cucsa.032310	Cucsa.032310.1	Cucsa.032310.1	PF00805						AT5G53490.1		Tetratricopeptide repeat (TPR)-like superfamily protein
16952432	Cucsa.032320	Cucsa.032320.1	Cucsa.032320.1	PF01612,PF01927	PTHR12124,PTHR12124:SF13	KOG2207		K09122	GO:0003676,GO:0008408,GO:0006139,GO:0005622	AT5G24340.1		3\'-5\' exonuclease domain-containing protein
16952433	Cucsa.032330	Cucsa.032330.1	Cucsa.032330.1	PF02701					GO:0003677,GO:0008270,GO:0006355	AT4G24060.1		Dof-type zinc finger DNA-binding family protein
16952434	Cucsa.032340	Cucsa.032340.1	Cucsa.032340.1	PF00076	PTHR24011,PTHR24011:SF180				GO:0003676	AT1G21320.2		nucleotide binding;nucleic acid binding
16952435	Cucsa.032340	Cucsa.032340.2	Cucsa.032340.2	PF00076	PTHR24011,PTHR24011:SF180				GO:0003676	AT1G21320.2		nucleotide binding;nucleic acid binding
16952436	Cucsa.032340	Cucsa.032340.3	Cucsa.032340.3	PF00076	PTHR10501				GO:0003676	AT1G21320.2		nucleotide binding;nucleic acid binding
16952437	Cucsa.032340	Cucsa.032340.4	Cucsa.032340.4	PF00076	PTHR10501				GO:0003676	AT1G21320.2		nucleotide binding;nucleic acid binding
16952438	Cucsa.032340	Cucsa.032340.5	Cucsa.032340.5	PF00076	PTHR10501				GO:0003676	AT1G21320.2		nucleotide binding;nucleic acid binding
16952439	Cucsa.032350	Cucsa.032350.1	Cucsa.032350.1	PF00646	PTHR20995,PTHR20995:SF4				GO:0005515	AT5G52880.1		F-box family protein
16952440	Cucsa.032350	Cucsa.032350.2	Cucsa.032350.2	PF00646	PTHR20995,PTHR20995:SF4				GO:0005515	AT5G52880.1		F-box family protein
16952441	Cucsa.032350	Cucsa.032350.3	Cucsa.032350.3
16952442	Cucsa.032360	Cucsa.032360.1	Cucsa.032360.1	PF00004	PTHR23074,PTHR23074:SF20	KOG0737			GO:0005524,GO:0016887	AT4G27680.1		P-loop containing nucleoside triphosphate hydrolases superfamily protein
16952443	Cucsa.032370	Cucsa.032370.1	Cucsa.032370.1	PF00581	PTHR13253,PTHR13253:SF10	KOG1530				AT4G27700.1		Rhodanese/Cell cycle control phosphatase superfamily protein
16952444	Cucsa.032370	Cucsa.032380.2	Cucsa.032380.2	PF00581						AT4G27700.1		Rhodanese/Cell cycle control phosphatase superfamily protein
16952445	Cucsa.032390	Cucsa.032390.1	Cucsa.032390.1	PF03169					GO:0055085	AT5G53550.2	ATYSL3,YSL3	YELLOW STRIPE like 3
16952446	Cucsa.032390	Cucsa.032390.2	Cucsa.032390.2	PF03169					GO:0055085	AT5G53550.2	ATYSL3,YSL3	YELLOW STRIPE like 3
16952447	Cucsa.032400	Cucsa.032400.1	Cucsa.032400.1	PF00566	PTHR22957,PTHR22957:SF31	KOG2197			GO:0005097,GO:0032313,GO:0005622	AT3G49350.1		Ypt/Rab-GAP domain of gyp1p superfamily protein
16952448	Cucsa.032410	Cucsa.032410.1	Cucsa.032410.1	PF05129	PTHR20934	KOG3214				AT5G46030.1
16952449	Cucsa.032420	Cucsa.032420.1	Cucsa.032420.1	PF00046					GO:0043565,GO:0006355,GO:0003700	AT3G18380.1		sequence-specific DNA binding transcription factors;sequence-specific DNA binding
16952450	Cucsa.032420	Cucsa.032420.2	Cucsa.032420.2							AT3G18380.1		sequence-specific DNA binding transcription factors;sequence-specific DNA binding
16952453	Cucsa.032430	Cucsa.032430.1	Cucsa.032430.1	PF00107,PF08240	PTHR11695,PTHR11695:SF34	KOG1198			GO:0008270,GO:0016491,GO:0055114	AT3G15090.1		GroES-like zinc-binding alcohol dehydrogenase family protein
16952454	Cucsa.032440	Cucsa.032440.1	Cucsa.032440.1							AT3G15095.3
16952455	Cucsa.032450	Cucsa.032450.1	Cucsa.032450.1	PF11282						AT3G15110.1
16952456	Cucsa.032460	Cucsa.032460.1	Cucsa.032460.1							AT2G42760.1
16952457	Cucsa.032470	Cucsa.032470.1	Cucsa.032470.1	PF00201	PTHR11926,PTHR11926:SF77	KOG1192			GO:0016758,GO:0008152	AT5G54010.1		UDP-Glycosyltransferase superfamily protein
16952458	Cucsa.032480	Cucsa.032480.1	Cucsa.032480.1	PF07727	PTHR11439					AT4G23160.1	CRK8	cysteine-rich RLK (RECEPTOR-like protein kinase) 8
16952459	Cucsa.032490	Cucsa.032490.1	Cucsa.032490.1							AT2G31090.1
16952460	Cucsa.032500	Cucsa.032500.1	Cucsa.032500.1	PF02365					GO:0003677,GO:0006355	AT5G53950.1	ANAC098,ATCUC2,CUC2	NAC (No Apical Meristem) domain transcriptional regulator superfamily protein
16952461	Cucsa.032510	Cucsa.032510.1	Cucsa.032510.1	PF00069,PF00560,PF08263	PTHR24420:SF786,PTHR24420	KOG1187			GO:0004672,GO:0005524,GO:0006468,GO:0005515	AT5G53890.1	AtPSKR2,PSKR2	phytosylfokine-alpha receptor 2
16952462	Cucsa.032520	Cucsa.032520.1	Cucsa.032520.1	PF00725,PF02737	PTHR23309	KOG2304	1.1.1.157	K00074	GO:0003857,GO:0016491,GO:0006631,GO:0055114	AT3G15290.1		3-hydroxyacyl-CoA dehydrogenase family protein
16952463	Cucsa.032530	Cucsa.032530.1	Cucsa.032530.1	PF01554	PTHR11206:SF12,PTHR11206				GO:0015238,GO:0015297,GO:0006855,GO:0055085,GO:0016020	AT3G23550.1		MATE efflux family protein
16952464	Cucsa.032540	Cucsa.032540.1	Cucsa.032540.1	PF00596	PTHR20371	KOG2630	3.1.3.77	K09880	GO:0003824,GO:0008152,GO:0046872	AT5G53850.2		haloacid dehalogenase-like hydrolase family protein
16952465	Cucsa.032540	Cucsa.032540.2	Cucsa.032540.2	PF00596	PTHR20371				GO:0046872	AT5G53850.2		haloacid dehalogenase-like hydrolase family protein
16952466	Cucsa.032550	Cucsa.032550.1	Cucsa.032550.1
16952467	Cucsa.032560	Cucsa.032560.1	Cucsa.032560.1	PF02485	PTHR19297,PTHR19297:SF2	KOG0799			GO:0008375,GO:0016020	AT3G15350.1		Core-2/I-branching beta-1,6-N-acetylglucosaminyltransferase family protein
16952468	Cucsa.032560	Cucsa.032560.2	Cucsa.032560.2	PF02485	PTHR19297,PTHR19297:SF2	KOG0799			GO:0008375,GO:0016020	AT3G15350.1		Core-2/I-branching beta-1,6-N-acetylglucosaminyltransferase family protein
16952469	Cucsa.032570	Cucsa.032570.1	Cucsa.032570.1	PF00069	PTHR24056,PTHR24056:SF77	KOG0600			GO:0004672,GO:0005524,GO:0006468	AT1G53050.1		Protein kinase superfamily protein
16952470	Cucsa.032580	Cucsa.032580.1	Cucsa.032580.1	PF07727	PTHR11439					AT4G23160.1	CRK8	cysteine-rich RLK (RECEPTOR-like protein kinase) 8
16952471	Cucsa.032600	Cucsa.032600.1	Cucsa.032600.1							AT1G53035.1
16952472	Cucsa.032600	Cucsa.032610.2	Cucsa.032610.2							AT1G53035.1
16952473	Cucsa.032620	Cucsa.032620.1	Cucsa.032620.1	PF00560	PTHR24420				GO:0005515	AT3G11080.1	AtRLP35,RLP35	receptor like protein 35
16952474	Cucsa.032630	Cucsa.032630.1	Cucsa.032630.1	PF00560,PF08263	PTHR24420:SF474,PTHR24420				GO:0005515	AT2G34930.1		disease resistance family protein / LRR family protein
16952475	Cucsa.032640	Cucsa.032640.1	Cucsa.032640.1
16952476	Cucsa.032650	Cucsa.032650.1	Cucsa.032650.1	PF00403	PTHR22814,PTHR22814:SF36	KOG1603			GO:0046872,GO:0030001	AT3G56891.1		Heavy metal transport/detoxification superfamily protein
16952477	Cucsa.032660	Cucsa.032660.1	Cucsa.032660.1	PF00560	PTHR24420	KOG0472			GO:0005515	AT2G34930.1		disease resistance family protein / LRR family protein
16952478	Cucsa.032670	Cucsa.032670.1	Cucsa.032670.1	PF09790	PTHR24882:SF20,PTHR24882	KOG4688				AT5G21050.1
16952479	Cucsa.032680	Cucsa.032680.1	Cucsa.032680.1
16952480	Cucsa.032690	Cucsa.032690.1	Cucsa.032690.1							AT1G58060.1		RNA helicase family protein
16952481	Cucsa.032700	Cucsa.032700.1	Cucsa.032700.1							AT3G58110.1
16952482	Cucsa.032710	Cucsa.032710.1	Cucsa.032710.1							AT1G58060.1		RNA helicase family protein
16952483	Cucsa.032720	Cucsa.032720.1	Cucsa.032720.1							AT1G58060.1		RNA helicase family protein
16952484	Cucsa.032730	Cucsa.032730.1	Cucsa.032730.1							AT1G58060.1		RNA helicase family protein
16952485	Cucsa.032740	Cucsa.032740.1	Cucsa.032740.1	PF00327,PF08079	PTHR11524				GO:0003735,GO:0006412,GO:0005840	AT1G80750.1		Ribosomal protein L30/L7 family protein
16952486	Cucsa.032750	Cucsa.032750.1	Cucsa.032750.1		PTHR18934:SF68,PTHR18934					AT1G58060.1		RNA helicase family protein
16952487	Cucsa.032760	Cucsa.032760.1	Cucsa.032760.1							AT1G58060.1		RNA helicase family protein
16952488	Cucsa.032770	Cucsa.032770.1	Cucsa.032770.1
16952490	Cucsa.032790	Cucsa.032790.1	Cucsa.032790.1		PTHR18934:SF68,PTHR18934					AT1G58060.1		RNA helicase family protein
16952491	Cucsa.032800	Cucsa.032800.1	Cucsa.032800.1		PTHR18934:SF68,PTHR18934					AT1G58060.1		RNA helicase family protein
16952492	Cucsa.032810	Cucsa.032810.1	Cucsa.032810.1	PF07717	PTHR18934:SF68,PTHR18934					AT1G58060.1		RNA helicase family protein
16952493	Cucsa.032820	Cucsa.032820.1	Cucsa.032820.1	PF05653	PTHR12570	KOG2922			GO:0016020	AT1G71900.1		Protein of unknown function (DUF803)
16952494	Cucsa.032830	Cucsa.032830.1	Cucsa.032830.1	PF08991						AT1G09794.1		Cox19 family protein (CHCH motif)
16952495	Cucsa.032840	Cucsa.032840.1	Cucsa.032840.1
16952496	Cucsa.032850	Cucsa.032850.1	Cucsa.032850.1
16952497	Cucsa.032860	Cucsa.032860.1	Cucsa.032860.1							ATCG00800.1		structural constituent of ribosome
16952498	Cucsa.032870	Cucsa.032870.1	Cucsa.032870.1	PF04833						AT1G09790.1	COBL6	COBRA-like protein 6 precursor
16952499	Cucsa.032880	Cucsa.032880.1	Cucsa.032880.1	PF00170	PTHR13301:SF28,PTHR13301				GO:0003700,GO:0043565,GO:0046983,GO:0006355	AT1G58110.2		Basic-leucine zipper (bZIP) transcription factor family protein
16952500	Cucsa.032880	Cucsa.032880.2	Cucsa.032880.2	PF00170	PTHR13301:SF28,PTHR13301				GO:0003700,GO:0043565,GO:0046983,GO:0006355	AT1G58110.1		Basic-leucine zipper (bZIP) transcription factor family protein
16952501	Cucsa.032890	Cucsa.032890.1	Cucsa.032890.1	PF08284,PF00665	PTHR10178,PTHR10178:SF14				GO:0015074,GO:0003677	AT3G29750.1		Eukaryotic aspartyl protease family protein
16952502	Cucsa.032900	Cucsa.032900.1	Cucsa.032900.1	PF01544	PTHR13890	KOG2662			GO:0055085,GO:0046873,GO:0030001,GO:0016020	AT3G58970.1	MGT6,MRS2-4	magnesium transporter 6
16952503	Cucsa.032910	Cucsa.032910.1	Cucsa.032910.1	PF00249,PF00226	PTHR24078:SF29,PTHR24078	KOG0724		K09522	GO:0031072,GO:0003677	AT3G11450.1		DnaJ domain ;Myb-like DNA-binding domain
16952504	Cucsa.032920	Cucsa.032920.1	Cucsa.032920.1	PF05470,PF01399	PTHR13937	KOG1076		K03252	GO:0003743,GO:0006413,GO:0005852,GO:0005515	AT3G56150.1	ATEIF3C-1,ATTIF3C1,EIF3C,EIF3C-1,TIF3C1	eukaryotic translation initiation factor 3C
16952505	Cucsa.032930	Cucsa.032930.1	Cucsa.032930.1	PF03094				K08472	GO:0008219,GO:0016021	AT1G11000.1	ATMLO4,MLO4	Seven transmembrane MLO family protein
16952506	Cucsa.032930	Cucsa.032930.2	Cucsa.032930.2	PF03094					GO:0008219,GO:0016021	AT1G11000.1	ATMLO4,MLO4	Seven transmembrane MLO family protein
16952507	Cucsa.032940	Cucsa.032940.1	Cucsa.032940.1	PF00111				K02639	GO:0009055,GO:0051536	AT1G60950.1	ATFD2,FED A	2Fe-2S ferredoxin-like superfamily protein
16952508	Cucsa.032950	Cucsa.032950.1	Cucsa.032950.1	PF00111					GO:0009055,GO:0051536	AT1G60950.1	ATFD2,FED A	2Fe-2S ferredoxin-like superfamily protein
16952509	Cucsa.032960	Cucsa.032960.1	Cucsa.032960.1	PF02990	PTHR10766,PTHR10766:SF7	KOG1277			GO:0016021	AT1G10950.1	AtTMN1,TMN1	transmembrane nine 1
16952510	Cucsa.032960	Cucsa.032960.2	Cucsa.032960.2	PF02990	PTHR10766,PTHR10766:SF7	KOG1277			GO:0016021	AT1G10950.1	AtTMN1,TMN1	transmembrane nine 1
16952511	Cucsa.032970	Cucsa.032970.1	Cucsa.032970.1	PF00270	PTHR13710:SF13,PTHR13710				GO:0003676,GO:0005524,GO:0008026,GO:0006310	AT1G10930.1	ATRECQ4A,ATSGS1,RECQ4A	DNA helicase (RECQl4A)
16952512	Cucsa.032980	Cucsa.032980.1	Cucsa.032980.1	PF00570,PF00271,PF09382	PTHR13710:SF13,PTHR13710		3.6.4.12	K10901	GO:0003676,GO:0004386,GO:0005524,GO:0005622,GO:0043140,GO:0006260,GO:0006281,GO:0008026,GO:0006310	AT1G10930.1	ATRECQ4A,ATSGS1,RECQ4A	DNA helicase (RECQl4A)
16952513	Cucsa.032990	Cucsa.032990.1	Cucsa.032990.1	PF00464	PTHR11680	KOG2467	2.1.2.1	K00600	GO:0004372,GO:0006544,GO:0006563	AT1G22020.1	SHM6	serine hydroxymethyltransferase 6
16952514	Cucsa.033000	Cucsa.033000.1	Cucsa.033000.1							AT1G22030.1
16952515	Cucsa.033010	Cucsa.033010.1	Cucsa.033010.1	PF11834,PF00520,PF00027	PTHR10217:SF6,PTHR10217	KOG0498			GO:0005216,GO:0006811,GO:0055085,GO:0016020	AT4G22200.1	AKT2,AKT2/3,AKT3,KT2/3	potassium transport 2/3
16952516	Cucsa.033020	Cucsa.033020.1	Cucsa.033020.1	PF01501,PF06427	PTHR11226	KOG1879	2.4.1.-	K11718	GO:0003980,GO:0006486,GO:0016757	AT1G71220.2	EBS1,PSL2,UGGT	UDP-glucose:glycoprotein glucosyltransferases;transferases, transferring hexosyl groups;transferases, transferring glycosyl groups
16952517	Cucsa.033020	Cucsa.033020.2	Cucsa.033020.2	PF01501,PF06427	PTHR11226	KOG1879			GO:0003980,GO:0006486,GO:0016757	AT1G71220.2	EBS1,PSL2,UGGT	UDP-glucose:glycoprotein glucosyltransferases;transferases, transferring hexosyl groups;transferases, transferring glycosyl groups
16952518	Cucsa.033030	Cucsa.033030.1	Cucsa.033030.1	PF00069	PTHR24420,PTHR24420:SF420	KOG1187			GO:0004672,GO:0005524,GO:0006468	AT1G11050.1		Protein kinase superfamily protein
16952519	Cucsa.033040	Cucsa.033040.1	Cucsa.033040.1	PF00078	PTHR19446:SF182,PTHR19446				GO:0006278,GO:0003964,GO:0003723
16952520	Cucsa.033050	Cucsa.033050.1	Cucsa.033050.1	PF03810,PF02985	PTHR10527,PTHR10527:SF6	KOG2171			GO:0005515,GO:0008565,GO:0006886	AT4G27640.1		ARM repeat superfamily protein
16952521	Cucsa.033050	Cucsa.033050.2	Cucsa.033050.2	PF03810,PF02985	PTHR10527,PTHR10527:SF6	KOG2171			GO:0005515,GO:0008565,GO:0006886	AT4G27640.1		ARM repeat superfamily protein
16952522	Cucsa.033060	Cucsa.033060.1	Cucsa.033060.1	PF00407					GO:0009607,GO:0006952	AT1G70840.1	MLP31	MLP-like protein 31
16952523	Cucsa.033070	Cucsa.033070.1	Cucsa.033070.1
16952524	Cucsa.033080	Cucsa.033080.1	Cucsa.033080.1	PF00190					GO:0045735	AT1G07750.1		RmlC-like cupins superfamily protein
16952525	Cucsa.033090	Cucsa.033090.1	Cucsa.033090.1	PF00190					GO:0045735	AT1G07750.1		RmlC-like cupins superfamily protein
16952526	Cucsa.033100	Cucsa.033100.1	Cucsa.033100.1
16952527	Cucsa.033110	Cucsa.033110.1	Cucsa.033110.1	PF03446	PTHR22981,PTHR22981:SF31	KOG0409			GO:0004616,GO:0006098,GO:0055114,GO:0016491	AT1G71180.1		6-phosphogluconate dehydrogenase family protein
16952528	Cucsa.033120	Cucsa.033120.1	Cucsa.033120.1	PF00652
16952529	Cucsa.033130	Cucsa.033130.1	Cucsa.033130.1	PF03715	PTHR12687,PTHR12687:SF5	KOG2256				AT3G55510.1	RBL	Noc2p family
16952530	Cucsa.033130	Cucsa.033130.2	Cucsa.033130.2	PF03715	PTHR12687,PTHR12687:SF5	KOG2256				AT3G55510.1	RBL	Noc2p family
16952531	Cucsa.033140	Cucsa.033140.1	Cucsa.033140.1	PF00380	PTHR21569	KOG1753		K02960	GO:0003735,GO:0006412,GO:0005622,GO:0005840	AT2G09990.1		Ribosomal protein S5 domain 2-like superfamily protein
16952532	Cucsa.033150	Cucsa.033150.1	Cucsa.033150.1	PF00581	PTHR11364	KOG1529	2.8.1.1,2.8.1.2	K01011		AT1G79230.1	ATMST1,ATRDH1,MST1,ST1,STR1	mercaptopyruvate sulfurtransferase 1
16952533	Cucsa.033160	Cucsa.033160.1	Cucsa.033160.1	PF01535	PTHR24015					AT1G16480.1		Tetratricopeptide repeat (TPR)-like superfamily protein
16952534	Cucsa.033170	Cucsa.033170.1	Cucsa.033170.1
16952535	Cucsa.033180	Cucsa.033180.1	Cucsa.033180.1							AT2G02850.1	ARPN	plantacyanin
16952536	Cucsa.033190	Cucsa.033190.1	Cucsa.033190.1	PF02298					GO:0005507,GO:0009055	AT2G02850.1	ARPN	plantacyanin
16952537	Cucsa.033390	Cucsa.033390.1	Cucsa.033390.1
16952538	Cucsa.033590	Cucsa.033590.1	Cucsa.033590.1		PTHR22930					AT1G43722.1
16952539	Cucsa.033600	Cucsa.033600.1	Cucsa.033600.1	PF02921,PF00355	PTHR10134	KOG1671	1.10.2.2	K00411	GO:0016491,GO:0051537,GO:0055114,GO:0008121,GO:0016679	AT5G13440.1		Ubiquinol-cytochrome C reductase iron-sulfur subunit
16952540	Cucsa.033610	Cucsa.033610.1	Cucsa.033610.1	PF02921,PF00355	PTHR10134	KOG1671	1.10.2.2	K00411	GO:0008121,GO:0055114,GO:0016491,GO:0051537,GO:0016679	AT5G13430.1		Ubiquinol-cytochrome C reductase iron-sulfur subunit
16952541	Cucsa.033620	Cucsa.033620.1	Cucsa.033620.1	PF12046						AT3G26710.1	CCB1	cofactor assembly of complex C
16952542	Cucsa.033630	Cucsa.033630.1	Cucsa.033630.1		PTHR13052					AT5G13950.1
16952543	Cucsa.033640	Cucsa.033640.1	Cucsa.033640.1	PF00069,PF00560,PF08263	PTHR24420,PTHR24420:SF99	KOG1187			GO:0004672,GO:0005524,GO:0006468,GO:0005515	AT3G02130.1	RPK2,TOAD2	receptor-like protein kinase 2
16952544	Cucsa.033650	Cucsa.033650.1	Cucsa.033650.1	PF04900	PTHR12416	KOG3164				AT2G34570.1	MEE21	PIN domain-like family protein
16952545	Cucsa.033650	Cucsa.033650.2	Cucsa.033650.2	PF04900	PTHR12416	KOG3164				AT2G34570.1	MEE21	PIN domain-like family protein
16952546	Cucsa.033650	Cucsa.033650.3	Cucsa.033650.3	PF04900	PTHR12416	KOG3164				AT2G34570.1	MEE21	PIN domain-like family protein
16952547	Cucsa.033660	Cucsa.033660.1	Cucsa.033660.1	PF07714	PTHR24420,PTHR24420:SF451	KOG1187			GO:0004672,GO:0005524,GO:0006468	AT3G26700.1		Protein kinase superfamily protein
16952549	Cucsa.033660	Cucsa.033660.3	Cucsa.033660.3	PF07714	PTHR24420,PTHR24420:SF451	KOG1187			GO:0004672,GO:0005524,GO:0006468	AT3G26700.1		Protein kinase superfamily protein
16952550	Cucsa.033660	Cucsa.033660.4	Cucsa.033660.4	PF07714	PTHR24420,PTHR24420:SF451	KOG1187			GO:0004672,GO:0005524,GO:0006468	AT3G26700.1		Protein kinase superfamily protein
16952551	Cucsa.033670	Cucsa.033670.1	Cucsa.033670.1	PF01503,PF01502	PTHR21256,PTHR21256:SF5		3.5.4.19,3.6.1.31	K11755	GO:0004635,GO:0000105	AT1G31860.1	AT-IE,HISN2	histidine biosynthesis bifunctional protein (HISIE)
16952554	Cucsa.033670	Cucsa.033670.4	Cucsa.033670.4	PF01503,PF01502	PTHR21256,PTHR21256:SF5		3.5.4.19,3.6.1.31	K11755	GO:0004635,GO:0000105	AT1G31860.1	AT-IE,HISN2	histidine biosynthesis bifunctional protein (HISIE)
16952555	Cucsa.033670	Cucsa.033670.5	Cucsa.033670.5	PF01503,PF01502	PTHR21256,PTHR21256:SF5		3.5.4.19,3.6.1.31	K11755	GO:0004635,GO:0000105	AT1G31860.1	AT-IE,HISN2	histidine biosynthesis bifunctional protein (HISIE)
16952556	Cucsa.033670	Cucsa.033670.6	Cucsa.033670.6	PF01503,PF01502	PTHR21256,PTHR21256:SF5				GO:0004635,GO:0000105	AT1G31860.1	AT-IE,HISN2	histidine biosynthesis bifunctional protein (HISIE)
16952557	Cucsa.033680	Cucsa.033680.1	Cucsa.033680.1	PF01667	PTHR11594	KOG1779		K02978	GO:0003735,GO:0006412,GO:0005622,GO:0005840	AT3G61110.1	ARS27A,RS27A	ribosomal protein S27
16952558	Cucsa.033690	Cucsa.033690.1	Cucsa.033690.1	PF02536	PTHR13068,PTHR13068:SF3	KOG1267				AT4G02990.1		Mitochondrial transcription termination factor family protein
16952559	Cucsa.033700	Cucsa.033700.1	Cucsa.033700.1		PTHR25480					AT1G10510.1	emb2004	RNI-like superfamily protein
16952561	Cucsa.033720	Cucsa.033720.1	Cucsa.033720.1		PTHR24106:SF36,PTHR24106	KOG1909			GO:0005515	AT1G10510.1	emb2004	RNI-like superfamily protein
16952562	Cucsa.033730	Cucsa.033730.1	Cucsa.033730.1	PF00226	PTHR24078	KOG0713			GO:0031072	AT1G24120.1	ARL1	ARG1-like 1
16952563	Cucsa.033740	Cucsa.033740.1	Cucsa.033740.1	PF01105	PTHR22811:SF5,PTHR22811	KOG1691			GO:0006810,GO:0016021	AT1G26690.1		emp24/gp25L/p24 family/GOLD family protein
16952564	Cucsa.033750	Cucsa.033750.1	Cucsa.033750.1	PF00696	PTHR24802:SF3,PTHR24802				GO:0008652	AT1G26640.1		Amino acid kinase family protein
16952565	Cucsa.033760	Cucsa.033760.1	Cucsa.033760.1		PTHR10971:SF5,PTHR10971					AT1G69400.1		Transducin/WD40 repeat-like superfamily protein
16952566	Cucsa.033770	Cucsa.033770.1	Cucsa.033770.1	PF00107	PTHR11695,PTHR11695:SF5	KOG1196			GO:0008270,GO:0016491,GO:0055114	AT5G17000.1		Zinc-binding dehydrogenase family protein
16952567	Cucsa.033780	Cucsa.033780.1	Cucsa.033780.1	PF03776					GO:0032955,GO:0051301	AT1G69390.1	ARC12,ATMINE1,MINE1	homologue of bacterial MinE 1
16952568	Cucsa.033790	Cucsa.033790.1	Cucsa.033790.1	PF07690	PTHR19432,PTHR19432:SF2	KOG0637			GO:0055085,GO:0016021	AT2G02860.1	ATSUC3,ATSUT2,SUC3,SUT2	sucrose transporter 2
16952569	Cucsa.033790	Cucsa.033790.2	Cucsa.033790.2	PF07690	PTHR19432,PTHR19432:SF2	KOG0637			GO:0055085,GO:0016021	AT2G02860.1	ATSUC3,ATSUT2,SUC3,SUT2	sucrose transporter 2
16952570	Cucsa.033800	Cucsa.033800.1	Cucsa.033800.1		PTHR14304:SF2,PTHR14304	KOG4246				AT2G03150.1	emb1579	ATP/GTP-binding protein family
16952571	Cucsa.033800	Cucsa.033800.2	Cucsa.033800.2		PTHR14304:SF2,PTHR14304	KOG4246				AT2G03150.1	emb1579	ATP/GTP-binding protein family
16952572	Cucsa.033810	Cucsa.033810.1	Cucsa.033810.1						GO:0005515	AT3G18670.1		Ankyrin repeat family protein
16952573	Cucsa.033810	Cucsa.033810.2	Cucsa.033810.2						GO:0005515	AT3G18670.1		Ankyrin repeat family protein
16952575	Cucsa.033820	Cucsa.033820.1	Cucsa.033820.1			KOG4412			GO:0005515	AT3G18670.1		Ankyrin repeat family protein
16952576	Cucsa.033830	Cucsa.033830.1	Cucsa.033830.1	PF07224			3.1.1.14	K08099	GO:0047746,GO:0015996	AT1G19670.1	ATCLH1,ATHCOR1,CLH1,CORI1	chlorophyllase 1
16952577	Cucsa.033840	Cucsa.033840.1	Cucsa.033840.1	PF08672	PTHR11932,PTHR11932:SF1					AT2G04660.1	APC2	anaphase-promoting complex/cyclosome 2
16952578	Cucsa.033850	Cucsa.033850.1	Cucsa.033850.1	PF00888	PTHR11932,PTHR11932:SF1				GO:0031625,GO:0031461,GO:0006511	AT2G04660.1	APC2	anaphase-promoting complex/cyclosome 2
16952579	Cucsa.033860	Cucsa.033860.1	Cucsa.033860.1	PF00888	PTHR11932,PTHR11932:SF1			K03349	GO:0031625,GO:0031461,GO:0006511	AT2G04660.1	APC2	anaphase-promoting complex/cyclosome 2
16952580	Cucsa.033860	Cucsa.033860.2	Cucsa.033860.2	PF00888	PTHR11932,PTHR11932:SF1				GO:0031625,GO:0031461,GO:0006511	AT2G04660.1	APC2	anaphase-promoting complex/cyclosome 2
16952581	Cucsa.033870	Cucsa.033870.1	Cucsa.033870.1	PF03159,PF00098	PTHR12341	KOG2044	3.1.13.-	K12619	GO:0003676,GO:0008270,GO:0004527,GO:0005622	AT1G75660.1	AtXRN3,XRN3	5\'-3\' exoribonuclease 3
16952582	Cucsa.033880	Cucsa.033880.1	Cucsa.033880.1	PF03105,PF03124	PTHR10783,PTHR10783:SF4	KOG1162			GO:0016021	AT1G14040.1		EXS (ERD1/XPR1/SYG1) family protein
16952583	Cucsa.033900	Cucsa.033900.1	Cucsa.033900.1	PF00639	PTHR10657	KOG3258	5.2.1.8	K09579	GO:0016853	AT1G26550.1		FKBP-like peptidyl-prolyl cis-trans isomerase family protein
16952584	Cucsa.033910	Cucsa.033910.1	Cucsa.033910.1	PF00295					GO:0004650,GO:0005975	AT2G43890.1		Pectin lyase-like superfamily protein
16952585	Cucsa.033920	Cucsa.033920.1	Cucsa.033920.1	PF00069	PTHR11584:SF259,PTHR11584	KOG0594			GO:0004672,GO:0005524,GO:0006468	AT1G68830.1	STN7	STT7 homolog STN7
16952586	Cucsa.033930	Cucsa.033930.1	Cucsa.033930.1						GO:0008270,GO:0005622	AT1G68360.1		C2H2 and C2HC zinc fingers superfamily protein
16952587	Cucsa.033940	Cucsa.033940.1	Cucsa.033940.1	PF00432	PTHR11764,PTHR11764:SF3				GO:0003824	AT1G78960.1	ATLUP2,LUP2	lupeol synthase 2
16952588	Cucsa.033950	Cucsa.033950.1	Cucsa.033950.1	PF00432	PTHR11764,PTHR11764:SF3				GO:0003824	AT1G78970.2	ATLUP1,LUP1	lupeol synthase 1
16952589	Cucsa.034150	Cucsa.034150.1	Cucsa.034150.1		PTHR22930					AT5G41980.1
16952590	Cucsa.034350	Cucsa.034350.1	Cucsa.034350.1							AT1G77765.2
16952591	Cucsa.034360	Cucsa.034360.1	Cucsa.034360.1	PF07800						AT4G08460.2		Protein of unknown function (DUF1644)
16952592	Cucsa.034370	Cucsa.034370.1	Cucsa.034370.1	PF00069	PTHR24361:SF63,PTHR24361	KOG0198	2.7.11.25	K13414	GO:0004672,GO:0005524,GO:0006468	AT4G08500.1	ARAKIN,ATMEKK1,MAPKKK8,MEKK1	MAPK/ERK kinase kinase 1
16952593	Cucsa.034380	Cucsa.034380.1	Cucsa.034380.1	PF00534	PTHR13036	KOG2941	2.4.1.142	K03842	GO:0009058	AT1G16570.1		UDP-Glycosyltransferase superfamily protein
16952594	Cucsa.034390	Cucsa.034390.1	Cucsa.034390.1	PF01535	PTHR24015,PTHR24015:SF157					AT5G08305.1		Pentatricopeptide repeat (PPR) superfamily protein
16952595	Cucsa.034400	Cucsa.034400.1	Cucsa.034400.1							AT1G36990.1
16952596	Cucsa.034400	Cucsa.034400.2	Cucsa.034400.2							AT1G36990.1
16952598	Cucsa.034430	Cucsa.034430.1	Cucsa.034430.1	PF05255	PTHR13180	KOG3393				AT1G36980.1
16952599	Cucsa.034440	Cucsa.034440.1	Cucsa.034440.1		PTHR13793,PTHR13793:SF47	KOG0954			GO:0035556,GO:0005515,GO:0047134,GO:0055114	AT1G77800.2		PHD finger family protein
16952600	Cucsa.034450	Cucsa.034450.1	Cucsa.034450.1	PF01853,PF11717	PTHR10615	KOG2747	2.3.1.48	K11308	GO:0016747,GO:0045449,GO:0005634,GO:0006355,GO:0008270,GO:0005622	AT5G64610.1	HAM1	histone acetyltransferase of the MYST family 1
16952601	Cucsa.034460	Cucsa.034460.1	Cucsa.034460.1							AT1G36940.1
16952602	Cucsa.034470	Cucsa.034470.1	Cucsa.034470.1	PF03662	PTHR14363,PTHR14363:SF7				GO:0016798,GO:0016020	AT5G07830.1	AtGUS2,GUS2	glucuronidase 2
16952603	Cucsa.034480	Cucsa.034480.1	Cucsa.034480.1	PF04570						AT1G78020.1		Protein of unknown function (DUF581)
16952604	Cucsa.034490	Cucsa.034490.1	Cucsa.034490.1
16952605	Cucsa.034500	Cucsa.034500.1	Cucsa.034500.1	PF02785,PF08326,PF00364,PF02786,PF00289,PF01039	PTHR18866:SF4,PTHR18866	KOG0368	6.3.4.14,6.4.1.2	K11262	GO:0003989,GO:0005524,GO:0006633,GO:0003824,GO:0008152,GO:0016874	AT1G36160.2	ACC1,AT-ACC1,EMB22,GK,PAS3	acetyl-CoA carboxylase 1
16952606	Cucsa.034510	Cucsa.034510.1	Cucsa.034510.1	PF01926,PF10396	PTHR11649,PTHR11649:SF28	KOG1191		K03650	GO:0005525,GO:0005622,GO:0007264	AT1G78010.1		tRNA modification GTPase, putative
16952607	Cucsa.034520	Cucsa.034520.1	Cucsa.034520.1							AT5G41980.1
16952609	Cucsa.034540	Cucsa.034540.1	Cucsa.034540.1	PF01740,PF00916	PTHR11814:SF46,PTHR11814	KOG0236			GO:0005215,GO:0006810,GO:0055085,GO:0016021	AT5G10180.1	AST68,SULTR2;1	slufate transporter 2;1
16952610	Cucsa.034550	Cucsa.034550.1	Cucsa.034550.1							AT1G22140.1
16952611	Cucsa.034550	Cucsa.034550.2	Cucsa.034550.2							AT1G22140.1
16952612	Cucsa.034550	Cucsa.034550.3	Cucsa.034550.3							AT1G22140.1
16952613	Cucsa.034560	Cucsa.034560.1	Cucsa.034560.1	PF00403	PTHR22814,PTHR22814:SF14	KOG1603			GO:0046872,GO:0030001	AT4G08570.1		Heavy metal transport/detoxification superfamily protein
16952614	Cucsa.034570	Cucsa.034570.1	Cucsa.034570.1	PF00026	PTHR13683,PTHR13683:SF98	KOG1339			GO:0006508,GO:0004190	AT5G10080.1		Eukaryotic aspartyl protease family protein
16952615	Cucsa.034580	Cucsa.034580.1	Cucsa.034580.1	PF11957	PTHR13265	KOG2491		K12878		AT5G09860.1	AtHPR1,AtTHO1,HPR1,THO1	nuclear matrix protein-related
16952616	Cucsa.034590	Cucsa.034590.1	Cucsa.034590.1	PF00295					GO:0004650,GO:0005975	AT3G59850.1		Pectin lyase-like superfamily protein
16952617	Cucsa.034600	Cucsa.034600.1	Cucsa.034600.1	PF01248	PTHR11449	KOG2988		K02908	GO:0006412,GO:0005840,GO:0005622,GO:0003735	AT1G77940.1		Ribosomal protein L7Ae/L30e/S12e/Gadd45 family protein
16952618	Cucsa.034600	Cucsa.034600.2	Cucsa.034600.2	PF01248	PTHR11449	KOG2988		K02908	GO:0006412,GO:0005840,GO:0005622,GO:0003735	AT1G77940.1		Ribosomal protein L7Ae/L30e/S12e/Gadd45 family protein
16952619	Cucsa.034610	Cucsa.034610.1	Cucsa.034610.1	PF11250						AT1G22110.1		structural constituent of ribosome
16952620	Cucsa.034620	Cucsa.034620.1	Cucsa.034620.1	PF11250						AT1G22110.1		structural constituent of ribosome
16952621	Cucsa.034630	Cucsa.034630.1	Cucsa.034630.1							AT5G41980.1
16952622	Cucsa.034640	Cucsa.034640.1	Cucsa.034640.1
16952623	Cucsa.034650	Cucsa.034650.1	Cucsa.034650.1	PF07727	PTHR11439					AT1G22060.1
16952624	Cucsa.034660	Cucsa.034660.1	Cucsa.034660.1			KOG0978				AT1G22060.1
16952625	Cucsa.034660	Cucsa.034660.2	Cucsa.034660.2			KOG0978				AT1G22060.1
16952627	Cucsa.034660	Cucsa.034660.4	Cucsa.034660.4			KOG0978				AT1G22060.1
16952628	Cucsa.034670	Cucsa.034670.1	Cucsa.034670.1	PF00023,PF00520,PF11834,PF00027	PTHR10217:SF6,PTHR10217	KOG0498			GO:0005515,GO:0005216,GO:0006811,GO:0055085,GO:0016020	AT3G02850.1	SKOR	STELAR K+ outward rectifier
16952629	Cucsa.034680	Cucsa.034680.1	Cucsa.034680.1	PF01124	PTHR10250,PTHR10250:SF1		2.5.1.18	K00799		AT1G65820.1		microsomal glutathione s-transferase, putative
16952630	Cucsa.034690	Cucsa.034690.1	Cucsa.034690.1	PF04828		KOG4192			GO:0016846,GO:0008152	AT5G16940.2		carbon-sulfur lyases
16952631	Cucsa.034700	Cucsa.034700.1	Cucsa.034700.1							AT5G35695.1
16952632	Cucsa.034710	Cucsa.034710.1	Cucsa.034710.1							AT5G37550.1
16952633	Cucsa.034720	Cucsa.034720.1	Cucsa.034720.1	PF03951,PF00120	PTHR20852:SF14,PTHR20852	KOG0683	6.3.1.2	K01915	GO:0004356,GO:0006807,GO:0006542	AT1G66200.1	ATGSR2,GSR2	glutamine synthase clone F11
16952634	Cucsa.034720	Cucsa.034720.2	Cucsa.034720.2	PF03951,PF00120	PTHR20852:SF14,PTHR20852	KOG0683			GO:0004356,GO:0006807,GO:0006542	AT1G66200.1	ATGSR2,GSR2	glutamine synthase clone F11
16952635	Cucsa.034720	Cucsa.034720.3	Cucsa.034720.3	PF03951,PF00120	PTHR20852:SF14,PTHR20852				GO:0004356,GO:0006807,GO:0006542	AT1G66200.1	ATGSR2,GSR2	glutamine synthase clone F11
16952636	Cucsa.034720	Cucsa.034720.4	Cucsa.034720.4	PF03951,PF00120	PTHR20852:SF14,PTHR20852				GO:0004356,GO:0006542,GO:0006807	AT1G66200.1	ATGSR2,GSR2	glutamine synthase clone F11
16952637	Cucsa.034720	Cucsa.034720.5	Cucsa.034720.5	PF03951,PF00120	PTHR20852:SF14,PTHR20852				GO:0004356,GO:0006542,GO:0006807	AT1G66200.1	ATGSR2,GSR2	glutamine synthase clone F11
16952639	Cucsa.034730	Cucsa.034730.1	Cucsa.034730.1	PF02985	PTHR14418				GO:0005515	AT5G37630.1	EMB2656	ARM repeat superfamily protein
16952640	Cucsa.034740	Cucsa.034740.1	Cucsa.034740.1		PTHR10178,PTHR10178:SF14					ATMG00860.1		DNA/RNA polymerases superfamily protein
16952641	Cucsa.034750	Cucsa.034750.1	Cucsa.034750.1	PF00078,PF00665	PTHR10178,PTHR10178:SF14				GO:0003723,GO:0003964,GO:0006278,GO:0015074,GO:0003677	ATMG00860.1		DNA/RNA polymerases superfamily protein
16952642	Cucsa.034760	Cucsa.034760.1	Cucsa.034760.1		PTHR14418			K06678		AT5G37630.1	EMB2656	ARM repeat superfamily protein
16952643	Cucsa.034770	Cucsa.034770.1	Cucsa.034770.1	PF00293	PTHR12629	KOG2839			GO:0016787	AT1G14860.1	atnudt18,NUDT18	nudix hydrolase homolog 18
16952644	Cucsa.034780	Cucsa.034780.1	Cucsa.034780.1		PTHR11697,PTHR11697:SF9					AT1G19260.1		TTF-type zinc finger protein with HAT dimerisation domain
16952645	Cucsa.034790	Cucsa.034790.1	Cucsa.034790.1	PF01657	PTHR11795					AT5G37660.2	PDLP7	plasmodesmata-located protein 7
16952646	Cucsa.034790	Cucsa.034790.2	Cucsa.034790.2	PF01657	PTHR11795					AT5G37660.1	PDLP7	plasmodesmata-located protein 7
16952647	Cucsa.034790	Cucsa.034790.3	Cucsa.034790.3	PF01657	PTHR11795					AT5G37660.2	PDLP7	plasmodesmata-located protein 7
16952648	Cucsa.034800	Cucsa.034800.1	Cucsa.034800.1							AT3G03280.1
16952649	Cucsa.034810	Cucsa.034810.1	Cucsa.034810.1
16952650	Cucsa.034820	Cucsa.034820.1	Cucsa.034820.1							AT5G37930.1		Protein with RING/U-box and TRAF-like domains
16952651	Cucsa.034830	Cucsa.034830.1	Cucsa.034830.1							AT1G66480.1	PMI2	plastid movement impaired 2
16952652	Cucsa.034830	Cucsa.034830.2	Cucsa.034830.2							AT1G66480.1	PMI2	plastid movement impaired 2
16952653	Cucsa.034840	Cucsa.034840.1	Cucsa.034840.1	PF00514	PTHR23315:SF39,PTHR23315				GO:0005515	AT3G03440.1		ARM repeat superfamily protein
16952654	Cucsa.035040	Cucsa.035040.1	Cucsa.035040.1		PTHR23079				GO:0003968	AT1G14790.1	ATRDRP1,RDR1	RNA-dependent RNA polymerase 1
16952655	Cucsa.035240	Cucsa.035240.1	Cucsa.035240.1	PF05199,PF00732	PTHR10668,PTHR10668:SF14	KOG1238			GO:0016614,GO:0050660,GO:0055114	AT4G19380.1		Long-chain fatty alcohol dehydrogenase family protein
16952657	Cucsa.035260	Cucsa.035260.1	Cucsa.035260.1
16952658	Cucsa.035460	Cucsa.035460.1	Cucsa.035460.1	PF02536						AT5G07900.1		Mitochondrial transcription termination factor family protein
16952659	Cucsa.035660	Cucsa.035660.1	Cucsa.035660.1	PF00067	PTHR24298:SF35,PTHR24298	KOG0156			GO:0005506,GO:0009055,GO:0016705,GO:0020037,GO:0055114	AT5G05260.1	CYP79A2	cytochrome p450 79a2
16952660	Cucsa.035860	Cucsa.035860.1	Cucsa.035860.1
16952661	Cucsa.036060	Cucsa.036060.1	Cucsa.036060.1	PF00487	PTHR11351:SF2,PTHR11351	KOG1600			GO:0006629,GO:0055114,GO:0016491	AT3G15850.1	ADS3,FAD5,FADB,JB67	fatty acid desaturase 5
16952662	Cucsa.036070	Cucsa.036070.1	Cucsa.036070.1		PTHR22930					AT5G41980.1
16952663	Cucsa.036080	Cucsa.036080.1	Cucsa.036080.1	PF00487	PTHR11351:SF2,PTHR11351	KOG1600			GO:0006629,GO:0055114,GO:0016491	AT3G15850.1	ADS3,FAD5,FADB,JB67	fatty acid desaturase 5
16952664	Cucsa.036090	Cucsa.036090.1	Cucsa.036090.1
16952665	Cucsa.036100	Cucsa.036100.1	Cucsa.036100.1							AT2G10940.2		Bifunctional inhibitor/lipid-transfer protein/seed storage 2S albumin superfamily protein
16952666	Cucsa.036110	Cucsa.036110.1	Cucsa.036110.1		PTHR12979,PTHR12979:SF4	KOG2471		K12607	GO:0005515,GO:0042802	AT5G35430.1		Tetratricopeptide repeat (TPR)-like superfamily protein
16952667	Cucsa.036120	Cucsa.036120.1	Cucsa.036120.1	PF12231
16952668	Cucsa.036130	Cucsa.036130.1	Cucsa.036130.1	PF05691						AT5G20250.4	DIN10	Raffinose synthase family protein
16952669	Cucsa.036140	Cucsa.036140.1	Cucsa.036140.1	PF02892,PF05699	PTHR10775:SF11,PTHR10775	KOG1121			GO:0003677,GO:0046983	AT3G42170.1		BED zinc finger ;hAT family dimerisation domain
16952670	Cucsa.036150	Cucsa.036150.1	Cucsa.036150.1
16952671	Cucsa.036160	Cucsa.036160.1	Cucsa.036160.1	PF00069	PTHR24420,PTHR24420:SF661	KOG1187			GO:0004672,GO:0005524,GO:0006468	AT5G15080.1		Protein kinase superfamily protein
16952672	Cucsa.036170	Cucsa.036170.1	Cucsa.036170.1		PTHR14942					AT4G32270.1		Ubiquitin-like superfamily protein
16952673	Cucsa.036180	Cucsa.036180.1	Cucsa.036180.1
16952674	Cucsa.036190	Cucsa.036190.1	Cucsa.036190.1	PF02309					GO:0006355,GO:0005634	AT4G32280.1	IAA29	indole-3-acetic acid inducible 29
16952676	Cucsa.036400	Cucsa.036400.1	Cucsa.036400.1							AT1G31410.1		putrescine-binding periplasmic protein-related
16952677	Cucsa.036400	Cucsa.036400.2	Cucsa.036400.2							AT1G31410.1		putrescine-binding periplasmic protein-related
16952678	Cucsa.036400	Cucsa.036400.3	Cucsa.036400.3							AT1G31410.1		putrescine-binding periplasmic protein-related
16952679	Cucsa.036410	Cucsa.036410.1	Cucsa.036410.1	PF00069,PF00560,PF08263	PTHR24420,PTHR24420:SF479	KOG1187			GO:0004672,GO:0005524,GO:0006468,GO:0005515	AT1G31420.1	FEI1	Leucine-rich repeat protein kinase family protein
16952680	Cucsa.036410	Cucsa.036410.2	Cucsa.036410.2	PF00069,PF00560,PF08263	PTHR24420,PTHR24420:SF479	KOG1187			GO:0004672,GO:0005524,GO:0006468,GO:0005515	AT1G31420.1	FEI1	Leucine-rich repeat protein kinase family protein
16952681	Cucsa.036420	Cucsa.036420.1	Cucsa.036420.1	PF03144,PF11987,PF00009,PF04760	PTHR23115:SF41,PTHR23115	KOG1145		K02519	GO:0003924,GO:0005525,GO:0005622,GO:0003743,GO:0006413,GO:0007264	AT1G17220.1	FUG1	Translation initiation factor 2, small GTP-binding protein
16952682	Cucsa.036420	Cucsa.036420.2	Cucsa.036420.2	PF03144,PF11987,PF00009,PF04760	PTHR23115:SF41,PTHR23115	KOG1145		K02519	GO:0003743,GO:0006413,GO:0003924,GO:0005525,GO:0005622,GO:0007264	AT1G17220.1	FUG1	Translation initiation factor 2, small GTP-binding protein
16952683	Cucsa.036620	Cucsa.036620.1	Cucsa.036620.1
16952684	Cucsa.036820	Cucsa.036820.1	Cucsa.036820.1	PF00071	PTHR24071	KOG0096			GO:0005525,GO:0007264,GO:0005622	AT5G20020.1	RAN2	RAS-related GTP-binding nuclear protein 2
16952685	Cucsa.037020	Cucsa.037020.1	Cucsa.037020.1	PF00238	PTHR11761	KOG0901		K02894	GO:0003735,GO:0006412,GO:0005840	AT3G04400.1	emb2171	Ribosomal protein L14p/L23e family protein
16952686	Cucsa.037030	Cucsa.037030.1	Cucsa.037030.1
16952687	Cucsa.037040	Cucsa.037040.1	Cucsa.037040.1				1.6.5.3	K05577		ATCG01010.1		NADH-Ubiquinone oxidoreductase (complex I), chain 5 protein
16952688	Cucsa.037050	Cucsa.037050.1	Cucsa.037050.1
16952689	Cucsa.037060	Cucsa.037060.1	Cucsa.037060.1	PF03767					GO:0003993	AT1G04040.1		HAD superfamily, subfamily IIIB acid phosphatase
16952690	Cucsa.037070	Cucsa.037070.1	Cucsa.037070.1	PF00249					GO:0003677	AT4G28610.1	AtPHR1,PHR1	phosphate starvation response 1
16952691	Cucsa.037070	Cucsa.037070.2	Cucsa.037070.2	PF00249					GO:0003677	AT4G28610.1	AtPHR1,PHR1	phosphate starvation response 1
16952692	Cucsa.037070	Cucsa.037070.3	Cucsa.037070.3	PF00249					GO:0003677	AT4G28610.1	AtPHR1,PHR1	phosphate starvation response 1
16952693	Cucsa.037080	Cucsa.037080.1	Cucsa.037080.1							AT5G44040.1
16952694	Cucsa.037090	Cucsa.037090.1	Cucsa.037090.1	PF00076	PTHR24012:SF14,PTHR24012	KOG4205		K14411	GO:0003676	AT4G14300.1		RNA-binding (RRM/RBD/RNP motifs) family protein
16952695	Cucsa.037100	Cucsa.037100.1	Cucsa.037100.1
16952696	Cucsa.037110	Cucsa.037110.1	Cucsa.037110.1	PF00854	PTHR11654:SF37,PTHR11654	KOG1237			GO:0005215,GO:0006857,GO:0016020,GO:0055085,GO:0016021	AT5G46050.1	ATPTR3,PTR3	peptide transporter 3
16952697	Cucsa.037120	Cucsa.037120.1	Cucsa.037120.1	PF00533	PTHR24015,PTHR24015:SF14	KOG4362	6.3.2.19	K10683	GO:0005622	AT1G04020.1	ATBARD1,BARD1,ROW1	breast cancer associated RING 1
16952698	Cucsa.037130	Cucsa.037130.1	Cucsa.037130.1	PF02450	PTHR11440,PTHR11440:SF7				GO:0008374,GO:0006629,GO:0004607	AT1G04010.1	ATPSAT1,PSAT1	phospholipid sterol acyl transferase 1
16952700	Cucsa.037150	Cucsa.037150.1	Cucsa.037150.1	PF02450	PTHR11440,PTHR11440:SF7				GO:0006629,GO:0004607	AT1G04010.1	ATPSAT1,PSAT1	phospholipid sterol acyl transferase 1
16952701	Cucsa.037160	Cucsa.037160.1	Cucsa.037160.1	PF02115	PTHR10980,PTHR10980:SF2	KOG3205			GO:0005094,GO:0005737	AT3G07880.1	SCN1	Immunoglobulin E-set superfamily protein
16952702	Cucsa.037170	Cucsa.037170.1	Cucsa.037170.1	PF05938						AT4G29035.1		Plant self-incompatibility protein S1 family
16952703	Cucsa.037180	Cucsa.037180.1	Cucsa.037180.1		PTHR23083,PTHR23083:SF174	KOG4162			GO:0005515	AT4G28600.1	NPGR2	no pollen germination related 2
16952704	Cucsa.037180	Cucsa.037180.2	Cucsa.037180.2		PTHR23083,PTHR23083:SF174	KOG4162			GO:0005515	AT4G28600.1	NPGR2	no pollen germination related 2
16952705	Cucsa.037180	Cucsa.037180.3	Cucsa.037180.3		PTHR23083,PTHR23083:SF174	KOG4162			GO:0005515	AT4G28600.1	NPGR2	no pollen germination related 2
16952706	Cucsa.037180	Cucsa.037180.4	Cucsa.037180.4		PTHR23083,PTHR23083:SF174	KOG4162			GO:0005515	AT4G28600.1	NPGR2	no pollen germination related 2
16952707	Cucsa.037180	Cucsa.037180.5	Cucsa.037180.5		PTHR23083,PTHR23083:SF174	KOG4162			GO:0005515	AT4G28600.1	NPGR2	no pollen germination related 2
16952708	Cucsa.037190	Cucsa.037190.1	Cucsa.037190.1							AT4G28590.1
16952709	Cucsa.037190	Cucsa.037190.2	Cucsa.037190.2							AT4G28590.1
16952710	Cucsa.037190	Cucsa.037190.3	Cucsa.037190.3							AT4G28590.1
16952711	Cucsa.037200	Cucsa.037200.1	Cucsa.037200.1	PF05199,PF00732	PTHR10668,PTHR10668:SF14	KOG1238			GO:0016614,GO:0050660,GO:0055114	AT4G28570.1		Long-chain fatty alcohol dehydrogenase family protein
16952712	Cucsa.037200	Cucsa.037200.2	Cucsa.037200.2	PF05199,PF00732	PTHR10668,PTHR10668:SF14	KOG1238			GO:0016614,GO:0050660,GO:0055114	AT4G28570.1		Long-chain fatty alcohol dehydrogenase family protein
16952713	Cucsa.037400	Cucsa.037400.1	Cucsa.037400.1	PF00743	PTHR23023:SF18,PTHR23023				GO:0055114,GO:0050661,GO:0050660,GO:0004499	AT1G19250.1	FMO1	flavin-dependent monooxygenase 1
16952714	Cucsa.037600	Cucsa.037600.1	Cucsa.037600.1	PF02298					GO:0005507,GO:0009055	AT5G53870.1	AtENODL1,ENODL1	early nodulin-like protein 1
16952715	Cucsa.037800	Cucsa.037800.1	Cucsa.037800.1	PF06472	PTHR11384,PTHR11384:SF4				GO:0016020,GO:0006810	AT4G39850.3	ACN2,AtABCD1,CTS,PED3,PXA1	peroxisomal ABC transporter 1
16952716	Cucsa.038000	Cucsa.038000.1	Cucsa.038000.1
16952717	Cucsa.038010	Cucsa.038010.1	Cucsa.038010.1	PF00069,PF00560,PF08263	PTHR24420,PTHR24420:SF927	KOG1187			GO:0004672,GO:0005524,GO:0006468,GO:0005515	AT3G57830.1		Leucine-rich repeat protein kinase family protein
16952718	Cucsa.038020	Cucsa.038020.1	Cucsa.038020.1	PF00071	PTHR24073,PTHR24073:SF213					AT3G12160.1	ATRABA4D,RABA4D	RAB GTPase homolog A4D
16952719	Cucsa.038030	Cucsa.038030.1	Cucsa.038030.1	PF00071	PTHR24073,PTHR24073:SF213				GO:0005525,GO:0007264	AT3G12160.1	ATRABA4D,RABA4D	RAB GTPase homolog A4D
16952720	Cucsa.038040	Cucsa.038040.1	Cucsa.038040.1							AT2G42260.1	PYM,UVI4	uv-b-insensitive 4
16952721	Cucsa.038050	Cucsa.038050.1	Cucsa.038050.1	PF00067	PTHR24298:SF44,PTHR24298	KOG0156			GO:0005506,GO:0009055,GO:0016705,GO:0020037,GO:0055114	AT5G06900.1	CYP93D1	cytochrome P450, family 93, subfamily D, polypeptide 1
16952722	Cucsa.038060	Cucsa.038060.1	Cucsa.038060.1	PF04825	PTHR12585:SF5,PTHR12585	KOG1213			GO:0005515	AT3G59550.1	ATRAD21.2,ATSYN3,SYN3	Rad21/Rec8-like family protein
16952723	Cucsa.038070	Cucsa.038070.1	Cucsa.038070.1	PF00295					GO:0004650,GO:0005975	AT2G43890.1		Pectin lyase-like superfamily protein
16952724	Cucsa.038080	Cucsa.038080.1	Cucsa.038080.1	PF01159,PF03868	PTHR10715	KOG1694		K02934	GO:0003735,GO:0006412,GO:0005622,GO:0005840	AT1G74060.1		Ribosomal protein L6 family protein
16952725	Cucsa.038090	Cucsa.038090.1	Cucsa.038090.1	PF00168,PF08372	PTHR10024:SF97,PTHR10024				GO:0005515	AT5G06850.1		C2 calcium/lipid-binding plant phosphoribosyltransferase family protein
16952726	Cucsa.038100	Cucsa.038100.1	Cucsa.038100.1	PF00560,PF08263	PTHR24420,PTHR24420:SF915				GO:0005515	AT5G06860.1	ATPGIP1,PGIP1	polygalacturonase inhibiting protein 1
16952728	Cucsa.038500	Cucsa.038500.1	Cucsa.038500.1	PF00125	PTHR11426				GO:0003677,GO:0006334,GO:0000786	AT3G27360.1		Histone superfamily protein
16952729	Cucsa.038510	Cucsa.038510.1	Cucsa.038510.1							AT5G52920.1	PKP-BETA1,PKP1,PKP2	plastidic pyruvate kinase beta subunit 1
16952730	Cucsa.038520	Cucsa.038520.1	Cucsa.038520.1
16952731	Cucsa.038530	Cucsa.038530.1	Cucsa.038530.1	PF01660					GO:0080009,GO:0008174,GO:0006396,GO:0003723
16952732	Cucsa.038540	Cucsa.038540.1	Cucsa.038540.1
16952733	Cucsa.038550	Cucsa.038550.1	Cucsa.038550.1
16952734	Cucsa.038560	Cucsa.038560.1	Cucsa.038560.1							AT4G25310.1		2-oxoglutarate (2OG) and Fe(II)-dependent oxygenase superfamily protein
16952735	Cucsa.038760	Cucsa.038760.1	Cucsa.038760.1	PF00847					GO:0003700,GO:0006355	AT5G25810.1	tny	Integrase-type DNA-binding superfamily protein
16952736	Cucsa.038770	Cucsa.038770.1	Cucsa.038770.1	PF02237	PTHR12835				GO:0006464,GO:0004077	AT1G37150.2	HCS2	holocarboxylase synthetase 2
16952738	Cucsa.038790	Cucsa.038790.1	Cucsa.038790.1	PF03099	PTHR12835				GO:0003824,GO:0006464,GO:0004077	AT2G25710.1	HCS1	holocarboxylase synthase 1
16952739	Cucsa.038800	Cucsa.038800.1	Cucsa.038800.1	PF00023		KOG4412			GO:0005515	AT5G54710.1		Ankyrin repeat family protein
16952740	Cucsa.038810	Cucsa.038810.1	Cucsa.038810.1	PF00320	PTHR10071:SF113,PTHR10071				GO:0003700,GO:0008270,GO:0043565,GO:0006355	AT4G32890.1	GATA9	GATA transcription factor 9
16952741	Cucsa.038820	Cucsa.038820.1	Cucsa.038820.1	PF00400	PTHR11024	KOG1332		K14004	GO:0005515	AT2G30050.1		transducin family protein / WD-40 repeat family protein
16952742	Cucsa.038830	Cucsa.038830.1	Cucsa.038830.1
16952743	Cucsa.038840	Cucsa.038840.1	Cucsa.038840.1							AT1G52140.1
16952744	Cucsa.038850	Cucsa.038850.1	Cucsa.038850.1	PF01417	PTHR21514					AT3G16270.1		ENTH/VHS family protein
16952745	Cucsa.038860	Cucsa.038860.1	Cucsa.038860.1	PF00400	PTHR22844	KOG0266			GO:0005515	AT3G50390.1		Transducin/WD40 repeat-like superfamily protein
16952746	Cucsa.038870	Cucsa.038870.1	Cucsa.038870.1	PF00400	PTHR22844				GO:0005515	AT2G26490.1		Transducin/WD40 repeat-like superfamily protein
16952747	Cucsa.038880	Cucsa.038880.1	Cucsa.038880.1	PF00400					GO:0005515	AT4G34380.1		Transducin/WD40 repeat-like superfamily protein
16952748	Cucsa.038890	Cucsa.038890.1	Cucsa.038890.1
16952749	Cucsa.039090	Cucsa.039090.1	Cucsa.039090.1	PF00534,PF04413	PTHR23417:SF2,PTHR23417		2.-.-.-	K02527	GO:0005529,GO:0016740,GO:0005975,GO:0009058	AT5G03770.1	KDTA	KDO transferase A
16952750	Cucsa.039100	Cucsa.039100.1	Cucsa.039100.1	PF03031					GO:0005515	AT4G26190.1		Haloacid dehalogenase-like hydrolase (HAD) superfamily protein
16952751	Cucsa.039300	Cucsa.039300.1	Cucsa.039300.1		PTHR23125,PTHR23125:SF53				GO:0005515	AT1G55590.1		RNI-like superfamily protein
16952752	Cucsa.039500	Cucsa.039500.1	Cucsa.039500.1	PF00335	PTHR19282,PTHR19282:SF137	KOG3882			GO:0016021	AT2G23810.1	TET8	tetraspanin8
16952753	Cucsa.039510	Cucsa.039510.1	Cucsa.039510.1	PF00335					GO:0016021	AT5G57810.1	TET15	tetraspanin15
16952754	Cucsa.039710	Cucsa.039710.1	Cucsa.039710.1	PF00832	PTHR19970				GO:0003735,GO:0006412,GO:0005622,GO:0005840	AT4G31985.1		Ribosomal protein L39 family protein
16952755	Cucsa.039910	Cucsa.039910.1	Cucsa.039910.1	PF00407					GO:0006952,GO:0009607	AT1G14930.1		Polyketide cyclase/dehydrase and lipid transport superfamily protein
16952756	Cucsa.040110	Cucsa.040110.1	Cucsa.040110.1	PF08241	PTHR10108,PTHR10108:SF156				GO:0008168,GO:0008152	AT1G24480.1		S-adenosyl-L-methionine-dependent methyltransferases superfamily protein
16952757	Cucsa.040120	Cucsa.040120.1	Cucsa.040120.1	PF06298				K02723	GO:0030145,GO:0015979,GO:0009523,GO:0016021	AT1G67740.1	PSBY,YCF32	photosystem II BY
16952758	Cucsa.040320	Cucsa.040320.1	Cucsa.040320.1	PF00078	PTHR19446:SF260,PTHR19446				GO:0003723,GO:0003964,GO:0006278	AT3G24255.1		RNA-directed DNA polymerase (reverse transcriptase)-related family protein
16952759	Cucsa.040330	Cucsa.040330.1	Cucsa.040330.1		PTHR12496					AT1G16650.1		S-adenosyl-L-methionine-dependent methyltransferases superfamily protein
16952760	Cucsa.040340	Cucsa.040340.1	Cucsa.040340.1	PF00665,PF07727	PTHR11439				GO:0015074,GO:0003677	AT4G23160.1	CRK8	cysteine-rich RLK (RECEPTOR-like protein kinase) 8
16952761	Cucsa.040350	Cucsa.040350.1	Cucsa.040350.1		PTHR12496					AT1G16650.1		S-adenosyl-L-methionine-dependent methyltransferases superfamily protein
16952762	Cucsa.040360	Cucsa.040360.1	Cucsa.040360.1	PF10551
16952763	Cucsa.040370	Cucsa.040370.1	Cucsa.040370.1
16952764	Cucsa.040380	Cucsa.040380.1	Cucsa.040380.1	PF02365					GO:0006355,GO:0003677	AT1G56010.2	anac021,ANAC022,NAC1	NAC domain containing protein 1
16952765	Cucsa.040390	Cucsa.040390.1	Cucsa.040390.1	PF00154	PTHR22942:SF1,PTHR22942	KOG1433			GO:0003697,GO:0005524,GO:0006281,GO:0009432	AT1G79050.1		recA DNA recombination family protein
16952766	Cucsa.040390	Cucsa.040390.2	Cucsa.040390.2	PF00154	PTHR22942:SF1,PTHR22942	KOG1433			GO:0003697,GO:0005524,GO:0006281,GO:0009432	AT1G79050.2		recA DNA recombination family protein
16952767	Cucsa.040400	Cucsa.040400.1	Cucsa.040400.1	PF05175	PTHR18895:SF7,PTHR18895	KOG2904			GO:0008168	AT5G64150.1		RNA methyltransferase family protein
16952768	Cucsa.040600	Cucsa.040600.1	Cucsa.040600.1	PF01564	PTHR11558,PTHR11558:SF11	KOG1562			GO:0003824	AT5G53120.5	ATSPDS3,SPDS3,SPMS	spermidine synthase 3
16952769	Cucsa.040600	Cucsa.040600.2	Cucsa.040600.2	PF01564	PTHR11558,PTHR11558:SF11	KOG1562			GO:0003824	AT5G53120.4	ATSPDS3,SPDS3,SPMS	spermidine synthase 3
16952770	Cucsa.040600	Cucsa.040600.3	Cucsa.040600.3	PF01564	PTHR11558,PTHR11558:SF11	KOG1562			GO:0003824	AT5G53120.1	ATSPDS3,SPDS3,SPMS	spermidine synthase 3
16952771	Cucsa.040610	Cucsa.040610.1	Cucsa.040610.1							AT5G41980.1
16952772	Cucsa.040620	Cucsa.040620.1	Cucsa.040620.1	PF00481	PTHR13832,PTHR13832:SF115	KOG0698			GO:0003824	AT2G29380.1	HAI3	highly ABA-induced PP2C gene 3
16952773	Cucsa.040630	Cucsa.040630.1	Cucsa.040630.1	PF01535	PTHR24015,PTHR24015:SF125					AT3G49170.1	EMB2261	Tetratricopeptide repeat (TPR)-like superfamily protein
16952774	Cucsa.040640	Cucsa.040640.1	Cucsa.040640.1	PF00097	PTHR22764,PTHR22764:SF50					AT5G53110.1		RING/U-box superfamily protein
16952775	Cucsa.040650	Cucsa.040650.1	Cucsa.040650.1	PF07992,PF01645,PF04898,PF00070,PF01493,PF00310	PTHR11938:SF1,PTHR11938	KOG0399	1.4.1.13,1.4.1.14	K00264	GO:0016491,GO:0050660,GO:0055114,GO:0008152,GO:0015930,GO:0016638,GO:0006537,GO:0006807	AT5G53460.1	GLT1	NADH-dependent glutamate synthase 1
16952776	Cucsa.040650	Cucsa.040650.2	Cucsa.040650.2	PF07992,PF01645,PF04898,PF00070,PF01493,PF00310	PTHR11938:SF1,PTHR11938	KOG0399			GO:0016491,GO:0050660,GO:0055114,GO:0008152,GO:0015930,GO:0016638,GO:0006537,GO:0006807	AT5G53460.1	GLT1	NADH-dependent glutamate synthase 1
16952777	Cucsa.040660	Cucsa.040660.1	Cucsa.040660.1	PF04178	PTHR23137	KOG2887			GO:0016192,GO:0016021,GO:0006810	AT5G24170.1		Got1/Sft2-like vescicle transport protein family
16952778	Cucsa.040670	Cucsa.040670.1	Cucsa.040670.1	PF12108,PF11931	PTHR12786,PTHR12786:SF2	KOG2636		K12827		AT5G06160.1	ATO	splicing factor-related
16952779	Cucsa.040670	Cucsa.040670.2	Cucsa.040670.2	PF12108,PF11931	PTHR12786,PTHR12786:SF2	KOG2636		K12827		AT5G06160.1	ATO	splicing factor-related
16952780	Cucsa.040670	Cucsa.040670.3	Cucsa.040670.3	PF12108,PF11931	PTHR12786,PTHR12786:SF2	KOG2636				AT5G06160.1	ATO	splicing factor-related
16952781	Cucsa.040680	Cucsa.040680.1	Cucsa.040680.1	PF00069	PTHR24056,PTHR24056:SF49	KOG0594			GO:0006468,GO:0005524,GO:0004672	AT5G53450.1	ORG1	OBP3-responsive gene 1
16952782	Cucsa.040680	Cucsa.040680.2	Cucsa.040680.2	PF00069	PTHR24056,PTHR24056:SF49	KOG0594			GO:0006468,GO:0005524,GO:0004672	AT5G53450.1	ORG1	OBP3-responsive gene 1
16952783	Cucsa.040880	Cucsa.040880.1	Cucsa.040880.1	PF00538	PTHR11467				GO:0003677,GO:0006334,GO:0000786,GO:0005634	AT2G30620.1		winged-helix DNA-binding transcription factor family protein
16952784	Cucsa.041080	Cucsa.041080.1	Cucsa.041080.1	PF00560	PTHR24420:SF474,PTHR24420				GO:0005515	AT1G74190.1	AtRLP15,RLP15	receptor like protein 15
16952785	Cucsa.041280	Cucsa.041280.1	Cucsa.041280.1	PF02672						AT2G47400.1	CP12,CP12-1	CP12 domain-containing protein 1
16952786	Cucsa.041480	Cucsa.041480.1	Cucsa.041480.1	PF00515	PTHR10130	KOG1125		K13342	GO:0005515	AT5G56290.1	ATPEX5,PEX5	peroxin 5
16952787	Cucsa.041490	Cucsa.041490.1	Cucsa.041490.1	PF03514						AT1G55580.1	LAS,SCL18	GRAS family transcription factor
16952788	Cucsa.041500	Cucsa.041500.1	Cucsa.041500.1	PF00481	PTHR13832,PTHR13832:SF94	KOG0698			GO:0003824	AT1G16220.1		Protein phosphatase 2C family protein
16952789	Cucsa.041500	Cucsa.041500.2	Cucsa.041500.2	PF00481	PTHR13832,PTHR13832:SF94	KOG0698			GO:0003824	AT1G79630.1		Protein phosphatase 2C family protein
16952790	Cucsa.041510	Cucsa.041510.1	Cucsa.041510.1	PF07000	PTHR13379	KOG4529				AT1G73380.1
16952791	Cucsa.041520	Cucsa.041520.1	Cucsa.041520.1	PF01425	PTHR11895,PTHR11895:SF3	KOG1211			GO:0016884	AT5G07360.1		Amidase family protein
16952792	Cucsa.041520	Cucsa.041520.2	Cucsa.041520.2	PF01425	PTHR11895,PTHR11895:SF3	KOG1211			GO:0016884	AT5G07360.1		Amidase family protein
16952793	Cucsa.041520	Cucsa.041520.3	Cucsa.041520.3	PF01425	PTHR11895,PTHR11895:SF3				GO:0016884	AT5G07360.1		Amidase family protein
16952794	Cucsa.041530	Cucsa.041530.1	Cucsa.041530.1	PF05000,PF04983,PF04997,PF00623,PF11523	PTHR19376,PTHR19376:SF10	KOG0260			GO:0003677,GO:0003899,GO:0006351	AT1G63020.1	NRPD1,NRPD1A,POL IVA,SDE4,SMD2	nuclear RNA polymerase D1A
16952795	Cucsa.041530	Cucsa.041530.2	Cucsa.041530.2	PF05000,PF04983,PF04997,PF00623	PTHR19376,PTHR19376:SF10				GO:0003677,GO:0003899,GO:0006351	AT1G63020.2	NRPD1,NRPD1A,POL IVA,SDE4,SMD2	nuclear RNA polymerase D1A
16952796	Cucsa.041540	Cucsa.041540.1	Cucsa.041540.1	PF01397,PF03936					GO:0016829,GO:0008152,GO:0000287,GO:0010333	AT5G23960.1	ATTPS21,TPS21	terpene synthase 21
16952797	Cucsa.041550	Cucsa.041550.1	Cucsa.041550.1	PF01397,PF03936					GO:0016829,GO:0008152,GO:0000287,GO:0010333	AT5G23960.2	ATTPS21,TPS21	terpene synthase 21
16952798	Cucsa.041550	Cucsa.041550.2	Cucsa.041550.2	PF01397,PF03936					GO:0016829,GO:0008152,GO:0000287,GO:0010333	AT5G23960.2	ATTPS21,TPS21	terpene synthase 21
16952799	Cucsa.041560	Cucsa.041560.1	Cucsa.041560.1	PF01397,PF03936					GO:0016829,GO:0008152,GO:0000287,GO:0010333	AT5G23960.1	ATTPS21,TPS21	terpene synthase 21
16952800	Cucsa.041570	Cucsa.041570.1	Cucsa.041570.1	PF01397,PF03936					GO:0016829,GO:0008152,GO:0000287,GO:0010333	AT5G23960.2	ATTPS21,TPS21	terpene synthase 21
16952801	Cucsa.041580	Cucsa.041580.1	Cucsa.041580.1	PF01397,PF03936					GO:0016829,GO:0008152,GO:0000287,GO:0010333	AT1G70080.1		Terpenoid cyclases/Protein prenyltransferases superfamily protein
16952802	Cucsa.041590	Cucsa.041590.1	Cucsa.041590.1	PF00847					GO:0003700,GO:0006355	AT5G52020.1		Integrase-type DNA-binding superfamily protein
16952803	Cucsa.041600	Cucsa.041600.1	Cucsa.041600.1	PF03062	PTHR13906:SF4,PTHR13906	KOG2704				AT1G12640.1		MBOAT (membrane bound O-acyl transferase) family protein
16952804	Cucsa.041610	Cucsa.041610.1	Cucsa.041610.1						GO:0005515	AT1G12710.1	AtPP2-A12,PP2-A12	phloem protein 2-A12
16952805	Cucsa.041620	Cucsa.041620.1	Cucsa.041620.1	PF03514						AT1G63100.1		GRAS family transcription factor
16952806	Cucsa.041630	Cucsa.041630.1	Cucsa.041630.1	PF00789	PTHR23322:SF3,PTHR23322				GO:0005515	AT4G11740.1	SAY1	Ubiquitin-like superfamily protein
16952807	Cucsa.041630	Cucsa.041630.2	Cucsa.041630.2	PF00789	PTHR23322:SF3,PTHR23322				GO:0005515	AT4G11740.1	SAY1	Ubiquitin-like superfamily protein
16952808	Cucsa.041630	Cucsa.041630.3	Cucsa.041630.3		PTHR23322:SF3,PTHR23322					AT4G11740.1	SAY1	Ubiquitin-like superfamily protein
16952809	Cucsa.041640	Cucsa.041640.1	Cucsa.041640.1	PF05158	PTHR12780	KOG3233	2.7.7.6	K03025	GO:0003677,GO:0003899,GO:0006350,GO:0006351	AT5G23710.1		DNA binding;DNA-directed RNA polymerases
16952810	Cucsa.041650	Cucsa.041650.1	Cucsa.041650.1		PTHR26374,PTHR26374:SF459				GO:0008270,GO:0005622	AT3G60580.1		C2H2-like zinc finger protein
16952811	Cucsa.041660	Cucsa.041660.1	Cucsa.041660.1							AT5G56210.1	WIP2	WPP domain interacting protein 2
16952812	Cucsa.041670	Cucsa.041670.1	Cucsa.041670.1	PF00931					GO:0006915,GO:0005524	AT5G56220.1		P-loop containing nucleoside triphosphate hydrolases superfamily protein
16952813	Cucsa.041680	Cucsa.041680.1	Cucsa.041680.1							AT5G56240.2
16952814	Cucsa.041690	Cucsa.041690.1	Cucsa.041690.1	PF00571,PF00654	PTHR11689:SF49,PTHR11689	KOG0475			GO:0005515,GO:0005247,GO:0006821,GO:0055085,GO:0016020	AT1G55620.2	ATCLC-F,CLC-F,CLCF	chloride channel F
16952815	Cucsa.041700	Cucsa.041700.1	Cucsa.041700.1	PF03106					GO:0003700,GO:0043565,GO:0006355	AT5G56270.1	ATWRKY2,WRKY2	WRKY DNA-binding protein 2
16952816	Cucsa.041700	Cucsa.041700.2	Cucsa.041700.2	PF03106					GO:0003700,GO:0043565,GO:0006355	AT5G56270.1	ATWRKY2,WRKY2	WRKY DNA-binding protein 2
16952817	Cucsa.041710	Cucsa.041710.1	Cucsa.041710.1	PF03737				K02553		AT5G56260.1		Ribonuclease E inhibitor RraA/Dimethylmenaquinone methyltransferase
16952818	Cucsa.041710	Cucsa.041710.2	Cucsa.041710.2	PF03737				K02553		AT5G56260.1		Ribonuclease E inhibitor RraA/Dimethylmenaquinone methyltransferase
16952819	Cucsa.041710	Cucsa.041710.3	Cucsa.041710.3	PF03737				K02553		AT5G56260.1		Ribonuclease E inhibitor RraA/Dimethylmenaquinone methyltransferase
16952820	Cucsa.041710	Cucsa.041710.4	Cucsa.041710.4	PF03737				K02553		AT5G56260.1		Ribonuclease E inhibitor RraA/Dimethylmenaquinone methyltransferase
16952821	Cucsa.041710	Cucsa.041710.5	Cucsa.041710.5	PF03737				K02553		AT5G56260.1		Ribonuclease E inhibitor RraA/Dimethylmenaquinone methyltransferase
16952822	Cucsa.041720	Cucsa.041720.1	Cucsa.041720.1							AT1G56200.1	emb1303	embryo defective 1303
16952823	Cucsa.041730	Cucsa.041730.1	Cucsa.041730.1		PTHR23056,PTHR23056:SF3	KOG0034		K06268		AT4G26570.1	ATCBL3,CBL3	calcineurin B-like 3
16952826	Cucsa.041730	Cucsa.041730.4	Cucsa.041730.4		PTHR23056,PTHR23056:SF3	KOG0034		K06268		AT4G26570.1	ATCBL3,CBL3	calcineurin B-like 3
16952827	Cucsa.041730	Cucsa.041730.5	Cucsa.041730.5		PTHR23056,PTHR23056:SF3	KOG0034		K06268		AT4G26570.1	ATCBL3,CBL3	calcineurin B-like 3
16952829	Cucsa.041730	Cucsa.041730.7	Cucsa.041730.7		PTHR23056,PTHR23056:SF3	KOG0034		K06268		AT4G26570.1	ATCBL3,CBL3	calcineurin B-like 3
16952830	Cucsa.041740	Cucsa.041740.1	Cucsa.041740.1							AT5G55980.1		serine-rich protein-related
16952831	Cucsa.041750	Cucsa.041750.1	Cucsa.041750.1	PF05922,PF00082,PF02225	PTHR10795,PTHR10795:SF17				GO:0004252,GO:0006508,GO:0042802,GO:0043086	AT2G04160.1	AIR3	Subtilisin-like serine endopeptidase family protein
16952832	Cucsa.041760	Cucsa.041760.1	Cucsa.041760.1	PF05922,PF00082,PF02225	PTHR10795,PTHR10795:SF17				GO:0004252,GO:0006508,GO:0042802,GO:0043086	AT2G04160.1	AIR3	Subtilisin-like serine endopeptidase family protein
16952833	Cucsa.041770	Cucsa.041770.1	Cucsa.041770.1	PF05922,PF00082,PF02225	PTHR10795,PTHR10795:SF17				GO:0004252,GO:0042802,GO:0043086,GO:0006508	AT2G04160.1	AIR3	Subtilisin-like serine endopeptidase family protein
16952834	Cucsa.041780	Cucsa.041780.1	Cucsa.041780.1	PF05922,PF00082,PF02225	PTHR10795,PTHR10795:SF17				GO:0004252,GO:0006508,GO:0042802,GO:0043086	AT5G59810.1	ATSBT5.4,SBT5.4	Subtilase family protein
16952835	Cucsa.041790	Cucsa.041790.1	Cucsa.041790.1	PF04130	PTHR19302,PTHR19302:SF13				GO:0005815,GO:0000922,GO:0000226	AT5G17410.2		Spc97 / Spc98 family of spindle pole body (SBP) component
16952836	Cucsa.041800	Cucsa.041800.1	Cucsa.041800.1	PF04130	PTHR19302,PTHR19302:SF13	KOG2001			GO:0000226,GO:0000922,GO:0005815	AT5G17410.2		Spc97 / Spc98 family of spindle pole body (SBP) component
16952837	Cucsa.041810	Cucsa.041810.1	Cucsa.041810.1	PF01529	PTHR22883	KOG1312			GO:0008270	AT3G04970.1		DHHC-type zinc finger family protein
16952838	Cucsa.041820	Cucsa.041820.1	Cucsa.041820.1							AT5G16250.1
16952839	Cucsa.041830	Cucsa.041830.1	Cucsa.041830.1	PF00013	PTHR12826	KOG3273		K11884	GO:0003723	AT3G13230.1		RNA-binding KH domain-containing protein
16952840	Cucsa.041840	Cucsa.041840.1	Cucsa.041840.1	PF00082,PF02225	PTHR10795,PTHR10795:SF17				GO:0004252,GO:0006508	AT2G04160.1	AIR3	Subtilisin-like serine endopeptidase family protein
16952841	Cucsa.041850	Cucsa.041850.1	Cucsa.041850.1							AT3G13275.1
16952842	Cucsa.041860	Cucsa.041860.1	Cucsa.041860.1	PF00400	PTHR15598	KOG1916		K12616	GO:0005515	AT3G13300.1	VCS	Transducin/WD40 repeat-like superfamily protein
16952843	Cucsa.041870	Cucsa.041870.1	Cucsa.041870.1	PF01699		KOG1397			GO:0055085,GO:0016021	AT1G55730.1	ATCAX5,CAX5	cation exchanger 5
16952844	Cucsa.041880	Cucsa.041880.1	Cucsa.041880.1	PF00249	PTHR10641			K09422	GO:0003677	AT5G56110.1	AtMYB103,ATMYB80,MS188,MYB103	myb domain protein 103
16952845	Cucsa.041890	Cucsa.041890.1	Cucsa.041890.1	PF11919		KOG1851		K06699	GO:0005515	AT3G13330.1	PA200	proteasome activating protein 200
16952846	Cucsa.041900	Cucsa.041900.1	Cucsa.041900.1	PF00891,PF08100	PTHR11746	KOG3178			GO:0008171,GO:0008168,GO:0046983	AT5G54160.1	ATOMT1,OMT1	O-methyltransferase 1
16952847	Cucsa.041900	Cucsa.041900.2	Cucsa.041900.2	PF00891,PF08100	PTHR11746	KOG3178			GO:0008171,GO:0008168,GO:0046983	AT5G54160.1	ATOMT1,OMT1	O-methyltransferase 1
16952848	Cucsa.041910	Cucsa.041910.1	Cucsa.041910.1	PF00891	PTHR11746				GO:0008171	AT5G54160.1	ATOMT1,OMT1	O-methyltransferase 1
16952849	Cucsa.041920	Cucsa.041920.1	Cucsa.041920.1
16952850	Cucsa.041930	Cucsa.041930.1	Cucsa.041930.1
16952851	Cucsa.041940	Cucsa.041940.1	Cucsa.041940.1	PF00078	PTHR19446:SF34,PTHR19446				GO:0003723,GO:0003964,GO:0006278	AT4G20520.1		RNA binding;RNA-directed DNA polymerases
16952852	Cucsa.041950	Cucsa.041950.1	Cucsa.041950.1	PF00891,PF08100	PTHR11746	KOG3178			GO:0008171,GO:0008168,GO:0046983	AT5G54160.1	ATOMT1,OMT1	O-methyltransferase 1
16952853	Cucsa.041960	Cucsa.041960.1	Cucsa.041960.1							AT3G09950.1
16952854	Cucsa.041970	Cucsa.041970.1	Cucsa.041970.1
16952855	Cucsa.041980	Cucsa.041980.1	Cucsa.041980.1	PF08766	PTHR13468	KOG2266				AT4G26630.2		DEK domain-containing chromatin associated protein
16952856	Cucsa.041980	Cucsa.041980.2	Cucsa.041980.2	PF08766	PTHR13468	KOG2266				AT4G26630.2		DEK domain-containing chromatin associated protein
16952857	Cucsa.041980	Cucsa.041980.3	Cucsa.041980.3	PF08766	PTHR13468	KOG2266				AT4G26630.2		DEK domain-containing chromatin associated protein
16952861	Cucsa.041980	Cucsa.041980.7	Cucsa.041980.7		PTHR13468	KOG2266				AT4G26630.1		DEK domain-containing chromatin associated protein
16952862	Cucsa.041990	Cucsa.041990.1	Cucsa.041990.1
16952863	Cucsa.042000	Cucsa.042000.1	Cucsa.042000.1	PF00808	PTHR11064,PTHR11064:SF9	KOG0869			GO:0043565,GO:0005622,GO:0003677	AT4G14540.1	NF-YB3	nuclear factor Y, subunit B3
16952864	Cucsa.042010	Cucsa.042010.1	Cucsa.042010.1
16952865	Cucsa.042020	Cucsa.042020.1	Cucsa.042020.1	PF01373					GO:0016161,GO:0000272	AT5G55700.1	BAM4,BMY6	beta-amylase 4
16952866	Cucsa.042030	Cucsa.042030.1	Cucsa.042030.1	PF09685						AT5G55710.1
16952867	Cucsa.042040	Cucsa.042040.1	Cucsa.042040.1	PF02469	PTHR10900:SF23,PTHR10900					AT4G12730.1	FLA2	FASCICLIN-like arabinogalactan 2
16952868	Cucsa.042050	Cucsa.042050.1	Cucsa.042050.1	PF05667	PTHR15668,PTHR15668:SF4	KOG1937				AT1G55830.2
16952869	Cucsa.042060	Cucsa.042060.1	Cucsa.042060.1	PF03151	PTHR11132	KOG1441				AT5G55950.1		Nucleotide/sugar transporter family protein
16952870	Cucsa.042070	Cucsa.042070.1	Cucsa.042070.1	PF03169	PTHR22601	KOG2262			GO:0055085	AT4G26590.1	ATOPT5,OPT5	oligopeptide transporter 5
16952871	Cucsa.042080	Cucsa.042080.1	Cucsa.042080.1	PF01193,PF01000	PTHR11800:SF13,PTHR11800	KOG1521			GO:0003899,GO:0046983,GO:0006351	AT1G60620.1	ATRPAC43,RPAC43	RNA polymerase I subunit 43
16952872	Cucsa.042090	Cucsa.042090.1	Cucsa.042090.1	PF03765,PF00650	PTHR23324,PTHR23324:SF18	KOG1471				AT1G55840.1		Sec14p-like phosphatidylinositol transfer family protein
16952873	Cucsa.042100	Cucsa.042100.1	Cucsa.042100.1	PF05701						AT5G55860.1		Plant protein of unknown function (DUF827)
16952874	Cucsa.042100	Cucsa.042100.2	Cucsa.042100.2	PF05701						AT5G55860.1		Plant protein of unknown function (DUF827)
16952875	Cucsa.042100	Cucsa.042100.3	Cucsa.042100.3	PF05701						AT5G55860.1		Plant protein of unknown function (DUF827)
16952876	Cucsa.042100	Cucsa.042100.4	Cucsa.042100.4	PF05701						AT5G55860.1		Plant protein of unknown function (DUF827)
16952877	Cucsa.042110	Cucsa.042110.1	Cucsa.042110.1	PF05627						AT5G55850.1	NOI	RPM1-interacting protein 4 (RIN4) family protein
16952878	Cucsa.042110	Cucsa.042110.2	Cucsa.042110.2	PF05627						AT5G55850.3	NOI	RPM1-interacting protein 4 (RIN4) family protein
16952879	Cucsa.042110	Cucsa.042110.3	Cucsa.042110.3	PF05627						AT5G55850.3	NOI	RPM1-interacting protein 4 (RIN4) family protein
16952880	Cucsa.042120	Cucsa.042120.1	Cucsa.042120.1	PF06012,PF00632,PF06025,PF00627	PTHR11254,PTHR11254:SF124	KOG0939	6.3.2.19	K10592	GO:0005515,GO:0016881,GO:0006464,GO:0005622	AT1G55860.1	UPL1	ubiquitin-protein ligase 1
16952881	Cucsa.042130	Cucsa.042130.1	Cucsa.042130.1	PF04857	PTHR15092,PTHR15092:SF5	KOG1990	3.1.13.4	K01148	GO:0005634	AT1G55870.1	AHG2,ATPARN	Polynucleotidyl transferase, ribonuclease H-like superfamily protein
16952882	Cucsa.042140	Cucsa.042140.1	Cucsa.042140.1	PF01467	PTHR12039	KOG3199	2.7.7.1,2.7.7.18	K06210	GO:0016779,GO:0009058,GO:0009435	AT5G55810.1	AtNMNAT,NMNAT	nicotinate/nicotinamide mononucleotide adenyltransferase
16952884	Cucsa.042140	Cucsa.042140.3	Cucsa.042140.3	PF01467	PTHR12039	KOG3199	2.7.7.1,2.7.7.18	K06210	GO:0016779,GO:0009058,GO:0009435	AT5G55810.1	AtNMNAT,NMNAT	nicotinate/nicotinamide mononucleotide adenyltransferase
16952886	Cucsa.042140	Cucsa.042140.5	Cucsa.042140.5	PF01467	PTHR12039	KOG3199	2.7.7.1,2.7.7.18	K06210	GO:0016779,GO:0009058,GO:0009435	AT5G55810.1	AtNMNAT,NMNAT	nicotinate/nicotinamide mononucleotide adenyltransferase
16952887	Cucsa.042150	Cucsa.042150.1	Cucsa.042150.1	PF00808	PTHR11064,PTHR11064:SF9	KOG0869			GO:0043565,GO:0005622,GO:0003677	AT1G21970.1	EMB 212,EMB212,LEC1,NF-YB9	Histone superfamily protein
16952888	Cucsa.042160	Cucsa.042160.1	Cucsa.042160.1	PF00808	PTHR11064,PTHR11064:SF9	KOG0869			GO:0043565,GO:0005622,GO:0003677	AT1G21970.1	EMB 212,EMB212,LEC1,NF-YB9	Histone superfamily protein
16952889	Cucsa.042170	Cucsa.042170.1	Cucsa.042170.1	PF00808	PTHR11064,PTHR11064:SF9				GO:0043565,GO:0005622,GO:0003677	AT1G21970.1	EMB 212,EMB212,LEC1,NF-YB9	Histone superfamily protein
16952890	Cucsa.042180	Cucsa.042180.1	Cucsa.042180.1	PF01061,PF00005	PTHR19241,PTHR19241:SF23	KOG0061			GO:0005524,GO:0016887,GO:0016020	AT3G13220.1	ABCG26,WBC27	ABC-2 type transporter family protein
16952891	Cucsa.042190	Cucsa.042190.1	Cucsa.042190.1	PF04889	PTHR12718	KOG3228		K12863	GO:0000398,GO:0005681	AT3G13200.1	EMB2769	Cwf15 / Cwc15 cell cycle control family protein
16952892	Cucsa.042190	Cucsa.042200.2	Cucsa.042200.2	PF04889	PTHR12718	KOG3228		K12863	GO:0000398,GO:0005681	AT3G13200.1	EMB2769	Cwf15 / Cwc15 cell cycle control family protein
16952893	Cucsa.042210	Cucsa.042210.1	Cucsa.042210.1	PF00400	PTHR22847,PTHR22847:SF188				GO:0005515	AT3G13340.2		Transducin/WD40 repeat-like superfamily protein
16952894	Cucsa.042210	Cucsa.042210.2	Cucsa.042210.2	PF00400	PTHR22847,PTHR22847:SF188				GO:0005515	AT3G13340.1		Transducin/WD40 repeat-like superfamily protein
16952895	Cucsa.042220	Cucsa.042220.1	Cucsa.042220.1		PTHR23041,PTHR23041:SF6					AT2G38920.1		SPX (SYG1/Pho81/XPR1) domain-containing protein / zinc finger (C3HC4-type RING finger) protein-related
16952896	Cucsa.042230	Cucsa.042230.1	Cucsa.042230.1	PF01241				K08905	GO:0015979,GO:0009522,GO:0016020	AT1G55670.1	PSAG	photosystem I subunit G
16952897	Cucsa.042240	Cucsa.042240.1	Cucsa.042240.1	PF00022,PF00646	PTHR11937,PTHR11937:SF18				GO:0005515	AT5G56180.2	ARP8,ATARP8	actin-related protein 8
16952898	Cucsa.042250	Cucsa.042250.1	Cucsa.042250.1	PF00022	PTHR11937,PTHR11937:SF18					AT5G56180.1	ARP8,ATARP8	actin-related protein 8
16952899	Cucsa.042260	Cucsa.042260.1	Cucsa.042260.1		PTHR10891:SF8,PTHR10891	KOG0027		K13448		AT4G26470.1		Calcium-binding EF-hand family protein
16952900	Cucsa.042260	Cucsa.042260.2	Cucsa.042260.2		PTHR10891:SF8,PTHR10891					AT4G26470.1		Calcium-binding EF-hand family protein
16952901	Cucsa.042270	Cucsa.042270.1	Cucsa.042270.1	PF00400	PTHR22839	KOG1407		K12880	GO:0005515	AT5G56130.1	AtTEX1,TEX1,THO3	Transducin/WD40 repeat-like superfamily protein
16952902	Cucsa.042270	Cucsa.042270.2	Cucsa.042270.2	PF00400	PTHR22839	KOG1407		K12880	GO:0005515	AT5G56130.1	AtTEX1,TEX1,THO3	Transducin/WD40 repeat-like superfamily protein
16952903	Cucsa.042270	Cucsa.042270.3	Cucsa.042270.3	PF00400	PTHR22839	KOG1407			GO:0005515	AT5G56130.1	AtTEX1,TEX1,THO3	Transducin/WD40 repeat-like superfamily protein
16952904	Cucsa.042280	Cucsa.042280.1	Cucsa.042280.1							AT5G56120.1
16952905	Cucsa.042290	Cucsa.042290.1	Cucsa.042290.1	PF00076	PTHR24009:SF14,PTHR24009				GO:0003676,GO:0008270	AT2G05160.1		CCCH-type zinc fingerfamily protein with RNA-binding domain
16952906	Cucsa.042290	Cucsa.042290.2	Cucsa.042290.2	PF00076	PTHR24009:SF14,PTHR24009				GO:0003676,GO:0008270	AT2G05160.1		CCCH-type zinc fingerfamily protein with RNA-binding domain
16952907	Cucsa.042290	Cucsa.042290.3	Cucsa.042290.3	PF00076,PF00642	PTHR24009:SF14,PTHR24009				GO:0003676,GO:0008270	AT2G05160.1		CCCH-type zinc fingerfamily protein with RNA-binding domain
16952908	Cucsa.042300	Cucsa.042300.1	Cucsa.042300.1	PF08792						AT5G55570.1
16952909	Cucsa.042310	Cucsa.042310.1	Cucsa.042310.1	PF03514						AT5G48150.2	PAT1	GRAS family transcription factor
16952910	Cucsa.042310	Cucsa.042310.2	Cucsa.042310.2	PF03514						AT5G48150.2	PAT1	GRAS family transcription factor
16952911	Cucsa.042320	Cucsa.042320.1	Cucsa.042320.1	PF03106					GO:0003700,GO:0043565,GO:0006355	AT4G26640.2	AtWRKY20,WRKY20	WRKY family transcription factor family protein
16952912	Cucsa.042320	Cucsa.042330.2	Cucsa.042330.2	PF03106					GO:0003700,GO:0043565,GO:0006355	AT4G26640.2	AtWRKY20,WRKY20	WRKY family transcription factor family protein
16952913	Cucsa.042320	Cucsa.042340.3	Cucsa.042340.3	PF03106					GO:0003700,GO:0043565,GO:0006355	AT4G26640.2	AtWRKY20,WRKY20	WRKY family transcription factor family protein
16952914	Cucsa.042320	Cucsa.042350.4	Cucsa.042350.4	PF03106					GO:0003700,GO:0043565,GO:0006355	AT4G26640.2	AtWRKY20,WRKY20	WRKY family transcription factor family protein
16952915	Cucsa.042360	Cucsa.042360.1	Cucsa.042360.1	PF00069	PTHR13902,PTHR13902:SF37	KOG0192			GO:0004672,GO:0005524,GO:0006468	AT5G55560.1		Protein kinase superfamily protein
16952916	Cucsa.042370	Cucsa.042370.1	Cucsa.042370.1	PF00076	PTHR24012:SF14,PTHR24012	KOG4205		K14411	GO:0003676	AT3G07810.1		RNA-binding (RRM/RBD/RNP motifs) family protein
16952917	Cucsa.042380	Cucsa.042380.1	Cucsa.042380.1	PF00168		KOG1030			GO:0005515	AT5G55530.1		Calcium-dependent lipid-binding (CaLB domain) family protein
16952918	Cucsa.042380	Cucsa.042380.2	Cucsa.042380.2	PF00168		KOG1030			GO:0005515	AT5G55530.3		Calcium-dependent lipid-binding (CaLB domain) family protein
16952919	Cucsa.042390	Cucsa.042390.1	Cucsa.042390.1	PF02365					GO:0003677,GO:0006355	AT4G35580.2	NTL9	NAC transcription factor-like 9
16952920	Cucsa.042390	Cucsa.042390.2	Cucsa.042390.2	PF02365					GO:0003677,GO:0006355	AT4G35580.3	NTL9	NAC transcription factor-like 9
16952921	Cucsa.042390	Cucsa.042390.3	Cucsa.042390.3
16952922	Cucsa.042390	Cucsa.042390.4	Cucsa.042390.4
16952923	Cucsa.042400	Cucsa.042400.1	Cucsa.042400.1	PF00225,PF06548	PTHR24115:SF202,PTHR24115	KOG4280			GO:0003777,GO:0005524,GO:0007018	AT3G20150.1		Kinesin motor family protein
16952924	Cucsa.042400	Cucsa.042400.2	Cucsa.042400.2	PF00225,PF06548	PTHR24115:SF202,PTHR24115	KOG4280			GO:0003777,GO:0005524,GO:0007018	AT3G20150.1		Kinesin motor family protein
16952925	Cucsa.042410	Cucsa.042410.1	Cucsa.042410.1	PF02466	PTHR14110	KOG1652			GO:0015031,GO:0008565,GO:0005743	AT4G26670.1		Mitochondrial import inner membrane translocase subunit Tim17/Tim22/Tim23 family protein
16952926	Cucsa.042410	Cucsa.042410.2	Cucsa.042410.2	PF02466	PTHR14110	KOG1652			GO:0015031,GO:0008565,GO:0005743	AT4G26670.1		Mitochondrial import inner membrane translocase subunit Tim17/Tim22/Tim23 family protein
16952927	Cucsa.042420	Cucsa.042420.1	Cucsa.042420.1	PF02678,PF05726	PTHR13903					AT1G50590.1		RmlC-like cupins superfamily protein
16952928	Cucsa.042430	Cucsa.042430.1	Cucsa.042430.1	PF00295					GO:0004650,GO:0005975	AT1G05660.1		Pectin lyase-like superfamily protein
16952929	Cucsa.042440	Cucsa.042440.1	Cucsa.042440.1	PF00295					GO:0004650,GO:0005975	AT2G15450.1		Pectin lyase-like superfamily protein
16952930	Cucsa.042450	Cucsa.042450.1	Cucsa.042450.1	PF00307	PTHR19961,PTHR19961:SF9	KOG0046			GO:0005515	AT4G26700.1	ATFIM1,FIM1	fimbrin 1
16952931	Cucsa.042450	Cucsa.042450.2	Cucsa.042450.2	PF00307	PTHR19961,PTHR19961:SF9	KOG0046			GO:0005515	AT4G26700.2	ATFIM1,FIM1	fimbrin 1
16952932	Cucsa.042450	Cucsa.042450.3	Cucsa.042450.3	PF00307	PTHR19961,PTHR19961:SF9	KOG0046			GO:0005515	AT4G26700.2	ATFIM1,FIM1	fimbrin 1
16952933	Cucsa.042460	Cucsa.042460.1	Cucsa.042460.1	PF00076	PTHR10548:SF23,PTHR10548	KOG0106			GO:0003676	AT4G25500.4	AT-SRP40,ATRSP35,ATRSP40,RSP35	arginine/serine-rich splicing factor 35
16952934	Cucsa.042470	Cucsa.042470.1	Cucsa.042470.1	PF01028,PF02919	PTHR10290	KOG0981	5.99.1.2	K03163	GO:0003677,GO:0003918,GO:0006265,GO:0005694,GO:0003917	AT5G55300.1	MGO1,TOP1,TOP1ALPHA	DNA topoisomerase I alpha
16952935	Cucsa.042470	Cucsa.042470.2	Cucsa.042470.2	PF01028,PF02919	PTHR10290	KOG0981	5.99.1.2	K03163	GO:0003677,GO:0003918,GO:0006265,GO:0005694,GO:0003917	AT5G55300.1	MGO1,TOP1,TOP1ALPHA	DNA topoisomerase I alpha
16952936	Cucsa.042480	Cucsa.042480.1	Cucsa.042480.1	PF05739	PTHR12380,PTHR12380:SF7	KOG3202			GO:0005515	AT1G79590.2	ATSYP52,SYP52	syntaxin of plants 52
16952937	Cucsa.042490	Cucsa.042490.1	Cucsa.042490.1	PF02969,PF07571	PTHR10221	KOG2549			GO:0003677,GO:0006352,GO:0005634,GO:0051090,GO:0016986,GO:0003702	AT1G04950.1	ATTAF6,TAF6,TAFII59	TATA BOX ASSOCIATED FACTOR II 59
16952938	Cucsa.042490	Cucsa.042490.2	Cucsa.042490.2	PF02969,PF07571	PTHR10221	KOG2549			GO:0003677,GO:0006352,GO:0005634,GO:0051090,GO:0016986,GO:0003702	AT1G04950.1	ATTAF6,TAF6,TAFII59	TATA BOX ASSOCIATED FACTOR II 59
16952939	Cucsa.042500	Cucsa.042500.1	Cucsa.042500.1	PF00091,PF12327				K03531	GO:0051258,GO:0043234	AT5G55280.1	ATFTSZ1-1,CPFTSZ,FTSZ1-1	homolog of bacterial cytokinesis Z-ring protein FTSZ 1-1
16952940	Cucsa.042500	Cucsa.042500.2	Cucsa.042500.2	PF00091,PF12327					GO:0051258,GO:0043234	AT5G55280.1	ATFTSZ1-1,CPFTSZ,FTSZ1-1	homolog of bacterial cytokinesis Z-ring protein FTSZ 1-1
16952941	Cucsa.042510	Cucsa.042510.1	Cucsa.042510.1	PF00488,PF05192	PTHR11361,PTHR11361:SF17	KOG0221		K08741	GO:0005524,GO:0030983,GO:0006298	AT3G20475.1	ATMSH5,MSH5	MUTS-homologue 5
16952942	Cucsa.042520	Cucsa.042520.1	Cucsa.042520.1		PTHR21422:SF1,PTHR21422	KOG2390				AT5G55060.1
16952943	Cucsa.042520	Cucsa.042520.2	Cucsa.042520.2		PTHR21422:SF1,PTHR21422	KOG2390				AT5G55060.1
16952944	Cucsa.042530	Cucsa.042530.1	Cucsa.042530.1
16952945	Cucsa.042540	Cucsa.042540.1	Cucsa.042540.1
16952946	Cucsa.042550	Cucsa.042550.1	Cucsa.042550.1							AT2G02520.1		RNA-directed DNA polymerase (reverse transcriptase)-related family protein
16952947	Cucsa.042560	Cucsa.042560.1	Cucsa.042560.1							AT4G04650.1		RNA-directed DNA polymerase (reverse transcriptase)-related family protein
16952948	Cucsa.042570	Cucsa.042570.1	Cucsa.042570.1
16952949	Cucsa.042580	Cucsa.042580.1	Cucsa.042580.1	PF00026,PF03489,PF05184	PTHR13683,PTHR13683:SF85	KOG1339			GO:0004190,GO:0006508,GO:0006629	AT1G11910.1	APA1,ATAPA1	aspartic proteinase A1
16952950	Cucsa.042580	Cucsa.042580.2	Cucsa.042580.2	PF00026,PF03489,PF05184	PTHR13683,PTHR13683:SF85	KOG1339			GO:0004190,GO:0006508,GO:0006629	AT1G11910.1	APA1,ATAPA1	aspartic proteinase A1
16952951	Cucsa.042590	Cucsa.042590.1	Cucsa.042590.1
16952952	Cucsa.042600	Cucsa.042600.1	Cucsa.042600.1	PF04885						AT1G50720.1		Stigma-specific Stig1 family protein
16952954	Cucsa.042620	Cucsa.042620.1	Cucsa.042620.1	PF00067	PTHR24298:SF44,PTHR24298	KOG0156			GO:0005506,GO:0009055,GO:0016705,GO:0020037,GO:0055114	AT4G36220.1	CYP84A1,FAH1	ferulic acid 5-hydroxylase 1
16952955	Cucsa.042630	Cucsa.042630.1	Cucsa.042630.1	PF00067	PTHR24298:SF44,PTHR24298	KOG0156			GO:0005506,GO:0009055,GO:0016705,GO:0020037,GO:0055114	AT4G36220.1	CYP84A1,FAH1	ferulic acid 5-hydroxylase 1
16952956	Cucsa.042640	Cucsa.042640.1	Cucsa.042640.1	PF04526	PTHR23130,PTHR23130:SF18	KOG4293				AT3G25290.1		Auxin-responsive family protein
16952957	Cucsa.042650	Cucsa.042650.1	Cucsa.042650.1	PF01168	PTHR10146	KOG3157		K06997		AT4G26860.1		Predicted pyridoxal phosphate-dependent enzyme, YBL036C type
16952958	Cucsa.042660	Cucsa.042660.1	Cucsa.042660.1							AT4G33550.1		Bifunctional inhibitor/lipid-transfer protein/seed storage 2S albumin superfamily protein
16952959	Cucsa.042670	Cucsa.042670.1	Cucsa.042670.1	PF00628,PF01426	PTHR10504:SF1,PTHR10504				GO:0005515,GO:0003677,GO:0047134,GO:0055114	AT1G50620.1		RING/FYVE/PHD zinc finger superfamily protein
16952960	Cucsa.042680	Cucsa.042680.1	Cucsa.042680.1	PF04652	PTHR12741	KOG0917		K12199		AT4G26750.1		hydroxyproline-rich glycoprotein family protein
16952961	Cucsa.042690	Cucsa.042690.1	Cucsa.042690.1	PF03999	PTHR19321	KOG4302				AT5G55230.1	ATMAP65-1,MAP65-1	microtubule-associated proteins 65-1
16952962	Cucsa.042690	Cucsa.042690.2	Cucsa.042690.2	PF03999	PTHR19321	KOG4302				AT5G55230.1	ATMAP65-1,MAP65-1	microtubule-associated proteins 65-1
16952966	Cucsa.042690	Cucsa.042690.6	Cucsa.042690.6	PF03999	PTHR19321	KOG4302				AT5G55230.1	ATMAP65-1,MAP65-1	microtubule-associated proteins 65-1
16952968	Cucsa.042700	Cucsa.042700.1	Cucsa.042700.1	PF07883						AT4G17050.1	UGLYAH	ureidoglycine aminohydrolase
16952969	Cucsa.042710	Cucsa.042710.1	Cucsa.042710.1	PF01474	PTHR21337				GO:0003849,GO:0009073	AT4G33510.1	DHS2	3-deoxy-d-arabino-heptulosonate 7-phosphate synthase
16952970	Cucsa.042720	Cucsa.042720.1	Cucsa.042720.1	PF01250				K02990	GO:0019843,GO:0006412,GO:0005840,GO:0003735	AT3G18760.1		Translation elongation factor EF1B/ribosomal protein S6 family protein
16952971	Cucsa.042730	Cucsa.042730.1	Cucsa.042730.1	PF00005	PTHR24220:SF167,PTHR24220				GO:0005524,GO:0016887	AT1G63270.1	ATNAP10,NAP10	non-intrinsic ABC protein 10
16952972	Cucsa.042740	Cucsa.042740.1	Cucsa.042740.1	PF00254,PF05697,PF05698					GO:0006457,GO:0015031	AT5G55220.1		trigger factor type chaperone family protein
16952973	Cucsa.042750	Cucsa.042750.1	Cucsa.042750.1	PF01025	PTHR21237,PTHR21237:SF6	KOG3003		K03687	GO:0000774,GO:0042803,GO:0051087,GO:0006457	AT4G26780.1	AR192	Co-chaperone GrpE family protein
16952974	Cucsa.042760	Cucsa.042760.1	Cucsa.042760.1	PF00350	PTHR11216,PTHR11216:SF31	KOG1954			GO:0003924,GO:0005525	AT3G20290.1	ATEHD1,EHD1	EPS15 homology domain 1
16952975	Cucsa.042760	Cucsa.042760.2	Cucsa.042760.2	PF00350	PTHR11216,PTHR11216:SF31	KOG1954			GO:0003924,GO:0005525	AT3G20290.1	ATEHD1,EHD1	EPS15 homology domain 1
16952976	Cucsa.042760	Cucsa.042760.3	Cucsa.042760.3	PF00350	PTHR11216,PTHR11216:SF31	KOG1954			GO:0003924,GO:0005525	AT3G20290.2	ATEHD1,EHD1	EPS15 homology domain 1
16952977	Cucsa.042760	Cucsa.042760.4	Cucsa.042760.4	PF00350	PTHR11216,PTHR11216:SF31				GO:0003924,GO:0005525	AT3G20290.2	ATEHD1,EHD1	EPS15 homology domain 1
16952978	Cucsa.042760	Cucsa.042760.5	Cucsa.042760.5	PF00350	PTHR11216,PTHR11216:SF31				GO:0003924,GO:0005525	AT3G20290.2	ATEHD1,EHD1	EPS15 homology domain 1
16952979	Cucsa.042770	Cucsa.042770.1	Cucsa.042770.1	PF00847					GO:0003700,GO:0006355	AT3G20310.1	ATERF-7,ATERF7,ERF7	ethylene response factor 7
16952980	Cucsa.042780	Cucsa.042780.1	Cucsa.042780.1	PF02362					GO:0003677,GO:0006355	AT4G03170.1		AP2/B3-like transcriptional factor family protein
16952981	Cucsa.042790	Cucsa.042790.1	Cucsa.042790.1	PF00332,PF07983	PTHR16631				GO:0004553,GO:0005975	AT5G55180.1		O-Glycosyl hydrolases family 17 protein
16952982	Cucsa.042800	Cucsa.042800.1	Cucsa.042800.1	PF11976	PTHR10562	KOG1769		K12160	GO:0005515	AT5G55160.1	ATSUMO2,SUM2,SUMO 2,SUMO2	small ubiquitin-like modifier 2
16952983	Cucsa.042800	Cucsa.042800.2	Cucsa.042800.2	PF11976	PTHR10562	KOG1769			GO:0005515	AT4G26840.1	ATSUMO1,SUM1,SUMO 1,SUMO1	small ubiquitin-like modifier 1
16952984	Cucsa.042810	Cucsa.042810.1	Cucsa.042810.1	PF00759	PTHR22298				GO:0004553,GO:0005975	AT2G32990.1	AtGH9B8,GH9B8	glycosyl hydrolase 9B8
16952985	Cucsa.042820	Cucsa.042820.1	Cucsa.042820.1	PF05237,PF00899,PF00581	PTHR10953:SF79,PTHR10953	KOG2017		K11996	GO:0003824	AT5G55130.1	CNX5,SIR1	co-factor for nitrate, reductase and xanthine dehydrogenase 5
16952986	Cucsa.042820	Cucsa.042820.2	Cucsa.042820.2	PF05237,PF00899,PF00581	PTHR10953:SF79,PTHR10953	KOG2017			GO:0003824	AT5G55130.1	CNX5,SIR1	co-factor for nitrate, reductase and xanthine dehydrogenase 5
16952987	Cucsa.042830	Cucsa.042830.1	Cucsa.042830.1	PF00185,PF02729	PTHR11405	KOG1504	2.1.3.2	K00609	GO:0016597,GO:0016743,GO:0006520	AT3G20330.1	PYRB	PYRIMIDINE B
16952988	Cucsa.043030	Cucsa.043030.1	Cucsa.043030.1	PF03492					GO:0008168	AT5G66430.1		S-adenosyl-L-methionine-dependent methyltransferases superfamily protein
16952989	Cucsa.043040	Cucsa.043040.1	Cucsa.043040.1	PF03492					GO:0008168	AT1G19640.1	JMT	jasmonic acid carboxyl methyltransferase
16952990	Cucsa.043050	Cucsa.043050.1	Cucsa.043050.1	PF03492					GO:0008168	AT5G04370.2	NAMT1	S-adenosyl-L-methionine-dependent methyltransferases superfamily protein
16952991	Cucsa.043060	Cucsa.043060.1	Cucsa.043060.1	PF00403	PTHR22814	KOG1603			GO:0046872,GO:0030001	AT3G05920.1		Heavy metal transport/detoxification superfamily protein
16952992	Cucsa.043070	Cucsa.043070.1	Cucsa.043070.1	PF06792,PF09370						AT5G66420.2
16952993	Cucsa.043080	Cucsa.043080.1	Cucsa.043080.1	PF00067	PTHR24286	KOG0157			GO:0005506,GO:0009055,GO:0016705,GO:0020037,GO:0055114	AT1G19630.1	CYP722A1	cytochrome P450, family 722, subfamily A, polypeptide 1
16952994	Cucsa.043090	Cucsa.043090.1	Cucsa.043090.1	PF00004	PTHR23070,PTHR23070:SF1	KOG0743			GO:0005524	AT3G50930.1	BCS1	cytochrome BC1 synthesis
16952995	Cucsa.043100	Cucsa.043100.1	Cucsa.043100.1	PF00004	PTHR23070,PTHR23070:SF1	KOG0743			GO:0005524	AT3G50930.1	BCS1	cytochrome BC1 synthesis
16952996	Cucsa.043110	Cucsa.043110.1	Cucsa.043110.1	PF00004	PTHR23070,PTHR23070:SF1	KOG0743			GO:0005524	AT2G18193.1		P-loop containing nucleoside triphosphate hydrolases superfamily protein
16952997	Cucsa.043120	Cucsa.043120.1	Cucsa.043120.1	PF00004	PTHR23070,PTHR23070:SF1	KOG0743			GO:0005524	AT2G18193.1		P-loop containing nucleoside triphosphate hydrolases superfamily protein
16952998	Cucsa.043130	Cucsa.043130.1	Cucsa.043130.1	PF00004	PTHR23070,PTHR23070:SF1	KOG0743			GO:0005524	AT2G18193.1		P-loop containing nucleoside triphosphate hydrolases superfamily protein
16952999	Cucsa.043140	Cucsa.043140.1	Cucsa.043140.1	PF00004	PTHR23070,PTHR23070:SF1	KOG0743			GO:0005524	AT2G18193.1		P-loop containing nucleoside triphosphate hydrolases superfamily protein
16953000	Cucsa.043150	Cucsa.043150.1	Cucsa.043150.1	PF03765,PF00650	PTHR23324,PTHR23324:SF5	KOG1471				AT2G21520.2		Sec14p-like phosphatidylinositol transfer family protein
16953001	Cucsa.043160	Cucsa.043160.1	Cucsa.043160.1							AT1G27660.1		basic helix-loop-helix (bHLH) DNA-binding superfamily protein
16953002	Cucsa.043170	Cucsa.043170.1	Cucsa.043170.1	PF00170	PTHR22952:SF61,PTHR22952				GO:0003700,GO:0043565,GO:0046983,GO:0006355	AT1G75390.1	AtbZIP44,bZIP44	basic leucine-zipper 44
16953003	Cucsa.043180	Cucsa.043180.1	Cucsa.043180.1	PF09814						AT3G26750.1
16953004	Cucsa.043180	Cucsa.043180.2	Cucsa.043180.2	PF09814						AT3G26750.1
16953005	Cucsa.043190	Cucsa.043190.1	Cucsa.043190.1							AT4G36440.1
16953006	Cucsa.043190	Cucsa.043190.2	Cucsa.043190.2							AT4G36440.1
16953007	Cucsa.043190	Cucsa.043190.3	Cucsa.043190.3							AT4G36440.1
16953008	Cucsa.043190	Cucsa.043190.4	Cucsa.043190.4							AT4G36440.1
16953009	Cucsa.043190	Cucsa.043190.5	Cucsa.043190.5							AT4G36440.1
16953010	Cucsa.043190	Cucsa.043190.6	Cucsa.043190.6							AT4G36440.1
16953011	Cucsa.043190	Cucsa.043190.7	Cucsa.043190.7							AT4G36440.1
16953012	Cucsa.043190	Cucsa.043190.8	Cucsa.043190.8							AT4G36440.1
16953013	Cucsa.043200	Cucsa.043200.1	Cucsa.043200.1	PF00141			1.11.1.7	K00430	GO:0004601,GO:0020037,GO:0006979,GO:0055114	AT5G66390.1		Peroxidase superfamily protein
16953014	Cucsa.043210	Cucsa.043210.1	Cucsa.043210.1	PF00542	PTHR11809:SF6,PTHR11809	KOG1715			GO:0003735,GO:0006412,GO:0005622,GO:0005840	AT4G36420.1		Ribosomal protein L12 family protein
16953015	Cucsa.043220	Cucsa.043220.1	Cucsa.043220.1	PF00153	PTHR24089:SF103,PTHR24089	KOG0764				AT5G66380.1	ATFOLT1,FOLT1	folate transporter 1
16953016	Cucsa.043230	Cucsa.043230.1	Cucsa.043230.1							AT3G51000.1		alpha/beta-Hydrolases superfamily protein
16953017	Cucsa.043240	Cucsa.043240.1	Cucsa.043240.1	PF00067	PTHR24286,PTHR24286:SF20	KOG0157	1.14.-.-	K12637	GO:0005506,GO:0009055,GO:0016705,GO:0020037,GO:0055114	AT4G36380.1	ROT3	Cytochrome P450 superfamily protein
16953018	Cucsa.043250	Cucsa.043250.1	Cucsa.043250.1	PF00398	PTHR11727	KOG0820	2.1.1.183	K14191	GO:0000179,GO:0008649,GO:0000154,GO:0008168,GO:0008152	AT5G66360.2		Ribosomal RNA adenine dimethylase family protein
16953019	Cucsa.043260	Cucsa.043260.1	Cucsa.043260.1	PF02140,PF01301	PTHR23421,PTHR23421:SF2	KOG0496			GO:0004553,GO:0005975,GO:0005529	AT4G36360.1	BGAL3	beta-galactosidase 3
16953020	Cucsa.043260	Cucsa.043260.2	Cucsa.043260.2	PF02140,PF01301	PTHR23421,PTHR23421:SF2	KOG0496			GO:0004553,GO:0005975,GO:0005529	AT4G36360.1	BGAL3	beta-galactosidase 3
16953021	Cucsa.043260	Cucsa.043260.3	Cucsa.043260.3	PF01301	PTHR23421,PTHR23421:SF2	KOG0496			GO:0004553,GO:0005975	AT4G36360.1	BGAL3	beta-galactosidase 3
16953022	Cucsa.043270	Cucsa.043270.1	Cucsa.043270.1	PF00085	PTHR10438	KOG0907			GO:0045454,GO:0015035,GO:0009055,GO:0006662	AT3G51030.1	ATTRX H1,ATTRX1,TRX1	thioredoxin H-type 1
16953023	Cucsa.043280	Cucsa.043280.1	Cucsa.043280.1	PF00149	PTHR22953	KOG1378			GO:0016787	AT2G16430.2	ATPAP10,PAP10	purple acid phosphatase 10
16953024	Cucsa.043290	Cucsa.043290.1	Cucsa.043290.1							AT3G51050.1		FG-GAP repeat-containing protein
16953025	Cucsa.043290	Cucsa.043290.10	Cucsa.043290.10							AT3G51050.1		FG-GAP repeat-containing protein
16953026	Cucsa.043290	Cucsa.043290.2	Cucsa.043290.2							AT3G51050.1		FG-GAP repeat-containing protein
16953034	Cucsa.043300	Cucsa.043300.1	Cucsa.043300.1	PF05142						AT3G51060.1	SRS1,STY1	Lateral root primordium (LRP) protein-related
16953035	Cucsa.043300	Cucsa.043300.2	Cucsa.043300.2	PF05142						AT5G66350.1	SHI	Lateral root primordium (LRP) protein-related
16953036	Cucsa.043300	Cucsa.043300.3	Cucsa.043300.3	PF05142						AT3G51060.1	SRS1,STY1	Lateral root primordium (LRP) protein-related
16953037	Cucsa.043310	Cucsa.043310.1	Cucsa.043310.1	PF03141	PTHR10108,PTHR10108:SF55				GO:0008168,GO:0008152	AT3G51070.1		S-adenosyl-L-methionine-dependent methyltransferases superfamily protein
[truncated: 28,365 more rows]
