# Supplementary material for: Comparative transcriptome analysis reveals new molecular pathways for cucumber genes related to sex determination
Source: Plant Reprod. 2019 Feb 5;32(2):193–216. doi: 10.1007/s00497-019-00362-z (PMC6500512; doi:10.1007/s00497-019-00362-z)
Supplement: Supplementary file 3 — Supplementary material 3 (XLSX 313 kb) [file 497_2019_362_MOESM3_ESM.xlsx]

## Sheet: combined p<0.05 FC>4
#gene_id	leaf	shoot	padj	female	male	padj	female	hermaphrodite	padj	male	hermaphrodite	padj
Cucsa.337660	4	323	0.0294	1	341	0.576	1	753	8.69e-22	324	667	1
Cucsa.085500	472	228	0.0861	0	1	1	0	1044	5.85e-20	1	923	3.01e-30
Cucsa.081220	6	750	0.0815	0	793	0.497	0	1745	7.63e-17	753	1546	1
Cucsa.133090	1	269	0.00948	0	294	0.179	0	607	1.22e-16	279	538	1
Cucsa.359110	6	449	0.00147	3	480	0.0836	4	1028	1.73e-12	456	912	1
Cucsa.254970	4	162	0.344	1	205	1	1	303	1.28e-10	195	269	1
Cucsa.322240	0	568	0.00278	1	672	0.212	1	1168	1.57e-09	638	1036	1
Cucsa.356140	541	259	0.0532	587	247	0.312	631	25	6.39e-09	235	22	0.586
Cucsa.074620	0	175	3.5e-11	1	279	2.9e-12	1	203	5.76e-07	265	180	1
Cucsa.083360	5	646	0.0137	0	539	0.16	0	1811	2.2e-06	512	1606	1
Cucsa.334780	22	915	1.58e-09	91	1348	9.91e-06	97	1213	3.25e-06	1281	1075	1
Cucsa.096340	2	562	1.21e-11	4	898	3.22e-16	4	649	8.41e-06	854	574	1
Cucsa.091510	1	199	0.00812	0	167	0.195	0	557	1.23e-05	159	494	1
Cucsa.359700	324	619	0.542	123	735	0.634	133	1132	1.72e-05	699	1003	1
Cucsa.112370	30	158	0.258	10	205	0.444	11	274	8.54e-05	195	243	1
Cucsa.120980	0	130	0.00368	1	127	0.402	1	324	0.000112	121	288	1
Cucsa.286080	42	557	1.71e-16	65	865	2.73e-16	70	632	0.000176	822	560	1
Cucsa.339600	0	157	1.76e-06	0	200	6.81e-09	0	294	0.00034	190	261	1
Cucsa.043150	0	55	0.334	0	72	1	0	97	0.0016	69	86	1
Cucsa.394420	1003	771	0.78	195	557	1	210	2135	0.00215	529	1892	0.824
Cucsa.280660	69	852	4.5e-06	261	1060	0.262	281	1355	0.00526	1008	1200	1
Cucsa.059560	54	717	1.37e-12	195	948	5.89e-05	210	1046	0.00709	901	925	1
Cucsa.365700	2	54	0.00427	1	67	0.0797	1	104	0.00709	63	92	1
Cucsa.308850	85	604	0.154	69	720	0.67	74	1154	0.00937	684	1023	1
Cucsa.116470	2	46	0.0303	179	5	9.14e-05	192	5	0.01	5	5	1
Cucsa.352830	0	62	1.39e-06	1	86	2.04e-05	1	98	0.0127	82	87	1
Cucsa.134290	172	81	0.273	6	22	1	6	320	0.0133	21	283	0.00779
Cucsa.378900	15	363	0.0613	16	422	0.436	17	744	0.0196	401	660	1
Cucsa.381310	31	222	0.0314	48	277	0.68	51	372	0.0216	263	329	1
Cucsa.345960	0	100	5.09e-06	358	14	2.03e-10	385	43	0.0252	13	38	1
Cucsa.148380	0	124	0.000644	2	210	0.0014	2	116	0.0255	199	102	1
Cucsa.132160	48	312	0.151	44	369	0.708	47	592	0.0265	351	524	1
Cucsa.161790	1730	2048	0.771	642	2896	1.51e-09	690	2494	0.03	2753	2208	1
Cucsa.256730	5	41	0.0408	1	47	0.0189	1	87	0.032	45	77	1
Cucsa.242820	14	100	0.523	8	102	1	8	233	0.032	97	207	1
Cucsa.288510	47	466	0.00153	1590	48	1.03e-12	1707	323	0.0491	46	285	0.129
Cucsa.149870	27	255	0.00142	27	384	1.86e-05	29	317	0.0599	366	281	1
Cucsa.342800	0	30	0.0296	0	36	0.329	0	60	0.0905	34	53	1
Cucsa.051640	0	566	1.72e-29	9	940	2.11e-36	9	571	0.0974	894	504	0.981
Cucsa.202790	7	3424	3.19e-67	1477	4400	1.87e-05	1585	4679	0.137	4185	4143	1
Cucsa.358920	0	377	1.05e-10	1231	46	4.01e-11	1321	303	0.181	44	269	0.254
Cucsa.259930	14	289	4.6e-10	38	478	4.02e-09	41	260	0.182	455	230	0.846
Cucsa.113420	0	3412	2.58e-78	849	5556	2.18e-15	913	2817	0.227	5285	2492	0.22
Cucsa.147000	16	164	2.86e-07	10	284	7.01e-12	11	134	0.227	270	118	0.697
Cucsa.352350	245	231	0.931	175	90	1	188	678	0.227	86	600	3.25e-07
Cucsa.232560	3	45	0.0271	4	50	0.826	5	96	0.277	47	85	1
Cucsa.018420	0	7462	1.05e-83	1614	10819	1.8e-16	1733	9288	0.399	10289	8212	1
Cucsa.337650	2	88	0.000444	9	118	0.0581	10	143	0.399	112	127	1
Cucsa.142040	236	854	2.59e-06	263	1236	6.2e-08	282	981	0.424	1176	867	1
Cucsa.340370	38	344	4.9e-05	17	658	1.37e-14	18	149	0.451	626	132	0.00261
Cucsa.330560	2	92	0.22	0	69	0.00466	0	274	0.451	66	244	1
Cucsa.366520	1	107	4.39e-06	2	173	1.85e-10	2	118	0.5	164	104	1
Cucsa.038890	18	58	0.181	78	85	1	84	1	0.517	80	1	0.000291
Cucsa.098680	3	169	3.75e-12	457	66	2.56e-07	492	142	0.525	63	126	1
Cucsa.165430	746	100	2.06e-16	30	110	0.255	32	191	0.555	104	169	1
Cucsa.198270	6	255	2.52e-05	96	265	1	104	497	0.592	252	440	1
Cucsa.332640	752	745	0.982	221	1143	1.46e-08	237	730	0.599	1087	647	1
Cucsa.321550	688	4610	6.87e-16	9872	2807	1.51e-09	10615	4486	0.664	2670	3970	1
Cucsa.327970	31	6398	2.89e-54	1927	10448	1.42e-13	2066	4855	0.736	9938	4295	0.0901
Cucsa.247030	14	4454	4.47e-16	33	7980	2.28e-31	35	3283	0.809	7587	2899	0.394
Cucsa.205710	62	284	0.0044	522	259	0.456	561	185	0.833	247	164	1
Cucsa.142830	32618	2278	4.56e-65	1687	2049	1	1812	4243	0.85	1948	3753	1
Cucsa.257180	49	284	2.58e-06	591	208	0.00498	635	218	0.882	198	193	1
Cucsa.362970	7	2786	6.25e-46	1430	3545	0.0366	1538	3636	0.887	3372	3219	1
Cucsa.354760	391085	36649	7.85e-45	32676	25823	1	35076	77698	0.91	24522	68735	1
Cucsa.199000	45	491	0.000115	31	784	7.62e-12	33	538	0.949	745	475	1
Cucsa.231850	20	264	1.3e-10	70	399	1.61e-05	75	282	0.961	380	249	1
Cucsa.177590	85	318	0.000357	106	450	0.00147	114	379	0.961	428	336	1
Cucsa.284430	15	4646	1.22e-24	11031	927	2.11e-36	11859	7445	1	882	6601	0.0285
Cucsa.212720	0	2176	1.57e-43	4425	499	7.1e-25	4756	4146	1	475	3674	7.96e-05
Cucsa.170430	8231	7716	0.96	17439	2598	1.58e-22	18734	11041	1	2469	9806	1
Cucsa.336940	44	300	6.71e-06	16	543	1.17e-19	17	193	1	516	170	0.0901
Cucsa.288590	8	431	3.43e-18	48	685	2.18e-15	51	457	1	652	404	1
Cucsa.342790	24	7924	2.35e-45	2054	12104	1.7e-14	2209	8168	1	11512	7220	1
Cucsa.199800	1284	5310	6.24e-07	1483	8336	1.42e-13	1595	4877	1	7929	4310	0.622
Cucsa.046640	0	3448	1.9e-38	7199	538	1.03e-12	7743	6913	1	512	6124	2.26e-17
Cucsa.320770	84	2043	0.00319	4932	742	1.73e-12	5295	2466	1	706	2174	1
Cucsa.074340	3	220	1.93e-16	22	384	1e-11	24	161	1	366	143	0.411
Cucsa.148920	1601	1161	0.659	3131	433	1.5e-11	3362	1024	1	412	910	1
Cucsa.251170	1	872	8.96e-25	158	1578	2.77e-11	169	446	1	1501	395	0.00053
Cucsa.175700	6	177	2.5e-09	437	42	4.31e-09	470	253	1	40	224	0.106
Cucsa.398320	651	871	0.835	34	1803	4.79e-09	37	88	1	1715	78	1.49e-05
Cucsa.157120	0	125	1.43e-12	10	230	4.88e-09	11	67	1	219	59	0.144
Cucsa.074690	0	13684	8.83e-05	1	29223	2.31e-08	1	11	1	27811	10	1.49e-05
Cucsa.242870	31	247	6.2e-07	45	407	2.97e-08	48	212	1	387	188	0.894
Cucsa.242710	16	497	0.000208	16	806	3.23e-08	18	531	1	767	469	1
Cucsa.084000	0	66	0.000421	0	129	2.52e-07	0	26	1	123	23	0.411
Cucsa.091270	209	1571	0.0355	2729	804	2.56e-07	2931	2544	1	764	2259	1
Cucsa.091280	133	1956	0.0104	3565	1080	2.56e-07	3829	2816	1	1027	2502	1
Cucsa.173620	81	51	0.697	1	108	3.09e-07	1	2	1	102	2	4.25e-05
Cucsa.044880	1177	8652	1.15e-16	3928	13030	3.86e-07	4219	7503	1	12393	6634	0.533
Cucsa.303610	0	149	0.000503	0	259	5.54e-07	0	127	1	246	113	1
Cucsa.161220	3	263	2.63e-09	61	416	1.51e-06	65	247	1	395	218	1
Cucsa.106410	22	164	0.00218	20	257	2.08e-06	21	181	1	244	160	1
Cucsa.372130	11	407	4.8e-06	117	600	2.24e-06	126	454	1	571	400	1
Cucsa.339080	2	593	0.00182	1	1003	2.24e-06	1	565	1	955	503	1
Cucsa.142760	0	185	0.00133	0	298	2.24e-06	0	211	1	283	186	1
Cucsa.094810	0	664	0.000762	0	1287	2.25e-06	0	285	1	1224	254	1
Cucsa.277590	79	226	0.041	46	359	2.47e-06	49	218	1	342	193	1
Cucsa.094820	0	376	0.000986	0	699	4.04e-06	0	223	1	665	198	1
Cucsa.094890	0	544	0.00102	0	1049	4.05e-06	0	243	1	999	216	1
Cucsa.109300	98	135	0.867	12	249	4.37e-06	13	73	1	237	65	0.323
Cucsa.126450	123	227	0.172	72	416	9.37e-06	77	72	1	396	64	0.000192
Cucsa.116730	32	123	0.019	17	196	1.19e-05	18	126	1	187	112	1
Cucsa.234820	136	104	0.731	242	23	1.31e-05	260	167	1	22	148	0.0544
Cucsa.257060	30	186	2.31e-05	47	308	2.4e-05	51	142	1	293	126	0.595
Cucsa.193190	2661	657	1.08e-13	1237	386	2.43e-05	1329	852	1	367	753	1
Cucsa.338920	11534	2228	4.53e-16	4156	1160	4.43e-05	4469	3258	1	1103	2892	1
Cucsa.043200	99	560	0.0442	128	852	5.89e-05	138	603	1	810	532	1
Cucsa.286280	3	57	0.0325	1	117	5.89e-05	1	10	1	112	8	0.0901
Cucsa.096300	739	222	0.0751	347	53	6.75e-05	373	532	1	50	470	1
Cucsa.074600	64	148	0.097	33	239	7.59e-05	35	128	1	228	114	1
Cucsa.360940	246	650	0.0648	205	1074	9.14e-05	221	457	1	1021	404	0.411
Cucsa.061700	0	1872	1.09e-62	3160	1047	9.93e-05	3399	2935	1	996	2599	0.0167
Cucsa.321880	4973	4108	0.796	1126	6119	0.000103	1214	4501	1	5820	3995	1
Cucsa.043520	0	129	1.18e-12	20	201	0.000104	22	138	1	191	122	1
Cucsa.322580	765	5243	3.74e-05	2648	7168	0.00011	2847	5821	1	6818	5141	1
Cucsa.134700	122	847	0.000796	169	1245	0.000115	182	1034	1	1183	913	1
Cucsa.181720	2	169	0.0528	0	360	0.000217	0	2	1	343	2	0.0187
Cucsa.286680	4944	1073	4.96e-18	1891	703	0.000255	2031	1377	1	669	1221	0.879
Cucsa.353880	57	226	0.0829	505	113	0.00027	542	252	1	107	223	1
Cucsa.157160	196	383	0.525	106	518	0.0003	114	532	1	493	470	1
Cucsa.181960	76	618	1.29e-06	286	903	0.000331	307	589	1	859	520	1
Cucsa.250860	33	137	0.133	363	48	0.000581	390	132	1	46	117	1
Cucsa.042020	218	564	0.101	158	689	0.000771	170	942	1	655	836	1
Cucsa.374150	3	170	0.0667	1	359	0.000771	1	7	1	342	6	0.0613
Cucsa.005440	0	85	0.0335	0	181	0.000832	0	2	1	172	2	0.0546
Cucsa.124350	31038	19622	0.448	34169	6803	0.00109	36755	38646	1	6465	34275	0.437
Cucsa.099870	110	516	0.000803	170	743	0.0011	183	591	1	706	523	1
Cucsa.159850	36	993	0.0979	2160	250	0.00139	2325	1692	1	238	1491	1
Cucsa.152590	7	168	0.162	2	357	0.00147	2	2	1	340	2	0.00808
Cucsa.094910	0	43	0.03	0	85	0.00147	0	15	1	81	14	0.95
Cucsa.217790	95	461	6.56e-07	904	328	0.00147	972	435	1	312	385	1
Cucsa.340270	68	440	6.78e-09	176	587	0.00158	190	569	1	558	503	1
Cucsa.105240	2	206	0.0432	2	416	0.00159	2	51	1	396	45	0.772
Cucsa.345810	7	162	1.23e-09	349	75	0.00162	376	207	1	72	184	1
Cucsa.193120	0	65	7.15e-07	7	104	0.00168	7	67	1	99	60	1
Cucsa.302770	0	25	0.0114	0	47	0.0023	0	11	1	45	10	1
Cucsa.265990	120	839	0.000901	281	1097	0.00234	302	1192	1	1043	1053	1
Cucsa.105440	5	113	0.161	1	230	0.00237	1	23	1	219	21	0.665
Cucsa.160250	697	3571	2.49e-12	5651	2557	0.00242	6072	4814	1	2431	4260	0.654
Cucsa.374170	5	137	0.0625	5	287	0.00317	5	8	1	273	7	0.034
Cucsa.139230	29	104	0.032	20	147	0.00331	21	138	1	140	123	1
Cucsa.069220	8	411	0.0563	6	823	0.00382	6	112	1	783	99	0.874
Cucsa.118720	140	154	0.966	47	225	0.00466	50	173	1	214	153	1
Cucsa.146650	748	167	3.18e-10	236	48	0.00475	254	410	1	45	363	1.49e-05
Cucsa.303410	324	59	5.46e-06	0	110	0.00475	0	34	1	104	30	1
Cucsa.126440	102	2102	2.01e-10	1341	3069	0.00488	1441	1612	1	2919	1423	0.856
Cucsa.395010	24	127	0.00162	38	206	0.00495	41	102	1	196	90	1
Cucsa.395910	0	85	0.034	1	180	0.00495	1	1	1	171	1	0.0261
Cucsa.385130	152	3293	6.79e-18	1712	4836	0.0051	1839	2884	1	4600	2553	0.708
Cucsa.124930	7	90	9.04e-05	197	40	0.0051	212	115	1	38	102	1
Cucsa.342120	86	104	0.933	277	34	0.00544	298	103	1	33	91	1
Cucsa.181240	144	101	0.586	232	52	0.00552	250	100	1	50	89	1
Cucsa.099200	26	29	0.99	41	0	0.00589	44	90	1	0	80	4.09e-06
Cucsa.363350	0	29	0.0708	0	60	0.00589	0	5	1	57	5	0.62
Cucsa.115410	16	346	0.172	7	722	0.00593	8	28	1	687	25	0.18
Cucsa.158350	50	110	0.15	248	49	0.006	266	132	1	47	117	1
Cucsa.304270	3	208	0.0153	4	353	0.0075	5	194	1	335	171	1
Cucsa.160900	84	412	8.57e-07	211	612	0.00818	227	348	1	582	307	0.975
Cucsa.309270	507	126	2.6e-07	251	56	0.00836	270	187	1	53	166	1
Cucsa.284640	3	40	0.0875	4	80	0.00848	5	8	1	76	7	0.112
Cucsa.166720	0	40	0.000253	3	71	0.00858	4	27	1	68	24	1
Cucsa.086080	1041	242	2.06e-07	353	107	0.00903	380	503	1	102	446	0.981
Cucsa.178520	13	62	0.287	149	17	0.00986	160	85	1	16	76	1
Cucsa.102450	31	87	0.114	186	30	0.0102	200	133	1	29	118	0.558
Cucsa.102250	0	30	0.111	0	64	0.0108	0	1	1	61	1	0.181
Cucsa.293490	31	154	0.000505	271	64	0.0116	291	277	1	61	245	0.0901
Cucsa.351010	1	67	9.47e-06	12	106	0.0121	13	65	1	101	57	1
Cucsa.141950	3	129	0.125	3	271	0.0121	4	4	1	258	4	0.0561
Cucsa.365470	174	149	0.889	51	217	0.0126	55	162	1	206	144	1
Cucsa.349640	2	5111	1.3e-26	2019	7885	0.0126	2173	4346	1	7501	3845	0.961
Cucsa.042570	3040	242	4.01e-30	455	82	0.0137	489	441	1	78	389	1
Cucsa.124080	2	22	0.444	0	47	0.0146	0	1	1	45	1	0.243
Cucsa.198720	0	19	0.0975	0	38	0.0146	0	3	1	37	3	0.654
Cucsa.152620	10	84	0.393	2	174	0.0146	2	9	1	165	8	0.383
Cucsa.167470	23	178	0.00173	63	292	0.0151	68	121	1	278	107	0.599
Cucsa.248870	0	630	5.25e-27	276	901	0.0169	297	659	1	857	583	1
Cucsa.127980	13	92	0.000699	20	131	0.0178	22	118	1	125	104	1
Cucsa.286690	686	164	1.09e-08	329	78	0.018	353	229	1	74	203	1
Cucsa.148830	670	7185	5.92e-23	4913	10063	0.018	5279	6073	1	9571	5372	0.725
Cucsa.341570	2543	422	1.59e-06	490	175	0.0198	526	1032	1	166	917	1
Cucsa.098670	110	75	0.561	178	34	0.0204	191	79	1	32	70	1
Cucsa.292650	412	103	2.91e-06	33	161	0.0216	36	92	1	154	82	1
Cucsa.210180	3	28	0.0767	76	6	0.024	81	33	1	6	29	1
Cucsa.104560	5098	21219	1.43e-10	13800	27231	0.024	14831	24069	1	25896	21314	1
Cucsa.113360	18	3077	0.00376	92	4824	0.0245	98	3676	1	4585	3245	1
Cucsa.142980	1	17	0.204	0	34	0.0265	0	6	1	33	6	1
Cucsa.006310	0	21	0.0377	1	44	0.0265	1	1	1	41	1	0.104
Cucsa.234590	680	1499	0.76	3149	313	0.0275	3377	2815	1	297	2501	1
Cucsa.213240	205	1259	1.58e-12	2066	997	0.0288	2222	1408	1	948	1248	1
Cucsa.303950	91	791	9.48e-14	504	1144	0.0297	542	632	1	1087	559	0.663
Cucsa.146880	31	404	0.0225	209	534	0.0322	224	486	1	508	429	1
Cucsa.385080	35	70	0.403	18	116	0.0338	19	56	1	110	49	1
Cucsa.129610	5	36	0.487	1	75	0.0339	1	1	1	71	1	0.122
Cucsa.195800	702	2119	0.0542	4278	883	0.0372	4589	3222	1	839	2854	0.00336
Cucsa.366890	13	50	0.191	111	15	0.0395	119	79	1	15	70	0.872
Cucsa.162170	0	21	0.0238	60	2	0.0401	64	27	1	2	23	1
Cucsa.095230	30	119	0.118	36	194	0.0404	39	90	1	185	80	1
Cucsa.112290	1	92	0.0634	5	191	0.0407	5	5	1	181	5	0.116
Cucsa.319500	18	219	0.182	15	434	0.0423	16	54	1	413	48	0.665
Cucsa.046840	3	26	0.282	1	50	0.044	1	11	1	48	10	1
Cucsa.116850	3430	13936	2.62e-10	20648	11302	0.0448	22193	17439	1	10750	15451	1
Cucsa.068320	41	53	0.89	128	26	0.0448	137	50	1	24	44	1
Cucsa.295160	40	46	0.991	2	85	0.0469	2	26	1	81	23	1
Cucsa.102880	19	54	0.293	112	20	0.0473	120	83	1	19	73	1
Cucsa.349380	2	843	0.0541	3	1127	0.0489	4	1449	1	1070	1278	1
Cucsa.295580	0	171	0.0103	9	347	0.0523	10	27	1	330	24	0.513
Cucsa.139620	49	4980	3.92e-30	7760	3832	0.0655	8346	6266	1	3645	5553	1
Cucsa.312190	33	1556	2.38e-10	1060	2066	0.0669	1138	1565	1	1965	1382	1
Cucsa.142230	120	1202	5.43e-17	744	1538	0.0689	801	1414	1	1462	1252	1
Cucsa.385120	9	154	0.00343	403	77	0.0836	432	105	1	74	93	1
Cucsa.295100	63	306	7.46e-06	537	228	0.086	577	337	1	217	298	1
Cucsa.142060	284	2443	2.6e-18	1802	3424	0.093	1937	1918	1	3257	1696	0.526
Cucsa.273570	164	662	5.48e-07	1109	552	0.115	1192	657	1	525	582	1
Cucsa.114820	0	98	0.00212	19	138	0.117	21	135	1	131	119	1
Cucsa.282070	21	110	0.00167	35	138	0.117	37	170	1	131	151	1
Cucsa.271280	37	294	4.89e-06	143	389	0.131	153	361	1	370	319	1
Cucsa.388750	1940	87	2.66e-54	7	170	0.136	7	25	1	162	22	0.95
Cucsa.348650	0	19	0.0324	1	32	0.148	1	19	1	31	17	1
Cucsa.042070	5	65	0.000256	150	39	0.175	161	51	1	37	45	1
Cucsa.320780	297	1947	0.000126	2927	1717	0.178	3146	2092	1	1633	1847	1
Cucsa.101020	3	130	0.0018	275	55	0.179	297	182	1	53	161	1
Cucsa.148410	5	76	0.000379	23	108	0.191	25	92	1	103	81	1
Cucsa.079450	2942	242	4.48e-23	493	66	0.194	531	437	1	63	385	1
Cucsa.012620	5	55	0.00519	18	93	0.22	20	33	1	88	29	1
Cucsa.374370	635	560	0.863	829	257	0.226	889	1125	1	245	995	0.00168
Cucsa.254660	25	277	8.44e-10	172	391	0.233	186	244	1	372	215	1
Cucsa.366820	380	2720	3.35e-12	2018	3591	0.236	2170	2596	1	3416	2296	1
Cucsa.065460	19	187	0.00309	87	227	0.243	93	279	1	216	247	1
Cucsa.355580	39	1401	5.33e-11	882	1983	0.25	950	1221	1	1886	1079	1
Cucsa.342680	20	423	0.00606	88	594	0.286	95	574	1	564	507	1
Cucsa.012450	288	1329	0.0026	702	1667	0.289	753	1762	1	1585	1558	1
Cucsa.255130	0	62	1.07e-06	105	23	0.291	113	121	1	22	107	0.432
Cucsa.252550	41	626	1.05e-18	929	504	0.296	999	793	1	479	702	1
Cucsa.388590	211	27	2.86e-07	69	10	0.313	74	27	1	10	24	1
Cucsa.009150	13929	1006	3.42e-60	1465	853	0.324	1575	1208	1	811	1072	1
Cucsa.032460	75	355	2.71e-06	570	308	0.343	612	351	1	293	311	1
Cucsa.104920	218	895	1.3e-07	1334	785	0.351	1432	985	1	747	872	1
Cucsa.392160	164	3602	0.00507	8103	2139	0.354	8690	3205	1	2035	2846	1
Cucsa.242790	3184	14451	7.42e-07	22151	11449	0.374	23817	17884	1	10884	15832	1
Cucsa.286290	4	51	0.00331	20	84	0.386	21	33	1	80	29	1
Cucsa.244700	2322	339	2.78e-14	589	140	0.389	634	621	1	133	551	1
Cucsa.194300	114	1600	8.87e-23	1191	2050	0.389	1281	1657	1	1950	1467	1
Cucsa.327980	69	1483	6.76e-18	1078	1979	0.402	1157	1398	1	1882	1238	1
Cucsa.029460	128	577	0.0075	325	730	0.403	349	728	1	695	646	1
Cucsa.259070	172	30	5.87e-05	8	53	0.409	8	14	1	50	13	1
Cucsa.303750	7	59	0.0101	12	74	0.409	13	97	1	71	86	1
Cucsa.239670	0	24	0.0114	69	10	0.411	74	13	1	10	11	1
Cucsa.394620	54	381	6.94e-09	535	288	0.413	575	552	1	274	489	1
Cucsa.301740	15397	2227	3.02e-24	4038	1441	0.421	4341	2779	1	1369	2456	1
Cucsa.178320	2	44	0.000964	12	63	0.43	13	56	1	60	49	1
Cucsa.173540	100	686	2.72e-11	480	851	0.43	516	804	1	810	711	1
Cucsa.185650	499	60	4.8e-14	126	37	0.436	136	62	1	35	55	1
Cucsa.252510	3	85	3.12e-05	47	139	0.436	50	43	1	132	38	0.532
Cucsa.363370	6	212	0.000165	121	272	0.447	130	260	1	258	229	1
Cucsa.282820	26	178	0.00424	67	220	0.46	72	274	1	209	243	1
Cucsa.254210	31	197	0.0442	82	313	0.478	87	145	1	298	129	1
Cucsa.091290	4993	20399	1.56e-08	17131	27792	0.499	18445	15487	1	26433	13708	0.411
Cucsa.196600	33	412	1.05e-13	312	582	0.499	336	306	1	554	270	0.743
Cucsa.265920	4	80	5.77e-05	47	127	0.577	50	45	1	121	40	0.755
Cucsa.029600	92	420	2.25e-06	601	358	0.583	647	512	1	340	454	1
Cucsa.065640	3	169	1.54e-10	89	216	0.589	95	216	1	206	191	1
Cucsa.119610	12	78	0.0191	41	117	0.592	44	64	1	111	56	1
Cucsa.218960	895	212	3.02e-10	238	109	0.592	256	481	1	104	426	0.00513
Cucsa.175490	22	152	0.000256	79	183	0.61	85	219	1	174	194	1
Cucsa.330530	282	323	0.96	541	135	0.612	580	610	1	128	540	0.00222
Cucsa.093850	0	66	4.75e-07	33	100	0.616	35	51	1	95	45	1
Cucsa.107030	39	323	0.00032	227	474	0.633	243	218	1	451	193	0.947
Cucsa.196000	716	4118	3.04e-06	3380	5263	0.642	3637	3959	1	5005	3498	1
Cucsa.353140	38	2911	1.84e-34	2348	3845	0.654	2524	2574	1	3657	2278	1
Cucsa.006950	3	141	1.88e-05	246	73	0.655	265	226	1	69	200	0.517
Cucsa.134560	5	1350	2.31e-30	1087	1734	0.665	1170	1300	1	1649	1149	1
Cucsa.087530	16873	2873	5.43e-27	4093	2826	0.674	4402	2705	1	2688	2395	1
Cucsa.207020	562	211	0.371	573	28	0.675	613	290	1	27	257	7.96e-05
Cucsa.223450	40	181	0.000409	127	253	0.68	136	150	1	241	133	1
Cucsa.316080	10	50	0.0426	27	84	0.682	30	20	1	80	18	0.532
Cucsa.197190	12	73	0.00549	44	114	0.697	48	41	1	109	36	0.856
Cucsa.142250	229	921	1.68e-07	725	1157	0.706	780	964	1	1100	853	1
Cucsa.136480	806	7997	0.00148	15736	7027	0.713	16885	4647	1	6687	4124	1
Cucsa.359900	170	701	1.28e-06	559	877	0.713	600	734	1	834	649	1
Cucsa.162600	289	3350	1.57e-06	2532	4521	0.715	2724	2939	1	4300	2596	1
Cucsa.124320	6	51	0.0223	104	39	0.718	112	38	1	37	34	1
Cucsa.309380	163	12	1.75e-08	26	0	0.731	28	25	1	0	22	1
Cucsa.107330	35	811	1.23e-05	492	1235	0.75	529	542	1	1175	479	1
Cucsa.134790	65	892	0.0339	1636	455	0.794	1753	1352	1	433	1199	1
Cucsa.378630	32	146	0.000801	232	126	0.795	249	151	1	120	134	1
Cucsa.135770	16	100	0.00191	40	107	0.795	43	185	1	102	164	1
Cucsa.253280	90	1075	1.25e-13	932	1431	0.821	1002	855	1	1361	756	0.856
Cucsa.109860	54	136	0.294	174	59	0.821	186	308	1	56	272	0.00576
Cucsa.260270	18	424	1.33e-10	331	566	0.821	356	372	1	538	329	1
Cucsa.220150	5400	1263	1.23e-16	1768	1227	0.822	1902	1254	1	1167	1113	1
Cucsa.124970	738	109	0.00549	153	2	0.832	165	330	1	2	294	0.944
Cucsa.283050	2	37	0.00518	46	10	0.846	49	98	1	10	87	0.0937
Cucsa.300800	200	1038	3.26e-10	841	1304	0.85	904	1057	1	1240	935	1
Cucsa.142240	4	83	1e-05	49	116	0.86	53	81	1	110	71	1
Cucsa.124200	210	35	2.79e-06	15	56	0.865	16	23	1	53	21	1
Cucsa.356640	117	525	0.00633	407	754	0.869	438	353	1	717	312	0.94
Cucsa.335270	5	15	0.816	15	0	0.869	16	50	1	0	44	0.00602
Cucsa.119810	5	61	0.0235	32	100	0.875	35	32	1	95	29	1
Cucsa.047010	69	349	0.000114	552	338	0.881	594	280	1	321	248	1
Cucsa.079440	130	20	0.0358	30	3	0.894	33	51	1	3	45	1
Cucsa.172910	2690	11215	2.42e-06	15652	9849	0.9	16845	13457	1	9367	11914	1
Cucsa.044950	4	1535	5.31e-33	1252	2000	0.905	1346	1399	1	1903	1238	1
Cucsa.232570	5	41	0.035	66	18	0.92	71	79	1	17	70	1
Cucsa.302820	1074	4554	1.8e-10	3674	5220	0.927	3947	5736	1	4964	5076	1
Cucsa.120520	524	103	1.49e-09	159	76	0.933	171	139	1	73	123	1
Cucsa.053890	600	2894	1.18e-10	2233	3247	0.951	2402	3903	1	3088	3457	1
Cucsa.157010	3	89	6.58e-05	144	70	0.952	155	100	1	67	89	1
Cucsa.197670	130	32	0.00525	64	17	0.963	68	41	1	16	36	1
Cucsa.152750	3658	836	6.21e-16	694	1034	0.964	747	871	1	983	772	1
Cucsa.352530	1262	259	9.98e-14	202	335	0.964	217	249	1	319	220	1
Cucsa.146680	20	110	0.001	78	156	0.989	84	85	1	148	76	1
Cucsa.286710	639	60	1.14e-19	114	31	0.994	122	88	1	29	78	1
Cucsa.192330	18	351	8.93e-15	265	436	0.996	285	391	1	415	346	1
Cucsa.283540	627840	112274	1.52e-26	134751	121635	1	144852	109080	1	115617	96564	1
Cucsa.217530	545812	118232	3.13e-19	114948	133214	1	123478	132933	1	126636	117452	1
Cucsa.047540	516231	128501	1.91e-05	163881	130176	1	176285	133957	1	123684	118421	1
Cucsa.047550	358589	60800	3.35e-07	67820	68712	1	72928	58629	1	65272	51750	1
Cucsa.200420	305063	48307	6.16e-31	49773	45182	1	53488	71160	1	42943	62953	1
Cucsa.215930	303680	40780	6.15e-27	34075	36350	1	36570	72530	1	34537	64146	1
Cucsa.165160	273723	34031	1.56e-21	43682	28864	1	46954	47246	1	27416	41895	1
Cucsa.237870	261336	43510	2.36e-12	46866	45275	1	50335	52108	1	43016	46054	1
Cucsa.067110	227900	43820	3.15e-12	48647	47951	1	52284	45837	1	45568	40498	1
Cucsa.197770	208081	37836	3.61e-14	46909	38109	1	50417	41363	1	36211	36580	1
Cucsa.075700	203755	36207	1.23e-12	40547	39474	1	43585	37811	1	37511	33396	1
Cucsa.109120	186405	38113	2.74e-22	48607	37585	1	52262	41903	1	35722	37098	1
Cucsa.363620	183970	37642	6.23e-07	40820	40048	1	43862	42896	1	38050	37893	1
Cucsa.212260	178139	30367	0.00195	22662	39505	1	24332	30300	1	37513	26734	1
Cucsa.376480	165633	9307	8.79e-78	8570	11681	1	9205	8419	1	11102	7440	1
Cucsa.032940	152921	30834	8.63e-16	37962	28629	1	40799	39206	1	27205	34693	1
Cucsa.275480	138281	28935	2.53e-08	30738	31819	1	33029	31436	1	30235	27782	1
Cucsa.049290	137014	24034	4.33e-27	22471	26156	1	24152	29967	1	24865	26476	1
Cucsa.355830	129530	31723	1.54e-06	35212	32715	1	37805	37492	1	31086	33154	1
Cucsa.254240	124110	24911	3.79e-10	26829	26153	1	28809	29331	1	24852	25915	1
Cucsa.343280	117836	23858	2e-09	27346	26059	1	29392	24138	1	24762	21327	1
Cucsa.381080	114370	17433	4.27e-24	15667	19196	1	16828	21951	1	18244	19389	1
Cucsa.236610	108074	25114	3.51e-09	25193	26951	1	27066	30311	1	25612	26798	1
Cucsa.339710	103206	9098	9.24e-27	12332	8578	1	13230	10085	1	8146	8943	1
Cucsa.178170	84216	14331	5.6e-28	17564	14808	1	18878	15073	1	14075	13329	1
Cucsa.059080	83622	20069	3.86e-06	22675	20858	1	24353	22948	1	19818	20301	1
Cucsa.036100	81584	19590	1.05e-05	18873	20386	1	20287	25851	1	19373	22824	1
Cucsa.192480	74269	6154	3.56e-44	6454	6985	1	6930	6314	1	6637	5574	1
Cucsa.141580	55666	13254	2.28e-07	14440	14364	1	15517	14455	1	13651	12764	1
Cucsa.059760	54619	12149	6.86e-10	13023	15686	1	13978	8024	1	14926	7120	1
Cucsa.149770	53056	8244	2.67e-31	9693	7719	1	10410	10834	1	7336	9600	1
Cucsa.100880	52833	10551	1.5e-09	11789	11121	1	12658	11871	1	10567	10494	1
Cucsa.103800	51004	7237	6.48e-31	8638	6756	1	9278	9416	1	6420	8347	1
Cucsa.172880	50534	11579	3.83e-12	14243	9685	1	15301	17028	1	9202	15088	1
Cucsa.322640	46691	11339	1.88e-17	13094	11816	1	14071	12580	1	11232	11145	1
Cucsa.046900	42879	9810	5.21e-19	9519	11365	1	10229	10377	1	10804	9173	1
Cucsa.286040	42668	4752	6.64e-44	5024	5011	1	5392	5650	1	4762	5003	1
Cucsa.040120	42098	7485	1.26e-13	8552	7464	1	9187	9129	1	7092	8067	1
Cucsa.283520	40619	9782	1.57e-08	11403	9606	1	12228	12004	1	9130	10609	1
Cucsa.394020	40236	9223	7.93e-19	11714	9317	1	12577	9714	1	8857	8596	1
Cucsa.349790	36179	7601	1.39e-07	8813	7941	1	9471	8358	1	7546	7381	1
Cucsa.349060	31578	6448	4.8e-06	4208	5793	1	4534	12628	1	5509	11217	1
Cucsa.313380	30562	5807	2.81e-19	5534	6511	1	5944	6719	1	6188	5947	1
Cucsa.353920	27610	6192	1.98e-19	7620	5598	1	8179	8200	1	5321	7261	1
Cucsa.123960	24967	4932	5.57e-23	6122	4264	1	6578	6891	1	4053	6108	1
Cucsa.212270	24442	1723	1.03e-09	718	2709	1	773	1335	1	2571	1177	1
Cucsa.313390	24355	4841	7.88e-11	5078	3492	1	5456	9256	1	3319	8214	1
Cucsa.085810	23980	5309	1.21e-19	5225	5790	1	5613	6312	1	5504	5590	1
Cucsa.356620	23483	5332	1.91e-13	5764	5130	1	6192	7259	1	4875	6427	1
Cucsa.283630	22095	5173	5.09e-09	6042	4844	1	6495	6845	1	4603	6049	1
Cucsa.170770	22049	4167	1.68e-17	3836	4591	1	4119	5145	1	4363	4556	1
Cucsa.286390	21509	3877	1.23e-25	4323	4171	1	4644	4181	1	3967	3709	1
Cucsa.321260	21440	4719	5.54e-05	5903	4270	1	6342	6142	1	4056	5423	1
Cucsa.141690	20370	4180	6.11e-13	3565	4969	1	3828	4684	1	4723	4136	1
Cucsa.321270	20138	4718	1.45e-15	5099	4843	1	5469	5768	1	4603	5102	1
Cucsa.147810	20011	4742	2.81e-10	5181	5248	1	5563	4920	1	4988	4346	1
Cucsa.155940	19105	1978	9.38e-24	3721	1542	1	4013	1757	1	1466	1552	1
Cucsa.156980	18361	2690	3.53e-32	3052	2462	1	3277	3778	1	2339	3345	1
Cucsa.011460	17684	1953	1.38e-42	1905	2067	1	2046	2477	1	1964	2189	1
Cucsa.122730	16629	3359	8.96e-22	3892	3321	1	4184	4094	1	3157	3626	1
Cucsa.278960	15280	2361	5.7e-08	2636	2062	1	2824	3577	1	1958	3162	1
Cucsa.043400	14941	3415	3.85e-06	4120	2428	1	4419	6034	1	2306	5349	1
Cucsa.273030	14747	3629	4.44e-15	3693	3894	1	3963	4321	1	3702	3820	1
Cucsa.042740	14740	2829	3.6e-23	3296	2950	1	3536	3102	1	2805	2744	1
Cucsa.332500	14733	3077	5.37e-21	4234	2774	1	4543	3606	1	2638	3197	1
Cucsa.135140	14159	1530	1.6e-17	1312	986	1	1408	3491	1	938	3102	1
Cucsa.120030	14087	2069	9.03e-32	2465	1826	1	2647	2923	1	1736	2593	1
Cucsa.273460	14042	2761	2.43e-22	3102	3087	1	3337	2702	1	2935	2390	1
Cucsa.208530	13952	3009	0.000102	3451	2750	1	3708	4192	1	2613	3707	1
Cucsa.046110	13916	58580	0.00439	47391	78230	1	50921	49776	1	74423	43979	1
Cucsa.366560	13804	3240	0.000772	3954	2663	1	4247	4901	1	2529	4332	1
Cucsa.165910	13486	2901	5.71e-12	3061	2898	1	3284	3802	1	2754	3360	1
Cucsa.368120	12469	765	4.64e-56	581	892	1	624	974	1	848	862	1
Cucsa.341130	12359	1402	1.25e-05	1299	1091	1	1395	2699	1	1036	2383	1
Cucsa.137370	11964	2006	3.25e-27	2237	2128	1	2401	2230	1	2023	1973	1
Cucsa.355160	11885	1808	1.58e-30	2115	1749	1	2272	2263	1	1663	2005	1
Cucsa.367170	11833	2582	1.64e-19	2754	2858	1	2956	2751	1	2717	2436	1
Cucsa.129290	11773	2542	1.54e-19	2828	2618	1	3037	3003	1	2489	2658	1
Cucsa.004500	10827	2625	4.4e-17	2721	1991	1	2921	4844	1	1893	4285	0.0777
Cucsa.234900	10495	2505	0.00458	2496	2521	1	2680	3403	1	2394	3016	1
Cucsa.360270	10303	1481	4.18e-08	1808	1587	1	1941	1449	1	1507	1280	1
Cucsa.384310	10284	690	1.09e-62	546	721	1	587	1032	1	685	913	1
Cucsa.047610	9885	2081	2.34e-20	2022	2618	1	2168	1751	1	2489	1547	1
Cucsa.133040	9446	38052	2.47e-10	41897	39802	1	45059	44034	1	37854	38958	1
Cucsa.385030	9411	826	1.45e-49	975	937	1	1047	729	1	891	646	1
Cucsa.254110	8918	802	1.01e-48	1027	787	1	1103	887	1	748	786	1
Cucsa.153040	8847	2049	7.94e-10	2011	1537	1	2159	3938	1	1462	3495	1
Cucsa.241190	8787	1725	7.45e-22	2088	1747	1	2242	1917	1	1661	1700	1
Cucsa.097520	8001	36544	7.57e-08	46136	36485	1	49637	39646	1	34704	35092	1
Cucsa.253000	7929	1805	0.00756	1839	1418	1	1971	3268	1	1346	2902	1
Cucsa.248900	7607	1498	3.37e-21	1631	1581	1	1752	1727	1	1503	1528	1
Cucsa.128980	7595	1871	1.65e-12	2092	1731	1	2248	2618	1	1645	2318	1
Cucsa.164950	7325	1351	9.27e-05	1522	537	1	1630	3411	1	510	3011	1
Cucsa.092380	7123	740	1.28e-14	753	695	1	807	1094	1	660	967	1
Cucsa.342950	7027	1639	1e-16	1592	1706	1	1710	2147	1	1622	1899	1
Cucsa.097800	6594	1565	1.46e-16	1752	1314	1	1882	2475	1	1250	2194	0.954
Cucsa.291770	6476	1579	7.09e-16	1711	1621	1	1838	1925	1	1541	1703	1
Cucsa.097960	6300	1247	7.86e-13	1031	1435	1	1105	1532	1	1364	1352	1
Cucsa.089010	5672	1119	1.26e-20	1584	1103	1	1698	1062	1	1049	940	1
Cucsa.219640	5668	1281	6.42e-07	1092	1542	1	1173	1397	1	1466	1234	1
Cucsa.090210	5665	1089	0.000141	1949	740	1	2092	1312	1	702	1164	1
Cucsa.120730	5663	1328	3.12e-09	1918	1294	1	2067	1250	1	1231	1106	1
Cucsa.196240	5540	900	4.06e-26	1008	980	1	1083	940	1	932	833	1
Cucsa.199050	5493	1083	1.05e-20	1273	1216	1	1366	991	1	1156	877	1
Cucsa.105550	5394	1277	4.57e-16	1384	1333	1	1487	1509	1	1267	1336	1
Cucsa.303380	5384	866	2.26e-26	1104	736	1	1185	1206	1	699	1068	1
Cucsa.308370	5278	32699	5.35e-05	35804	34122	1	38560	38229	1	32450	33799	1
Cucsa.139120	5211	1203	9.54e-09	1440	1270	1	1545	1245	1	1207	1101	1
Cucsa.141900	5086	679	2.07e-31	812	745	1	873	642	1	708	568	1
Cucsa.032950	4995	834	3.86e-23	1126	800	1	1211	898	1	760	794	1
Cucsa.365300	4958	707	1.17e-20	736	822	1	790	687	1	781	607	1
Cucsa.139370	4603	413	1.58e-30	422	444	1	453	487	1	422	431	1
Cucsa.313260	4474	327	1.67e-22	220	208	1	236	820	1	197	729	1
Cucsa.386640	4435	242	2.27e-62	290	270	1	312	218	1	257	193	1
Cucsa.114990	4375	865	2.53e-14	1078	743	1	1156	1214	1	706	1075	1
Cucsa.232080	4353	1024	7.95e-06	1117	1138	1	1198	1056	1	1082	933	1
Cucsa.043380	4230	990	5.8e-16	1278	836	1	1371	1373	1	795	1215	1
Cucsa.151350	4213	844	7.98e-20	1113	732	1	1195	1106	1	696	979	1
Cucsa.165940	4189	783	1.5e-21	1036	783	1	1113	797	1	745	706	1
Cucsa.004640	4146	770	4.23e-21	734	972	1	789	656	1	924	580	1
Cucsa.302190	4049	972	3.13e-15	934	1062	1	1003	1179	1	1009	1043	1
Cucsa.338700	3941	20293	0.00768	25511	19487	1	27375	23790	1	18542	21086	1
Cucsa.284600	3647	800	4.01e-17	834	842	1	896	965	1	801	854	1
Cucsa.113610	3516	746	3.95e-06	753	798	1	809	902	1	758	798	1
Cucsa.376680	3501	208	9.9e-30	208	281	1	223	126	1	267	111	1
Cucsa.201150	3360	689	1.49e-17	672	833	1	722	647	1	793	572	1
Cucsa.199990	3107	28716	3.12e-17	28803	34428	1	30982	26840	1	32740	23727	1
Cucsa.299780	3047	537	2.37e-21	623	482	1	670	757	1	459	671	1
Cucsa.204940	3030	479	1.74e-24	405	490	1	434	708	1	466	629	1
Cucsa.232950	3022	701	3.41e-15	857	630	1	920	939	1	599	831	1
Cucsa.242490	2953	369	1.85e-29	445	366	1	479	430	1	348	380	1
Cucsa.285370	2916	557	3.28e-19	689	568	1	739	595	1	541	527	1
Cucsa.079300	2876	574	7.57e-18	749	589	1	804	564	1	560	500	1
Cucsa.257150	2741	12151	0.00612	12226	12979	1	13160	14715	1	12348	13041	1
Cucsa.149780	2740	326	5.36e-29	305	326	1	327	469	1	310	416	1
Cucsa.120590	2701	608	6.12e-07	1032	557	1	1109	486	1	529	429	1
Cucsa.278980	2676	278	1.82e-20	175	215	1	187	626	1	204	554	1
Cucsa.386710	2597	575	3.58e-16	636	533	1	682	809	1	506	717	1
Cucsa.259150	2527	582	6.77e-15	646	593	1	695	704	1	564	624	1
Cucsa.340540	2525	364	1.8e-25	436	361	1	469	425	1	343	377	1
Cucsa.103040	2498	432	8.37e-21	503	476	1	541	415	1	453	368	1
Cucsa.353040	2483	12781	2.99e-13	17141	12818	1	18433	12663	1	12191	11209	1
Cucsa.096350	2478	605	1.98e-10	665	532	1	714	921	1	505	816	1
Cucsa.018220	2430	423	6.18e-20	494	461	1	531	418	1	438	369	1
Cucsa.126730	2350	586	1.69e-13	567	562	1	608	872	1	535	772	1
Cucsa.112850	2327	330	1.27e-12	448	320	1	480	345	1	304	305	1
Cucsa.383880	2212	390	3.45e-11	432	434	1	463	391	1	413	345	1
Cucsa.322100	2086	9968	2.89e-12	10477	11207	1	11268	10399	1	10659	9203	1
Cucsa.371010	2066	427	0.00103	670	345	1	720	498	1	327	442	1
Cucsa.336950	2056	376	3.13e-19	365	375	1	392	527	1	357	467	1
Cucsa.174160	1914	303	6.93e-18	324	321	1	348	355	1	305	313	1
Cucsa.339920	1886	364	2.82e-14	321	328	1	345	622	1	312	552	1
Cucsa.252940	1885	2559	0.979	4568	385	1	4884	6003	1	365	5311	1e-09
Cucsa.083240	1871	340	5.23e-05	484	341	1	520	309	1	324	274	1
Cucsa.017470	1868	357	1.26e-11	389	404	1	419	354	1	384	313	1
Cucsa.353330	1846	167	7.57e-34	256	183	1	276	96	1	174	85	1
Cucsa.293960	1832	194	2.02e-17	131	196	1	140	330	1	186	291	1
Cucsa.026470	1747	342	1.58e-07	568	256	1	609	407	1	244	360	1
Cucsa.313940	1728	421	3.91e-05	475	362	1	511	646	1	344	572	1
Cucsa.294210	1727	236	3.44e-12	138	268	1	148	357	1	255	316	1
Cucsa.304490	1691	351	4.82e-15	304	382	1	327	465	1	363	411	1
Cucsa.096240	1688	246	3.2e-22	289	258	1	311	261	1	246	231	1
Cucsa.115610	1643	184	6.18e-28	232	135	1	250	302	1	129	268	1
Cucsa.111260	1633	312	5e-17	249	285	1	268	554	1	271	492	1
Cucsa.120670	1604	282	4.13e-13	368	234	1	396	397	1	222	352	1
Cucsa.386580	1566	19	4.5e-87	4	24	1	4	30	1	22	27	1
Cucsa.196260	1566	7745	0.00993	11668	6995	1	12530	7940	1	6656	7040	1
Cucsa.245100	1551	192	8.96e-25	142	207	1	153	285	1	197	252	1
Cucsa.366180	1500	139	4.47e-31	82	131	1	88	269	1	125	238	1
Cucsa.189540	1486	6975	2.73e-07	6280	8672	1	6755	6620	1	8249	5858	1
Cucsa.066480	1471	230	1.98e-19	238	195	1	255	379	1	185	336	1
Cucsa.359350	1447	189	1.03e-23	215	178	1	231	256	1	169	226	1
Cucsa.207260	1425	345	2.46e-08	356	335	1	382	484	1	318	428	1
Cucsa.347510	1422	125	7.08e-31	125	130	1	134	162	1	123	143	1
Cucsa.392380	1393	192	2.02e-21	160	216	1	172	242	1	206	214	1
Cucsa.385000	1389	204	1.17e-08	185	246	1	199	208	1	234	184	1
Cucsa.327940	1331	17761	3.46e-27	20502	15569	1	22038	26013	1	14804	23044	1
Cucsa.374270	1300	284	0.00022	275	288	1	295	391	1	273	345	1
Cucsa.109750	1299	285	1.53e-13	256	309	1	275	369	1	294	327	1
Cucsa.333000	1259	191	4.28e-19	180	181	1	193	298	1	172	263	1
Cucsa.175400	1254	6107	2.47e-10	6869	7381	1	7388	4775	1	7021	4227	0.934
Cucsa.321760	1252	219	2.49e-16	257	260	1	277	169	1	247	150	1
Cucsa.074310	1250	8	9.18e-93	16	3	1	17	12	1	2	10	1
Cucsa.245770	1241	210	6.08e-17	158	209	1	170	345	1	198	305	1
Cucsa.104950	1210	9572	0.000385	14742	7723	1	15817	11461	1	7348	10160	1
Cucsa.285860	1181	206	2.16e-16	226	191	1	243	293	1	182	260	1
Cucsa.219060	1179	183	1.37e-17	229	154	1	246	265	1	146	235	1
Cucsa.392510	1174	76	9.09e-33	51	87	1	54	106	1	83	94	1
Cucsa.129660	1151	67	9.8e-38	57	78	1	61	77	1	74	68	1
Cucsa.250260	1122	34050	5.43e-17	29987	44330	1	32271	28764	1	42166	25427	1
Cucsa.090200	1115	197	1.3e-10	364	136	1	391	221	1	129	196	1
Cucsa.368130	1089	171	4.01e-17	171	181	1	184	211	1	172	187	1
Cucsa.126010	1082	173	9.13e-17	158	238	1	170	112	1	226	99	1
Cucsa.354360	1053	109	1.06e-24	104	103	1	112	168	1	97	149	1
Cucsa.375440	1048	64	2.09e-35	37	44	1	40	160	1	42	143	1
Cucsa.180980	1039	259	1.17e-08	411	178	1	441	363	1	169	321	1
Cucsa.384890	1034	232	8.26e-12	252	265	1	271	224	1	252	198	1
Cucsa.167420	997	46	1.49e-39	37	64	1	40	35	1	61	31	1
Cucsa.177330	971	235	1.11e-09	291	238	1	312	253	1	226	223	1
Cucsa.265600	920	28	4.91e-46	36	29	1	38	29	1	28	25	1
Cucsa.090600	915	5181	1.31e-05	6362	5236	1	6850	5679	1	4980	5025	1
Cucsa.091670	908	4523	6.31e-12	5028	4239	1	5395	6244	1	4030	5528	1
Cucsa.259090	894	141	9.99e-16	104	191	1	111	124	1	181	110	1
Cucsa.245760	879	215	5.14e-10	175	238	1	188	288	1	226	255	1
Cucsa.251580	874	210	8.01e-10	262	165	1	282	327	1	157	290	1
Cucsa.087620	851	205	6.92e-10	206	233	1	222	217	1	222	192	1
Cucsa.358070	841	121	1.24e-16	115	119	1	123	179	1	113	158	1
Cucsa.149840	836	162	2.33e-09	196	128	1	210	256	1	122	227	1
Cucsa.177490	830	191	1.84e-10	140	191	1	151	316	1	182	280	1
Cucsa.308800	822	81	9.72e-16	129	59	1	138	110	1	56	97	1
Cucsa.184630	799	194	2.16e-09	166	171	1	179	345	1	163	305	1
Cucsa.198940	774	141	2.47e-12	149	165	1	160	131	1	157	116	1
Cucsa.340220	763	75	4.59e-22	67	73	1	72	117	1	69	103	1
Cucsa.253130	748	3166	0.0012	3240	3356	1	3481	3839	1	3190	3393	1
Cucsa.120660	734	143	1.23e-07	204	102	1	220	218	1	97	194	1
Cucsa.104620	716	3351	6.08e-11	3806	3683	1	4091	3370	1	3503	2982	1
Cucsa.128960	703	136	2.48e-08	184	114	1	198	182	1	109	161	1
Cucsa.245420	695	142	1.41e-10	145	127	1	156	224	1	121	198	1
Cucsa.136530	692	170	7.93e-08	243	134	1	262	231	1	127	204	1
Cucsa.312530	679	156	4.78e-09	153	172	1	165	181	1	164	160	1
Cucsa.245900	678	133	3.11e-11	111	129	1	120	215	1	123	190	1
Cucsa.092470	676	7028	3.55e-12	7588	7523	1	8156	7929	1	7154	7007	1
Cucsa.118960	664	122	4.82e-12	136	92	1	146	217	1	88	193	1
Cucsa.096270	662	86	1.41e-06	123	85	1	131	80	1	81	70	1
Cucsa.306450	651	137	3.74e-11	137	149	1	148	159	1	142	141	1
Cucsa.293890	641	99	9.16e-14	71	113	1	77	137	1	107	121	1
Cucsa.072890	636	52	9.98e-22	63	54	1	68	55	1	52	49	1
Cucsa.251670	633	146	6.82e-07	226	86	1	243	242	1	82	215	1
Cucsa.200140	627	41	1.39e-23	19	56	1	21	46	1	53	41	1
Cucsa.180050	625	129	8.06e-10	141	135	1	152	152	1	128	135	1
Cucsa.302960	617	153	4.71e-08	150	176	1	161	165	1	167	146	1
Cucsa.084420	613	145	8.53e-09	198	103	1	213	231	1	98	205	1
Cucsa.178720	606	24	1.12e-30	22	22	1	24	41	1	21	36	1
Cucsa.181790	604	112	2.01e-11	150	127	1	161	78	1	121	69	1
Cucsa.285890	591	80	1.19e-14	62	99	1	67	88	1	94	78	1
Cucsa.303790	586	137	1.14e-08	147	117	1	158	218	1	111	193	1
Cucsa.367210	584	49	2.75e-20	53	17	1	57	130	1	17	115	0.115
Cucsa.073570	582	1622	0.431	1467	2561	1	1584	361	1	2436	321	0.0019
Cucsa.143200	579	24	4.96e-30	24	5	1	26	75	1	5	66	1
Cucsa.265780	563	106	9.31e-11	107	114	1	116	126	1	108	111	1
Cucsa.337060	562	29	7.2e-27	53	25	1	57	23	1	23	20	1
Cucsa.078120	553	2563	3.6e-07	2275	3022	1	2444	2820	1	2875	2496	1
Cucsa.320630	547	1081	0.544	945	1822	1	1021	29	1	1733	26	3.01e-30
Cucsa.122130	541	3240	6.97e-14	3206	3793	1	3446	3271	1	3608	2894	1
Cucsa.107770	535	85	1.68e-10	120	59	1	128	132	1	56	118	1
Cucsa.169620	527	110	3.87e-09	83	124	1	89	149	1	118	132	1
Cucsa.089190	524	111	0.000141	143	109	1	153	121	1	104	107	1
Cucsa.078390	517	102	0.000311	210	47	1	224	145	1	44	128	1
Cucsa.245610	512	77	9.97e-12	82	69	1	88	119	1	65	106	1
Cucsa.016370	510	1	1.19e-63	0	0	1	0	2	1	0	2	1
Cucsa.392490	500	121	1.46e-07	144	135	1	154	113	1	128	100	1
Cucsa.068430	473	933	0.76	1268	1357	1	1369	0	1	1291	0	7.32e-47
Cucsa.173650	470	54	4.29e-14	41	56	1	44	85	1	53	75	1
Cucsa.391100	469	103	4.05e-08	109	96	1	118	148	1	91	131	1
Cucsa.174430	454	108	2.82e-07	112	129	1	121	96	1	123	85	1
Cucsa.245820	449	54	1.04e-13	40	66	1	43	63	1	63	55	1
Cucsa.218160	443	60	0.00025	45	92	1	49	30	1	87	26	1
Cucsa.245680	436	72	1.23e-09	50	85	1	54	96	1	81	85	1
Cucsa.329050	435	47	4.3e-14	43	51	1	46	62	1	48	55	1
Cucsa.148220	429	78	1.24e-08	98	73	1	105	94	1	70	83	1
Cucsa.245800	427	94	2.19e-07	77	110	1	83	112	1	105	99	1
Cucsa.217770	426	52	2.76e-12	65	56	1	70	46	1	53	41	1
Cucsa.124280	426	99	7.7e-07	109	93	1	117	135	1	89	119	1
Cucsa.337980	421	3635	4.83e-14	3258	4579	1	3507	3340	1	4355	2955	1
Cucsa.216730	412	75	7.58e-10	86	81	1	92	80	1	77	71	1
Cucsa.245810	405	70	1.95e-08	53	65	1	57	126	1	62	111	1
Cucsa.250410	405	1743	2.67e-09	2114	1735	1	2272	1998	1	1650	1769	1
Cucsa.267240	393	50	2.19e-11	51	50	1	55	68	1	47	60	1
Cucsa.077960	386	1779	0.00756	1475	2301	1	1587	1635	1	2189	1445	1
Cucsa.364860	383	61	9.02e-10	52	55	1	55	106	1	52	93	1
Cucsa.293970	375	54	7.2e-10	38	56	1	41	88	1	53	78	1
Cucsa.117300	366	2039	2.06e-12	2256	2117	1	2426	2381	1	2013	2106	1
Cucsa.245320	363	60	1.62e-08	60	74	1	64	54	1	71	48	1
Cucsa.307010	361	76	9.92e-08	75	62	1	80	135	1	59	119	1
Cucsa.245650	358	54	5.36e-06	25	68	1	26	75	1	65	67	1
Cucsa.129010	352	86	4.05e-06	98	89	1	105	101	1	84	89	1
Cucsa.275780	348	80	0.00174	86	69	1	92	124	1	66	110	1
Cucsa.378970	347	21	9.77e-17	41	11	1	44	28	1	10	25	1
Cucsa.120880	342	75	0.0102	54	87	1	57	98	1	83	87	1
Cucsa.048750	334	3426	2.25e-18	3192	4062	1	3436	3564	1	3863	3154	1
Cucsa.225870	332	20	1.23e-16	18	20	1	19	29	1	19	25	1
Cucsa.119160	331	69	8.3e-07	66	88	1	71	57	1	84	51	1
Cucsa.185710	331	57	4.24e-08	61	32	1	65	129	1	30	115	1
Cucsa.079160	328	6445	1.15e-12	7159	7728	1	7702	5266	1	7352	4662	1
Cucsa.261730	326	58	7.06e-08	81	44	1	87	85	1	41	75	1
Cucsa.240460	321	57	3.31e-08	45	60	1	49	82	1	57	73	1
Cucsa.037400	319	4	2.55e-28	6	1	1	7	11	1	1	10	1
Cucsa.359390	317	33	1.15e-08	40	32	1	43	38	1	30	33	1
Cucsa.392400	315	48	5.82e-09	36	57	1	38	59	1	54	52	1
Cucsa.362390	308	21	1.2e-14	28	20	1	30	22	1	19	20	1
Cucsa.242170	308	1244	0.000121	1212	1331	1	1302	1546	1	1267	1367	1
Cucsa.392430	300	56	3.29e-07	62	45	1	66	92	1	43	82	1
Cucsa.041900	299	51	4.31e-07	53	63	1	57	43	1	60	38	1
Cucsa.252700	288	38	2.61e-10	22	45	1	24	53	1	43	47	1
Cucsa.114810	288	35	1.65e-10	26	53	1	28	21	1	50	18	1
Cucsa.293940	285	51	2.37e-07	33	55	1	35	80	1	52	70	1
Cucsa.044550	266	1155	8.48e-09	1172	1154	1	1260	1564	1	1097	1383	1
Cucsa.198860	261	1973	5.99e-05	1825	2344	1	1961	2054	1	2230	1820	1
Cucsa.180130	260	60	0.00134	59	74	1	63	56	1	70	50	1
Cucsa.392470	259	52	7.84e-06	57	46	1	61	79	1	43	70	1
Cucsa.364900	256	35	3.85e-08	36	36	1	39	45	1	34	39	1
Cucsa.244580	256	39	9.71e-08	57	38	1	61	35	1	36	31	1
Cucsa.131240	255	5935	8.21e-35	6057	6611	1	6512	6515	1	6288	5767	1
Cucsa.120680	253	31	1.81e-08	33	28	1	36	47	1	27	42	1
Cucsa.156880	250	6009	1.58e-09	4851	7540	1	5226	6157	1	7173	5443	1
Cucsa.309490	249	55	1.3e-05	74	40	1	79	85	1	38	75	1
Cucsa.062000	246	54	2.89e-05	59	54	1	63	70	1	51	62	1
Cucsa.175860	243	977	0.0253	828	878	1	887	1707	1	835	1512	1
Cucsa.308900	241	56	5.56e-05	43	65	1	46	73	1	62	64	1
Cucsa.102750	239	15	5.19e-12	22	16	1	24	11	1	15	10	1
Cucsa.347710	238	28	2.92e-08	37	29	1	40	28	1	27	25	1
Cucsa.124210	238	9	1.39e-16	12	3	1	13	21	1	2	18	1
Cucsa.359420	236	58	9.59e-05	89	46	1	96	72	1	44	64	1
Cucsa.355960	235	1083	7.72e-06	1160	1273	1	1246	988	1	1211	873	1
Cucsa.184420	230	1612	2.09e-07	1842	1894	1	1983	1346	1	1802	1192	1
Cucsa.350600	225	7	3.29e-17	10	6	1	10	9	1	6	8	1
Cucsa.118380	222	1090	9.91e-10	1133	1247	1	1217	1102	1	1186	976	1
Cucsa.109840	219	46	2.7e-05	54	40	1	58	68	1	38	60	1
Cucsa.085680	216	50	0.000619	55	63	1	59	38	1	59	34	1
Cucsa.181200	214	858	2.31e-05	1022	892	1	1096	924	1	848	817	1
Cucsa.341860	213	6	4.02e-09	10	6	1	11	7	1	5	6	1
Cucsa.002240	212	20	5.55e-09	15	29	1	16	14	1	28	12	1
Cucsa.286240	202	2050	7.63e-20	1888	2340	1	2029	2350	1	2226	2080	1
Cucsa.122890	202	1313	1.14e-10	1190	1682	1	1280	1134	1	1599	1002	1
Cucsa.308650	200	33	2.82e-06	8	22	1	9	93	1	21	83	0.558
Cucsa.165130	192	892	1.58e-05	1193	932	1	1284	807	1	886	714	1
Cucsa.383810	185	20	2.15e-07	25	16	1	27	32	1	15	28	1
Cucsa.392770	184	33	5.67e-05	32	46	1	34	17	1	43	15	1
Cucsa.062730	182	1182	6.48e-07	1166	1499	1	1255	949	1	1426	839	0.957
Cucsa.161720	182	1087	0.000633	1450	908	1	1555	1478	1	864	1310	1
Cucsa.245750	181	25	4.76e-06	19	27	1	20	35	1	26	31	1
Cucsa.344910	174	40	0.000569	46	33	1	49	63	1	32	56	1
Cucsa.043550	172	30	1.7e-05	24	36	1	26	34	1	34	30	1
Cucsa.307950	170	2659	2.68e-26	2928	3362	1	3143	1830	1	3197	1620	0.45
Cucsa.162090	169	31	3.6e-05	29	30	1	31	45	1	28	40	1
Cucsa.378420	166	2172	9.46e-07	1784	3033	1	1919	1533	1	2886	1355	1
Cucsa.139680	165	792	9.8e-05	736	859	1	791	996	1	817	880	1
Cucsa.133440	162	745	0.00158	1057	772	1	1138	621	1	734	549	1
Cucsa.390430	160	27	5.54e-05	24	26	1	26	41	1	25	36	1
Cucsa.156030	160	21	5.9e-06	31	8	1	33	46	1	8	41	1
Cucsa.288500	153	11	1.04e-06	5	14	1	6	13	1	13	11	1
Cucsa.050260	151	765	1.82e-05	695	884	1	748	862	1	841	762	1
Cucsa.200150	150	14	8.69e-07	7	17	1	8	23	1	16	20	1
Cucsa.104090	149	31	0.00062	28	35	1	30	40	1	33	35	1
Cucsa.337000	149	977	5.32e-12	994	1041	1	1069	1179	1	990	1042	1
Cucsa.289080	148	878	0.00759	1146	845	1	1233	980	1	804	870	1
Cucsa.067280	148	28	0.000489	44	24	1	47	28	1	23	24	1
Cucsa.137080	147	32	0.00198	35	32	1	38	39	1	30	35	1
Cucsa.104130	147	23	6.89e-05	30	15	1	32	41	1	14	36	1
Cucsa.019390	143	30	0.000576	29	33	1	32	35	1	31	31	1
Cucsa.293950	136	15	1.09e-05	13	13	1	14	27	1	13	24	1
Cucsa.142790	134	29	0.00115	25	29	1	26	46	1	28	41	1
Cucsa.147790	134	27	0.000784	48	29	1	52	9	1	27	8	1
Cucsa.284320	131	22	0.000328	24	23	1	26	25	1	22	22	1
Cucsa.241510	130	692	0.0152	1036	595	1	1115	782	1	566	691	1
Cucsa.207440	130	620	0.0153	595	765	1	640	561	1	728	497	1
Cucsa.095100	125	13	1.19e-06	9	21	1	9	5	1	20	5	1
Cucsa.245640	125	28	0.00325	19	29	1	21	46	1	28	41	1
Cucsa.386830	125	661	0.000734	617	896	1	664	447	1	852	394	0.892
Cucsa.275350	123	161	0.95	265	60	1	284	325	1	57	288	0.0386
Cucsa.345950	121	8	8.49e-07	4	11	1	4	10	1	11	9	1
Cucsa.101630	119	1371	2.26e-16	1381	1440	1	1482	1714	1	1369	1515	1
Cucsa.398280	118	11	7.71e-06	9	5	1	9	30	1	4	26	1
Cucsa.104810	117	15	0.000152	14	13	1	15	28	1	12	25	1
Cucsa.076110	115	8	0.000737	5	10	1	6	11	1	10	9	1
Cucsa.082180	114	528	0.00368	533	566	1	574	631	1	539	560	1
Cucsa.389830	108	456	0.0265	420	632	1	452	281	1	601	249	1
Cucsa.124510	106	25	0.0101	16	13	1	17	69	1	12	61	0.834
Cucsa.098910	102	16	0.00225	19	17	1	21	15	1	16	13	1
Cucsa.394320	102	3	5.45e-08	1	5	1	1	2	1	5	2	1
Cucsa.132320	100	1224	6.55e-09	1249	1414	1	1344	1236	1	1345	1095	1
Cucsa.378980	100	6	2.07e-06	11	3	1	11	10	1	3	9	1
Cucsa.213690	97	14	0.00145	13	13	1	14	24	1	12	21	1
Cucsa.121580	96	21	0.00814	25	18	1	27	29	1	17	26	1
Cucsa.087590	94	19	0.0059	16	20	1	18	25	1	19	22	1
Cucsa.034750	94	23	0.0197	19	21	1	20	40	1	20	35	1
Cucsa.054570	90	389	1.17e-05	433	369	1	465	526	1	350	466	1
Cucsa.341910	90	18	0.00285	12	20	1	13	25	1	19	22	1
Cucsa.054080	88	9	0.000126	2	16	1	3	3	1	16	3	1
Cucsa.199900	88	8	0.000381	24	2	1	25	8	1	2	7	1
Cucsa.316850	87	14	0.00124	18	12	1	19	18	1	11	16	1
Cucsa.085780	86	438	0.0109	490	474	1	527	462	1	451	408	1
Cucsa.090630	83	10989	1.61e-64	10223	12355	1	10975	12894	1	11752	11412	1
Cucsa.394390	83	1001	1.99e-10	786	1268	1	846	1025	1	1207	908	1
Cucsa.094990	80	447	6.7e-08	468	493	1	502	491	1	469	434	1
Cucsa.165350	80	428	3.59e-07	378	552	1	406	373	1	525	329	1
Cucsa.012500	79	3	1.56e-06	3	0	1	3	9	1	0	8	1
Cucsa.342770	77	622	3.59e-08	844	649	1	908	551	1	618	488	1
Cucsa.281860	77	8	0.000943	8	10	1	8	10	1	9	9	1
Cucsa.109560	76	19	0.0324	21	19	1	23	23	1	18	21	1
Cucsa.084370	76	418	4.11e-05	346	510	1	373	452	1	485	400	1
Cucsa.221180	74	11	0.00201	6	13	1	6	14	1	13	12	1
Cucsa.162510	73	2490	0.000195	2518	2183	1	2702	4026	1	2078	3571	1
Cucsa.345980	71	10	0.00218	3	7	1	3	27	1	6	24	1
Cucsa.235690	69	484	1.37e-06	582	480	1	625	565	1	456	501	1
Cucsa.283820	68	9	0.00361	2	14	1	2	8	1	13	7	1
Cucsa.281880	67	12	0.0144	16	10	1	17	15	1	10	13	1
Cucsa.176460	66	12	0.0225	17	11	1	18	16	1	10	14	1
Cucsa.066450	65	13	0.0216	4	15	1	4	26	1	14	23	1
Cucsa.245910	64	12	0.0274	14	8	1	15	20	1	8	18	1
Cucsa.101580	63	549	7.15e-06	524	594	1	562	681	1	564	602	1
Cucsa.395360	62	1003	0.00171	693	1270	1	744	1129	1	1209	1002	1
Cucsa.048540	61	1125	9.76e-08	1096	1409	1	1179	955	1	1340	843	1
Cucsa.335580	61	11	0.0311	19	4	1	21	22	1	4	19	1
Cucsa.096410	61	335	0.0179	331	386	1	355	356	1	367	314	1
Cucsa.167320	60	2	2.11e-05	1	1	1	1	3	1	1	3	1
Cucsa.043050	58	4	0.00156	9	1	1	10	6	1	1	6	1
Cucsa.376280	57	10	0.0177	5	14	1	6	12	1	14	10	1
Cucsa.299000	56	9	0.0261	5	7	1	6	20	1	6	17	1
Cucsa.086400	56	3	0.000462	0	2	1	0	9	1	1	8	1
Cucsa.395320	56	1866	1.93e-34	2007	1859	1	2154	2413	1	1768	2136	1
Cucsa.254740	53	224	0.00028	194	266	1	208	247	1	253	218	1
Cucsa.158710	51	8	0.0391	18	5	1	20	8	1	5	7	1
Cucsa.002250	50	3	0.00239	1	5	1	1	1	1	5	1	1
Cucsa.359800	48	294	0.0322	185	374	1	199	345	1	356	305	1
Cucsa.339210	47	193	0.00105	266	157	1	286	262	1	149	231	1
Cucsa.245400	47	9	0.0445	9	9	1	9	13	1	8	11	1
Cucsa.173640	47	6	0.0468	7	6	1	8	5	1	6	5	1
Cucsa.098900	47	7	0.0444	7	1	1	7	24	1	1	21	1
Cucsa.103090	45	437	5.95e-05	460	465	1	496	508	1	443	450	1
Cucsa.271870	44	427	1.59e-11	368	478	1	396	537	1	454	476	1
Cucsa.066610	44	176	0.00102	158	211	1	170	184	1	201	163	1
Cucsa.121940	43	179	0.0479	162	260	1	175	87	1	248	77	0.432
Cucsa.061970	38	1220	5.57e-30	1074	1513	1	1155	1192	1	1439	1054	1
Cucsa.235110	37	3	0.0121	3	3	1	4	3	1	3	3	1
Cucsa.320820	37	159	0.00788	176	174	1	189	167	1	165	147	1
Cucsa.020150	35	3	0.0425	4	1	1	4	9	1	1	8	1
Cucsa.137620	35	184	0.00161	199	147	1	214	316	1	140	280	1
Cucsa.379650	34	377	2.77e-10	357	463	1	384	353	1	440	312	1
Cucsa.341990	34	192	6.43e-05	230	174	1	248	260	1	165	230	1
Cucsa.176120	33	384	4.8e-07	350	396	1	376	537	1	377	476	1
Cucsa.248320	32	457	2.95e-14	377	559	1	405	492	1	532	435	1
Cucsa.342910	32	173	0.000295	128	226	1	138	172	1	215	152	1
Cucsa.260240	31	476	0.000101	266	632	1	286	542	1	601	480	1
Cucsa.115500	31	206	0.00438	231	218	1	248	229	1	208	202	1
Cucsa.337230	31	131	0.0422	94	186	1	101	101	1	177	90	1
Cucsa.177180	30	168	0.000117	166	200	1	179	162	1	190	143	1
Cucsa.306620	30	176	8.09e-05	205	187	1	220	186	1	178	164	1
Cucsa.176820	30	219	7.72e-07	232	233	1	250	256	1	222	227	1
Cucsa.046910	27	401	5.52e-14	430	392	1	463	536	1	373	474	1
Cucsa.352880	26	126	0.00808	152	122	1	164	154	1	116	137	1
Cucsa.045140	26	177	7.27e-06	268	170	1	288	158	1	162	140	1
Cucsa.047880	26	215	0.000488	196	288	1	211	157	1	274	139	1
Cucsa.127610	25	139	0.000225	196	142	1	211	122	1	136	108	1
Cucsa.050920	25	175	0.0172	259	175	1	279	149	1	166	132	1
Cucsa.178590	24	2	0.0222	0	3	1	0	2	1	3	2	1
Cucsa.198650	23	222	1.33e-08	258	251	1	278	203	1	238	180	1
Cucsa.213060	23	217	1.99e-05	248	238	1	266	218	1	226	193	1
Cucsa.133690	22	125	0.000569	150	90	1	161	220	1	85	195	0.835
Cucsa.054600	21	261	2.3e-10	204	311	1	220	308	1	296	273	1
Cucsa.167500	19	79	0.0146	66	101	1	71	75	1	96	66	1
Cucsa.253450	19	93	0.049	92	122	1	99	67	1	116	59	1
Cucsa.206200	18	131	0.000147	114	171	1	122	111	1	163	98	1
Cucsa.147040	17	130	0.0307	76	125	1	82	248	1	119	219	1
Cucsa.025120	16	77	0.0184	97	80	1	104	76	1	76	68	1
Cucsa.388620	16	515	1.53e-06	666	539	1	714	488	1	513	431	1
Cucsa.343900	16	120	0.000127	93	144	1	99	140	1	137	124	1
Cucsa.365450	16	123	0.000159	143	134	1	154	123	1	128	108	1
Cucsa.061980	16	299	9.08e-14	275	386	1	295	248	1	367	219	1
Cucsa.121760	16	85	0.00494	60	108	1	65	97	1	102	85	1
Cucsa.067320	16	84	0.00569	98	76	1	105	115	1	72	102	1
Cucsa.085210	15	139	0.000475	158	181	1	170	78	1	172	69	0.856
Cucsa.172070	15	89	0.0194	90	124	1	96	48	1	118	42	0.975
Cucsa.241990	14	208	0.0056	318	106	1	342	385	1	101	341	0.241
Cucsa.342650	14	195	0.0348	104	295	1	111	150	1	281	133	1
Cucsa.106740	14	79	0.00612	55	113	1	59	63	1	107	56	1
Cucsa.281940	14	62	0.0388	48	76	1	52	68	1	72	61	1
Cucsa.332670	12	71	0.00803	45	100	1	48	63	1	95	55	1
Cucsa.100500	11	70	0.0128	75	82	1	81	64	1	78	57	1
Cucsa.109620	10	100	0.00741	94	100	1	101	142	1	95	125	1
Cucsa.174510	10	6873	8.86e-80	6303	6822	1	6770	10108	1	6488	8954	1
Cucsa.325010	10	74	0.00372	99	60	1	107	104	1	57	92	1
Cucsa.362830	9	68	0.00469	51	98	1	55	47	1	93	41	1
Cucsa.041490	9	132	1.4e-07	110	156	1	118	150	1	148	133	1
Cucsa.120150	9	56	0.0168	66	57	1	70	66	1	54	58	1
Cucsa.097340	9	92	0.000293	90	111	1	96	88	1	105	78	1
Cucsa.196420	8	82	0.00056	130	60	1	139	107	1	57	95	1
Cucsa.321770	8	58	0.0109	67	65	1	72	56	1	62	50	1
Cucsa.075570	8	53	0.0331	49	59	1	53	63	1	56	56	1
Cucsa.011480	7	113	0.0287	109	110	1	117	168	1	104	148	1
Cucsa.048040	7	50	0.0374	56	55	1	60	51	1	53	45	1
Cucsa.050150	7	79	0.000495	103	71	1	111	100	1	68	89	1
Cucsa.051320	7	89	6.58e-05	126	80	1	135	102	1	76	91	1
Cucsa.308980	7	81	0.00199	86	75	1	93	119	1	72	105	1
Cucsa.031600	6	93	0.00395	53	101	1	57	152	1	96	134	1
Cucsa.238090	6	111	0.0199	98	129	1	105	125	1	123	111	1
Cucsa.120310	6	477	0.00839	1068	308	1	1151	377	1	293	334	1
Cucsa.102140	6	81	0.0123	48	128	1	52	44	1	122	39	1
Cucsa.027390	6	70	0.000901	91	56	1	98	104	1	53	92	1
Cucsa.171660	5	110	0.0291	42	157	1	45	120	1	150	106	1
Cucsa.213090	5	116	1.42e-06	140	141	1	151	78	1	134	69	1
Cucsa.196810	5	107	1.4e-07	103	118	1	111	129	1	112	114	1
Cucsa.049870	5	49	0.0106	25	68	1	26	53	1	65	47	1
Cucsa.048520	4	432	1.78e-26	330	477	1	355	602	1	453	533	1
Cucsa.366510	4	58	0.00101	68	53	1	73	80	1	50	71	1
Cucsa.053630	4	83	4.16e-05	146	84	1	157	41	1	80	37	1
Cucsa.283170	4	99	0.00189	78	124	1	84	104	1	118	92	1
Cucsa.213510	3	410	8.46e-06	583	446	1	626	295	1	425	262	1
Cucsa.085890	3	42	0.0179	35	55	1	38	38	1	52	34	1
Cucsa.067120	3	51	0.0107	50	55	1	54	60	1	52	54	1
Cucsa.161180	3	173	7.04e-08	220	194	1	236	138	1	185	122	1
Cucsa.337670	3	55	0.000514	37	59	1	40	84	1	56	75	1
Cucsa.072900	3	39	0.0105	34	41	1	37	55	1	39	48	1
Cucsa.208330	3	36	0.0192	49	30	1	53	48	1	29	42	1
Cucsa.101570	3	53	0.000734	86	57	1	93	29	1	54	25	1
Cucsa.213530	2	105	3.9e-08	73	117	1	78	150	1	111	132	1
Cucsa.241870	2	74	0.000362	74	81	1	80	87	1	77	76	1
Cucsa.383330	2	79	6.81e-07	48	110	1	52	75	1	105	67	1
Cucsa.167330	2	68	4.76e-06	62	77	1	66	82	1	73	73	1
Cucsa.183290	2	69	4.05e-06	89	47	1	95	120	1	45	106	1
Cucsa.138740	1	113	5.62e-06	68	143	1	73	138	1	136	122	1
Cucsa.316090	1	27	0.0381	16	44	1	17	12	1	42	10	1
Cucsa.196820	1	162	1.15e-13	161	164	1	174	217	1	156	192	1
Cucsa.090650	1	47	0.000569	60	48	1	64	48	1	46	43	1
Cucsa.385830	1	154	2.81e-13	199	160	1	213	150	1	152	133	1
Cucsa.053510	0	19	0.0376	22	3	1	23	59	1	3	52	0.147
Cucsa.047280	0	5205	3.67e-87	4137	5567	1	4447	7481	1	5295	6624	1
Cucsa.059620	0	72	1.21e-07	42	76	1	46	121	1	72	107	1
Cucsa.292610	0	35	0.000745	21	49	1	23	31	1	46	27	1
Cucsa.280880	0	28	0.00417	14	39	1	15	33	1	37	29	1
Cucsa.256940	0	22	0.0183	13	34	1	14	16	1	32	14	1
Cucsa.161210	0	41	0.000736	36	56	1	39	29	1	53	25	1
Cucsa.241070	0	23	0.0422	19	33	1	20	15	1	32	13	1
Cucsa.139650	0	34	0.00101	33	45	1	35	27	1	43	23	1
Cucsa.105790	0	25	0.0091	23	33	1	25	19	1	32	17	1
Cucsa.137510	0	30	0.00315	30	32	1	32	34	1	31	31	1
Cucsa.238160	0	20	0.0288	31	21	1	33	14	1	20	12	1
Cucsa.038870	0	23	0.0162	43	18	1	47	18	1	17	16	1
Cucsa.151830	0	38	0.000401	53	23	1	56	68	1	22	60	1
Cucsa.254230	0	99	0.0284	0	211	0.000522	0	0	NA	201	0	0.00336
Cucsa.238340	0	97	0.0291	0	207	0.000541	0	0	NA	197	0	0.00336
Cucsa.152630	0	63	0.0444	0	136	0.00139	0	0	NA	129	0	0.00779
Cucsa.238360	0	51	0.0587	0	109	0.00242	0	0	NA	104	0	0.0144
Cucsa.118670	0	43	0.0677	0	92	0.00346	0	0	NA	88	0	0.0187
Cucsa.173610	34	21	0.726	0	44	0.00363	0	0	NA	42	0	0.0187
Cucsa.099520	2	26	0.416	0	56	0.0121	0	0	NA	53	0	0.0547
Cucsa.170140	0	21	0.176	0	44	0.026	0	0	NA	42	0	0.106
Cucsa.362520	0	15	0.187	0	32	0.0437	0	0	NA	30	0	0.133
Cucsa.167810	86	1	9.02e-10	0	1	1	0	0	NA	1	0	1

## Sheet: LvS
gene id	baseMeanA	baseMeanB	log2 FC	padj
Cucsa.053510	0	19.4284	Inf	0.037563
Cucsa.348650	0	19.4338	Inf	0.0323949
Cucsa.238160	0	20.2387	Inf	0.0288319
Cucsa.006310	0	20.7946	Inf	0.0377364
Cucsa.162170	0	20.8458	Inf	0.0237795
Cucsa.256940	0	22.4396	Inf	0.0183198
Cucsa.038870	0	22.6482	Inf	0.0162468
Cucsa.241070	0	23.2269	Inf	0.0421812
Cucsa.239670	0	23.6464	Inf	0.0114267
Cucsa.302770	0	24.5413	Inf	0.0114159
Cucsa.105790	0	25.1139	Inf	0.00909907
Cucsa.280880	0	28.4694	Inf	0.0041738
Cucsa.137510	0	29.5181	Inf	0.00314812
Cucsa.342800	0	29.8025	Inf	0.0295919
Cucsa.139650	0	34.3815	Inf	0.00100649
Cucsa.292610	0	34.5439	Inf	0.00074513
Cucsa.151830	0	37.9562	Inf	0.00040073
Cucsa.166720	0	39.9942	Inf	0.00025312
Cucsa.161210	0	40.8365	Inf	0.00073585
Cucsa.094910	0	43.0096	Inf	0.0300344
Cucsa.352830	0	61.644	Inf	1.386e-06
Cucsa.255130	0	61.8103	Inf	1.0734e-06
Cucsa.152630	0	63.4707	Inf	0.0443653
Cucsa.193120	0	64.8219	Inf	7.1477e-07
Cucsa.093850	0	65.5499	Inf	4.7508e-07
Cucsa.084000	0	66.154	Inf	0.00042133
Cucsa.059620	0	71.9407	Inf	1.2092e-07
Cucsa.395910	0	84.6735	Inf	0.0340009
Cucsa.005440	0	85.2425	Inf	0.0334547
Cucsa.238340	0	96.8784	Inf	0.0290616
Cucsa.114820	0	98.2038	Inf	0.00212031
Cucsa.254230	0	98.7841	Inf	0.0284395
Cucsa.345960	0	99.9615	Inf	5.086e-06
Cucsa.148380	0	123.521	Inf	0.00064354
Cucsa.157120	0	124.744	Inf	1.4296e-12
Cucsa.043520	0	128.753	Inf	1.1823e-12
Cucsa.120980	0	130.152	Inf	0.00368396
Cucsa.303610	0	148.88	Inf	0.00050275
Cucsa.339600	0	157.479	Inf	1.7574e-06
Cucsa.295580	0	170.615	Inf	0.0103145
Cucsa.074620	0	174.96	Inf	3.5007e-11
Cucsa.142760	0	185.274	Inf	0.00132685
Cucsa.094820	0	375.69	Inf	0.00098586
Cucsa.358920	0	376.678	Inf	1.052e-10
Cucsa.094890	0	544.058	Inf	0.00101529
Cucsa.051640	0	565.896	Inf	1.719e-29
Cucsa.322240	0	568.493	Inf	0.00278259
Cucsa.248870	0	629.884	Inf	5.2453e-27
Cucsa.094810	0	664.465	Inf	0.00076185
Cucsa.061700	0	1871.6	Inf	1.0946e-62
Cucsa.212720	0	2175.94	Inf	1.5697e-43
Cucsa.113420	0	3412.11	Inf	2.5806e-78
Cucsa.046640	0	3448.2	Inf	1.9049e-38
Cucsa.047280	0	5205.12	Inf	3.6714e-87
Cucsa.018420	0	7461.9	Inf	1.0525e-83
Cucsa.074690	0	13684.1	Inf	8.8303e-05
Cucsa.316090	0.979689	26.8035	4.77395	0.0381284
Cucsa.090650	0.979689	46.9321	5.58211	0.00056856
Cucsa.351010	0.979689	66.5612	6.08621	9.4742e-06
Cucsa.366520	0.979689	106.804	6.76843	4.3891e-06
Cucsa.138740	0.979689	112.981	6.84955	5.6246e-06
Cucsa.385830	0.979689	154.217	7.29842	2.8147e-13
Cucsa.196820	0.979689	161.924	7.36878	1.1533e-13
Cucsa.091510	0.979689	199.345	7.66873	0.00811957
Cucsa.133090	0.979689	269.184	8.10205	0.00948138
Cucsa.251170	0.979689	872.392	9.79844	8.9582e-25
Cucsa.283050	1.7303	36.8157	4.41123	0.00517568
Cucsa.178320	1.7303	44.4391	4.68274	0.00096408
Cucsa.116470	1.7303	45.5794	4.71929	0.0303397
Cucsa.365700	1.7303	54.0146	4.96426	0.00426922
Cucsa.167330	1.7303	68.4627	5.30623	4.7601e-06
Cucsa.183290	1.7303	69.0219	5.31796	4.0504e-06
Cucsa.383330	1.7303	79.3999	5.52005	6.8086e-07
Cucsa.337650	1.7303	88.4478	5.67574	0.00044389
Cucsa.339080	1.7303	592.853	8.42051	0.00182257
Cucsa.241870	1.95938	74.029	5.23962	0.00036193
Cucsa.213530	1.95938	104.528	5.73734	3.9025e-08
Cucsa.105240	1.95938	206.276	6.71804	0.0432161
Cucsa.096340	1.95938	562.048	8.16415	1.2118e-11
Cucsa.349640	1.95938	5110.56	11.3489	1.3004e-26
Cucsa.208330	2.70998	35.9924	3.73134	0.0191905
Cucsa.072900	2.70998	38.931	3.84456	0.0104723
Cucsa.232560	2.70998	44.9592	4.05226	0.0271368
Cucsa.101570	2.70998	52.9888	4.28933	0.00073351
Cucsa.337670	2.70998	54.7681	4.33698	0.00051419
Cucsa.286280	2.70998	57.1546	4.39851	0.032481
Cucsa.101020	2.70998	130.248	5.58684	0.00179762
Cucsa.006950	2.70998	141.202	5.70333	1.8825e-05
Cucsa.304270	2.70998	208.145	6.26316	0.0153119
Cucsa.074340	2.70998	220.114	6.34382	1.9324e-16
Cucsa.161220	2.70998	262.59	6.59838	2.629e-09
Cucsa.085890	2.93907	42.243	3.84528	0.0178759
Cucsa.067120	2.93907	50.6815	4.10803	0.0106699
Cucsa.252510	2.93907	85.4469	4.8616	3.1226e-05
Cucsa.098680	2.93907	169.222	5.84742	3.7532e-12
Cucsa.161180	2.93907	172.506	5.87514	7.043e-08
Cucsa.157010	3.46059	88.5725	4.67777	6.5772e-05
Cucsa.065640	3.46059	169.143	5.61108	1.5403e-10
Cucsa.213510	3.46059	409.916	6.88817	8.4626e-06
Cucsa.286290	3.68967	51.2629	3.79635	0.00330862
Cucsa.142240	3.68967	83.1663	4.49443	1.0019e-05
Cucsa.283170	3.68967	99.0955	4.74725	0.00188928
Cucsa.044950	3.68967	1534.89	8.70042	5.3095e-33
Cucsa.265920	3.91876	80.2907	4.35677	5.7719e-05
Cucsa.053630	3.91876	82.5803	4.39733	4.1607e-05
Cucsa.366510	4.44028	58.2486	3.7135	0.00101037
Cucsa.337660	4.44028	323.451	6.18675	0.0293942
Cucsa.048520	4.44028	431.616	6.60296	1.776e-26
Cucsa.232570	4.66936	41.0856	3.13734	0.0350241
Cucsa.049870	4.66936	49.1395	3.39559	0.0105539
Cucsa.012620	4.66936	54.7987	3.55284	0.00519207
Cucsa.119810	4.66936	61.2655	3.71378	0.0234544
Cucsa.148410	4.66936	76.2753	4.02992	0.00037877
Cucsa.083360	4.66936	646.132	7.11246	0.0136668
Cucsa.134560	4.66936	1349.65	8.17514	2.314e-30
Cucsa.042070	5.19089	64.6451	3.63849	0.00025626
Cucsa.196810	5.19089	107.404	4.37093	1.3971e-07
Cucsa.256730	5.41997	41.194	2.92608	0.0408275
Cucsa.171660	5.41997	109.604	4.33787	0.0291169
Cucsa.213090	5.41997	115.954	4.41912	1.4217e-06
Cucsa.124320	5.64905	51.0213	3.17502	0.0222666
Cucsa.027390	5.64905	70.046	3.63222	0.00090141
Cucsa.102140	5.64905	80.8406	3.839	0.0122614
Cucsa.175700	5.64905	177.118	4.97056	2.4975e-09
Cucsa.363370	5.64905	212.03	5.23012	0.00016542
Cucsa.198270	5.64905	254.535	5.49371	2.5198e-05
Cucsa.238090	5.87813	110.519	4.23279	0.0199177
Cucsa.120310	5.87813	477.472	6.34391	0.00838674
Cucsa.031600	6.39966	92.6622	3.85591	0.00395426
Cucsa.359110	6.39966	449.031	6.13268	0.00147022
Cucsa.308980	6.62874	81.3166	3.61674	0.00199498
Cucsa.124930	6.62874	90.1285	3.76518	9.0409e-05
Cucsa.345810	6.62874	162.363	4.61435	1.2322e-09
Cucsa.362970	6.62874	2786.41	8.71546	6.25e-46
Cucsa.303750	7.15026	58.7046	3.0374	0.0101138
Cucsa.051320	7.15026	89.4537	3.64507	6.5772e-05
Cucsa.048040	7.37935	50.0543	2.76193	0.0373561
Cucsa.050150	7.37935	79.2563	3.42496	0.00049458
Cucsa.011480	7.37935	113.473	3.94271	0.0287212
Cucsa.202790	7.37935	3424.3	8.8581	3.1855e-67
Cucsa.075570	7.60843	52.7459	2.79339	0.0331488
Cucsa.321770	8.12995	58.4111	2.84492	0.0109064
Cucsa.288590	8.12995	431.165	5.72885	3.4277e-18
Cucsa.196420	8.35904	81.9892	3.29403	0.00056019
Cucsa.097340	8.58812	91.9926	3.4211	0.00029288
Cucsa.120150	8.88056	56.4084	2.66719	0.0168027
Cucsa.041490	8.88056	131.515	3.88843	1.3991e-07
Cucsa.362830	9.10964	68.0986	2.90216	0.00469151
Cucsa.385120	9.33872	153.879	4.04243	0.00343064
Cucsa.316080	9.86025	50.2091	2.34825	0.0426448
Cucsa.325010	10.0893	73.9366	2.87346	0.00372172
Cucsa.174510	10.0893	6872.75	9.41191	8.8579e-80
Cucsa.109620	10.3184	99.71	3.27252	0.00741353
Cucsa.100500	11.2981	70.0779	2.63288	0.0127627
Cucsa.372130	11.2981	407.111	5.17127	4.8005e-06
Cucsa.332670	11.8196	70.8063	2.58269	0.00802836
Cucsa.197190	11.8196	72.8138	2.62303	0.00548551
Cucsa.119610	12.2778	78.1769	2.67069	0.0191318
Cucsa.127980	13.3208	91.8371	2.78539	0.00069851
Cucsa.281940	13.5499	61.6281	2.1853	0.0387505
Cucsa.106740	13.779	79.3465	2.5257	0.00611841
Cucsa.342650	13.779	195.252	3.8248	0.0347596
Cucsa.241990	13.779	208.252	3.91779	0.00559695
Cucsa.247030	14.0081	4453.96	8.31268	4.4717e-16
Cucsa.259930	14.3005	289.436	4.3391	4.6012e-10
Cucsa.172070	14.5296	89.2996	2.61966	0.0193553
Cucsa.085210	14.5296	138.741	3.25532	0.00047545
Cucsa.284430	14.5296	4646.34	8.32095	1.2238e-24
Cucsa.067320	15.5093	83.6605	2.43141	0.00569474
Cucsa.121760	15.5093	85.4781	2.46242	0.0049426
Cucsa.061980	15.5093	298.84	4.26817	9.0751e-14
Cucsa.135770	15.7384	99.5701	2.66143	0.00190516
Cucsa.343900	15.7384	119.508	2.92475	0.00012677
Cucsa.365450	15.7384	123.238	2.96909	0.00015929
Cucsa.147000	16.2599	164.485	3.33857	2.8566e-07
Cucsa.242710	16.2599	496.559	4.93257	0.00020811
Cucsa.025120	16.489	76.942	2.22227	0.0183825
Cucsa.388620	16.489	514.766	4.96434	1.5342e-06
Cucsa.147040	16.7181	130.287	2.96222	0.0307284
Cucsa.192330	17.6978	351.441	4.31164	8.9296e-15
Cucsa.260270	17.9902	423.613	4.55746	1.3322e-10
Cucsa.113360	17.9902	3076.54	7.41795	0.00375789
Cucsa.206200	18.4484	130.801	2.82581	0.00014654
Cucsa.253450	19.4281	93.2158	2.26243	0.0490137
Cucsa.065460	19.4281	187.324	3.26932	0.00308947
Cucsa.167500	19.4914	79.3981	2.02627	0.0145718
Cucsa.260210	19.7205	72.0166	1.86863	0.0419418
Cucsa.146680	19.9496	109.801	2.46046	0.00100476
Cucsa.231850	20.1787	264.386	3.71175	1.3029e-10
Cucsa.342680	20.1787	423.139	4.39023	0.00605622
Cucsa.282070	20.9293	109.769	2.39087	0.00167213
Cucsa.054600	21.1584	260.7	3.62309	2.2957e-10
Cucsa.133690	21.909	124.986	2.51218	0.00056882
Cucsa.106410	21.909	164.327	2.90698	0.00217905
Cucsa.334780	21.909	915.459	5.3849	1.577e-09
Cucsa.175490	22.2014	151.925	2.77463	0.00025606
Cucsa.167470	22.5962	177.752	2.97572	0.00172952
Cucsa.253520	23.1177	89.2002	1.94805	0.0320093
Cucsa.213060	23.3468	217.176	3.21757	1.9942e-05
Cucsa.198650	23.4102	222.092	3.24595	1.3332e-08
Cucsa.178590	23.6393	1.86295	-3.66553	0.0222003
Cucsa.395010	24.0974	127.429	2.40275	0.00161697
Cucsa.342790	24.0974	7923.67	8.36115	2.3452e-45
Cucsa.127610	24.6189	139.241	2.49975	0.00022515
Cucsa.050920	24.6189	174.996	2.82948	0.0171802
Cucsa.254660	25.0771	276.624	3.46348	8.444e-10
Cucsa.219590	25.1405	87.9555	1.80676	0.037563
Cucsa.282820	25.8277	178.22	2.78666	0.00424361
Cucsa.047880	26.1202	214.84	3.04003	0.00048847
Cucsa.352880	26.3492	126.306	2.26109	0.00807951
Cucsa.045140	26.3492	176.944	2.74746	7.273e-06
Cucsa.162710	26.5783	104.098	1.96963	0.013888
Cucsa.286530	26.5783	106.308	1.99993	0.0130758
Cucsa.046910	27.0365	401.362	3.89193	5.5189e-14
Cucsa.149870	27.4313	255.059	3.21694	0.00141692
Cucsa.136310	28.0795	101.344	1.85167	0.020109
Cucsa.139230	28.7668	103.511	1.84731	0.0320093
Cucsa.176820	29.5174	219.416	2.89403	7.7186e-07
Cucsa.306620	29.7465	175.98	2.56462	8.0909e-05
Cucsa.177180	30.268	167.648	2.46957	0.00011691
Cucsa.257060	30.4971	186.308	2.61095	2.313e-05
Cucsa.381310	30.7895	221.51	2.84686	0.0314088
Cucsa.337230	30.9552	130.974	2.08102	0.0421688
Cucsa.115500	31.0186	206.311	2.73362	0.00438065
Cucsa.293490	31.2477	153.71	2.29839	0.00050497
Cucsa.254210	31.2477	197.298	2.65855	0.0441781
Cucsa.242870	31.2477	247.104	2.9833	6.197e-07
Cucsa.260240	31.2477	476.282	3.93	0.00010095
Cucsa.146880	31.35	404.455	3.68944	0.0225248
Cucsa.327970	31.35	6397.69	7.67294	2.8864e-54
Cucsa.378630	31.7692	146.406	2.20427	0.0008006
Cucsa.342910	31.9349	173.334	2.44035	0.00029531
Cucsa.248320	31.9349	457.343	3.84007	2.9464e-14
Cucsa.116730	32.164	123.299	1.93864	0.0190282
Cucsa.196600	32.7489	412.429	3.65463	1.0465e-13
Cucsa.110010	33.4361	128.42	1.94139	0.0406213
Cucsa.312190	33.4361	1556.15	5.54043	2.378e-10
Cucsa.176120	33.4995	384.497	3.52076	4.7999e-07
Cucsa.341990	33.6652	191.857	2.5107	6.4338e-05
Cucsa.379650	33.7286	377.362	3.48391	2.7667e-10
Cucsa.131990	33.8943	129.801	1.93719	0.0425106
Cucsa.107330	34.6449	811.446	4.54978	1.2321e-05
Cucsa.137620	35.1664	184.377	2.39039	0.00161351
Cucsa.020150	35.2298	3.21078	-3.4558	0.0425106
Cucsa.102160	36.4386	109.904	1.59271	0.0415057
Cucsa.126230	36.8967	112.225	1.60483	0.0490828
Cucsa.320820	37.2282	158.763	2.09241	0.0078835
Cucsa.235110	37.3549	2.70507	-3.78756	0.0120929
Cucsa.087910	37.4183	115.195	1.62226	0.0380526
Cucsa.271280	37.4183	294.081	2.9744	4.8898e-06
Cucsa.340370	37.6473	344.002	3.1918	4.8976e-05
Cucsa.353140	37.8764	2910.88	6.26401	1.8382e-34
Cucsa.061970	38.1055	1219.9	5.00061	5.5679e-30
Cucsa.355580	38.5637	1400.86	5.18293	5.3289e-11
Cucsa.107030	38.8561	322.58	3.05344	0.0003203
Cucsa.223450	39.6067	180.961	2.19186	0.00040924
Cucsa.252550	40.6498	626.423	3.94582	1.0534e-18
Cucsa.106750	41.0446	141.333	1.78384	0.0173887
Cucsa.286080	41.6295	557.467	3.74321	1.7095e-16
Cucsa.141620	42.8382	123.195	1.52398	0.0392901
Cucsa.121940	43.4621	178.858	2.04098	0.0478634
Cucsa.295130	43.5255	142.436	1.71038	0.0179424
Cucsa.336940	43.5888	299.531	2.78068	6.7107e-06
Cucsa.066610	43.8179	175.916	2.00529	0.00101529
Cucsa.271870	44.2761	426.972	3.26954	1.5929e-11
Cucsa.103090	45.4849	436.543	3.26267	5.9507e-05
Cucsa.199000	45.4849	490.979	3.4322	0.00011467
Cucsa.098900	46.5279	7.43729	-2.64525	0.0443653
Cucsa.173640	46.5913	5.57745	-3.06238	0.0467738
Cucsa.288510	46.6936	466.469	3.32048	0.00152977
Cucsa.245400	47.0494	8.82729	-2.41414	0.0445439
Cucsa.339210	47.4442	192.845	2.02313	0.00105407
Cucsa.197500	47.5076	175.281	1.88344	0.00191035
Cucsa.359800	47.8	293.835	2.61992	0.0322293
Cucsa.139620	48.7164	4980.48	6.67573	3.9207e-30
Cucsa.257180	49.4036	283.75	2.52193	2.5813e-06
Cucsa.002250	50.2176	2.75951	-4.18571	0.00239104
Cucsa.148630	50.9682	136.507	1.42131	0.0417418
Cucsa.158710	51.1973	8.47028	-2.59559	0.0390742
Cucsa.307960	52.1136	176.804	1.76242	0.023984
Cucsa.254740	53.3857	223.616	2.0665	0.00028044
Cucsa.264020	53.8439	191.008	1.82678	0.0383583
Cucsa.059560	54.073	716.738	3.72847	1.3684e-12
Cucsa.394620	54.3654	380.837	2.80841	6.9407e-09
Cucsa.395320	55.8666	1866.38	5.06211	1.9328e-34
Cucsa.086400	56.3881	2.60552	-4.43575	0.00046219
Cucsa.299000	56.3881	8.71652	-2.69357	0.0261373
Cucsa.044680	56.3881	172.491	1.61306	0.00850857
Cucsa.376280	57.3045	10.4427	-2.45615	0.0176922
Cucsa.043050	57.5336	4.3007	-3.74176	0.00155857
Cucsa.167320	60.3069	1.51061	-5.31912	2.1102e-05
Cucsa.089100	60.4726	239.202	1.98388	0.00528993
Cucsa.096410	60.7651	335.46	2.46483	0.0178884
Cucsa.335580	61.0575	11.1272	-2.45608	0.0311457
Cucsa.048540	61.2232	1124.8	4.19944	9.7622e-08
Cucsa.395360	61.7448	1003.29	4.02227	0.00171281
Cucsa.199930	62.2029	235.055	1.91795	0.00079524
Cucsa.205710	62.432	284.334	2.18723	0.00439751
Cucsa.295100	62.9535	306.145	2.28186	7.455e-06
Cucsa.101580	63.4117	548.871	3.11365	7.1493e-06
Cucsa.245910	63.9966	11.6263	-2.4606	0.0273742
Cucsa.102090	64.9129	179.802	1.46983	0.0283154
Cucsa.066450	64.9763	13.2968	-2.28884	0.0216018
Cucsa.134790	65.0786	891.713	3.77632	0.0339112
Cucsa.176460	65.7269	12.4395	-2.40155	0.0225145
Cucsa.281880	66.6432	11.6774	-2.51274	0.0144335
Cucsa.254460	66.9356	208.975	1.64248	0.0272776
Cucsa.395770	67.6863	249.004	1.87923	0.0315587
Cucsa.283820	67.9153	8.72427	-2.96063	0.0036062
Cucsa.340270	68.1444	439.982	2.69078	6.7831e-09
Cucsa.056030	68.3735	229.751	1.74856	0.00262175
Cucsa.327980	68.6026	1483.34	4.43444	6.7559e-18
Cucsa.235690	68.6659	484.349	2.81838	1.3679e-06
Cucsa.047010	69.1875	348.651	2.3332	0.00011424
Cucsa.280660	69.4165	852.041	3.61757	4.4985e-06
Cucsa.256160	70.6253	190.407	1.43083	0.0190356
Cucsa.345980	71.0835	9.61934	-2.8855	0.00218349
Cucsa.356650	71.471	268.221	1.90799	0.0420203
Cucsa.088220	71.605	195.001	1.44535	0.048689
Cucsa.141870	72.5213	18.5608	-1.96615	0.0426448
Cucsa.162510	73.2086	2490.07	5.08803	0.0001951
Cucsa.221180	74.315	10.5799	-2.81233	0.00200657
Cucsa.032460	75.0656	354.59	2.23993	2.7056e-06
Cucsa.084370	75.6505	418.437	2.46759	4.1122e-05
Cucsa.293990	75.6895	21.0977	-1.84301	0.0299586
Cucsa.308420	75.9819	244.895	1.68843	0.00237217
Cucsa.181960	75.9819	617.687	3.02315	1.2894e-06
Cucsa.109560	76.0453	18.7659	-2.01875	0.0323566
Cucsa.281860	76.5035	8.38857	-3.18903	0.00094279
Cucsa.342770	76.7325	622.129	3.0193	3.5914e-08
Cucsa.048480	78.9844	21.5805	-1.87184	0.0465026
Cucsa.280600	79.1501	212.128	1.42227	0.0251639
Cucsa.277590	79.2134	226.183	1.51367	0.040952
Cucsa.012500	79.4425	2.68896	-4.88479	1.559e-06
Cucsa.165350	80.1298	428.205	2.41789	3.5936e-07
Cucsa.094990	80.1931	447.267	2.47959	6.7039e-08
Cucsa.083840	80.6513	229.381	1.50797	0.0398496
Cucsa.333400	81.4019	22.2135	-1.87363	0.0249499
Cucsa.176910	81.6943	219.694	1.42719	0.0209937
Cucsa.105700	82.3816	21.7424	-1.92181	0.0346981
Cucsa.394390	82.6107	1001.49	3.59968	1.9879e-10
Cucsa.090630	83.2589	10989.4	7.04429	1.6115e-64
Cucsa.160900	83.6537	411.536	2.29852	8.5695e-07
Cucsa.320770	84.1119	2042.93	4.60219	0.00318524
Cucsa.154470	84.6334	288.297	1.76826	0.00125955
Cucsa.177590	84.9258	317.916	1.90437	0.00035657
Cucsa.313030	85.384	201.548	1.23908	0.0446083
Cucsa.109680	85.384	265.165	1.63485	0.0220732
Cucsa.167810	86.0713	0.664154	-7.01787	9.0237e-10
Cucsa.085780	86.3637	437.553	2.34096	0.0108593
Cucsa.316850	86.5294	13.7401	-2.6548	0.0012438
Cucsa.043030	86.5294	23.5282	-1.8788	0.0225248
Cucsa.005200	87.1143	22.8169	-1.93281	0.0372542
Cucsa.165200	87.5091	285.949	1.70825	0.0016862
Cucsa.199900	88.094	8.49588	-3.37421	0.0003808
Cucsa.054080	88.094	8.94362	-3.30011	0.00012581
Cucsa.341910	89.7609	17.6501	-2.34641	0.0028451
Cucsa.235610	89.8243	285.582	1.66873	0.00148129
Cucsa.253280	89.8243	1074.79	3.5808	1.2469e-13
Cucsa.054570	89.99	388.514	2.11013	1.173e-05
Cucsa.193340	90.5115	236.722	1.38702	0.0167212
Cucsa.303950	91.4912	790.981	3.11194	9.4789e-14
Cucsa.029600	92.2418	420.25	2.18775	2.2492e-06
Cucsa.012210	93.0558	208.443	1.16348	0.0482161
Cucsa.034750	93.514	22.8193	-2.03493	0.0197412
Cucsa.087590	94.2646	18.8446	-2.32256	0.00590184
Cucsa.217790	95.4733	460.518	2.27009	6.5631e-07
Cucsa.121580	95.9949	20.541	-2.22445	0.00814236
Cucsa.213690	96.9746	14.375	-2.75405	0.00144603
Cucsa.395800	97.6618	265.203	1.44123	0.00885479
Cucsa.043200	99.3921	560.053	2.49436	0.0441781
Cucsa.378980	99.6212	6.05259	-4.04083	2.0659e-06
Cucsa.173540	100.143	686.127	2.77642	2.7196e-11
Cucsa.132320	100.308	1224.31	3.60945	6.5498e-09
Cucsa.340780	100.435	311.223	1.63168	0.00100016
Cucsa.394320	101.873	3.06446	-5.05499	5.4453e-08
Cucsa.126440	101.912	2101.65	4.36613	2.0117e-10
Cucsa.357260	101.936	370.996	1.86374	4.4422e-05
Cucsa.340170	102.331	359.63	1.81327	0.0010353
Cucsa.098910	102.395	15.7621	-2.69961	0.00225094
Cucsa.374750	102.916	331.112	1.68585	0.00039686
Cucsa.245470	103.311	33.0484	-1.64434	0.0312912
Cucsa.149300	103.935	340.686	1.71276	0.0150258
Cucsa.162830	104.227	310.816	1.57633	0.00417846
Cucsa.124510	105.626	24.6331	-2.10029	0.0100866
Cucsa.102770	106.148	227.182	1.09778	0.0459374
Cucsa.389830	107.814	455.669	2.07944	0.026468
Cucsa.118950	108.209	272.608	1.333	0.016791
Cucsa.113440	108.438	309.554	1.51332	0.00405779
Cucsa.099870	109.774	516.059	2.233	0.00080302
Cucsa.007820	113.171	37.4765	-1.59445	0.0446083
Cucsa.194300	113.693	1599.8	3.81468	8.8727e-23
Cucsa.082180	114.317	527.739	2.20679	0.00367693
Cucsa.038840	115.028	282.993	1.29878	0.00896704
Cucsa.076110	115.091	8.41301	-3.77402	0.00073689
Cucsa.313000	115.13	36.7613	-1.64701	0.035962
Cucsa.104810	116.632	15.4594	-2.91541	0.00015226
Cucsa.356640	117.058	525.229	2.16572	0.00632716
Cucsa.398280	118.196	10.7326	-3.46112	7.7133e-06
Cucsa.349420	118.654	290.818	1.29335	0.0109841
Cucsa.148270	119.049	36.8476	-1.69192	0.0143601
Cucsa.101630	119.113	1370.87	3.52469	2.2625e-16
Cucsa.142230	119.507	1201.86	3.3301	5.4336e-17
Cucsa.102630	119.571	385.932	1.69048	0.0114989
Cucsa.265990	119.8	838.576	2.80732	0.00090141
Cucsa.345950	121.301	8.16769	-3.89252	8.4866e-07
Cucsa.102230	121.301	43.01	-1.49585	0.0460791
Cucsa.134700	122.344	846.77	2.79102	0.00079614
Cucsa.135370	124.635	38.2825	-1.70295	0.00966042
Cucsa.386830	124.635	661.421	2.40786	0.00073351
Cucsa.245640	124.762	28.2958	-2.14052	0.00324937
Cucsa.095100	125.386	13.1737	-3.25064	1.1913e-06
Cucsa.058370	126.263	33.411	-1.91803	0.012161
Cucsa.029460	128.159	576.638	2.16973	0.00750403
Cucsa.136790	129.139	48.8418	-1.40273	0.0495588
Cucsa.197670	129.66	31.7202	-2.03126	0.00525407
Cucsa.184520	129.889	337.072	1.37577	0.00689437
Cucsa.207440	130.118	619.739	2.25184	0.0153134
Cucsa.241510	130.182	691.965	2.41017	0.0152485
Cucsa.079440	130.372	19.7551	-2.72233	0.0357625
Cucsa.284320	131.161	21.9714	-2.57764	0.00032776
Cucsa.259000	132.141	470.625	1.8325	0.00031769
Cucsa.087930	132.599	45.2427	-1.55132	0.0223769
Cucsa.091280	133.057	1955.96	3.87775	0.0103751
Cucsa.253260	133.515	37.7485	-1.82251	0.00410845
Cucsa.320120	134.203	313.34	1.22332	0.0269388
Cucsa.147790	134.266	26.8552	-2.32182	0.00078429
Cucsa.142790	134.266	29.3471	-2.19381	0.00114811
Cucsa.245840	134.456	47.9532	-1.48744	0.049794
Cucsa.366590	134.788	319.326	1.24434	0.0208016
Cucsa.084680	134.851	297.384	1.14096	0.0297224
Cucsa.135550	135.373	426.726	1.65637	0.00022416
Cucsa.293950	136.352	15.1938	-3.16579	1.0918e-05
Cucsa.310680	142.001	51.0137	-1.47695	0.0278254
Cucsa.059150	142.23	301.72	1.08498	0.0440916
Cucsa.019390	142.854	29.7123	-2.26541	0.00057558
Cucsa.200200	143.897	53.6401	-1.42365	0.0365943
Cucsa.041930	144.063	45.7572	-1.65463	0.00798999
Cucsa.252240	144.19	345.295	1.25986	0.011639
Cucsa.263420	144.94	407.433	1.4911	0.0112088
Cucsa.292570	146.022	466.808	1.67664	0.00030581
Cucsa.104130	147.129	22.9706	-2.67922	6.8865e-05
Cucsa.137080	147.255	31.7009	-2.21573	0.00197592
Cucsa.067280	147.879	27.5426	-2.42469	0.00048894
Cucsa.289080	148.108	878.272	2.56801	0.00758589
Cucsa.337000	148.796	976.878	2.71485	5.3191e-12
Cucsa.104090	148.922	31.2875	-2.2509	0.00061996
Cucsa.200150	149.839	14.4291	-3.37636	8.69e-07
Cucsa.302080	150.589	502.753	1.73923	4.9379e-05
Cucsa.050260	150.755	764.648	2.34259	1.8172e-05
Cucsa.350520	151.277	495.273	1.71103	0.0309094
Cucsa.385130	152.422	3292.97	4.43325	6.7868e-18
Cucsa.087480	152.549	57.3591	-1.41118	0.0400286
Cucsa.337240	153.109	341.658	1.15799	0.0466872
Cucsa.288500	153.197	10.598	-3.85352	1.0429e-06
Cucsa.198660	154.903	46.5223	-1.73537	0.00583644
Cucsa.254010	155.717	41.6419	-1.90282	0.00231662
Cucsa.054480	156.341	68.9883	-1.18027	0.0455584
Cucsa.320590	156.467	60.6699	-1.36681	0.0328185
Cucsa.282030	158.885	421.403	1.40722	0.0123954
Cucsa.156030	159.991	21.0183	-2.92828	5.9047e-06
Cucsa.390430	160.386	26.8886	-2.57649	5.5411e-05
Cucsa.159940	161.824	464.786	1.52214	0.0011088
Cucsa.133440	161.887	744.878	2.20201	0.00157932
Cucsa.309380	163.16	11.5828	-3.81623	1.7516e-08
Cucsa.273570	163.618	661.854	2.01618	5.4792e-07
Cucsa.328430	163.91	391.05	1.25445	0.00830601
Cucsa.151320	164.013	349.755	1.09254	0.0419418
Cucsa.392160	164.266	3602.04	4.45471	0.00506582
Cucsa.124290	164.368	439.41	1.41863	0.00216782
Cucsa.079040	164.368	580.526	1.82043	0.00126939
Cucsa.101720	164.432	43.8415	-1.90712	0.0042925
Cucsa.139680	165.285	791.601	2.25982	9.7958e-05
Cucsa.322790	165.348	467.465	1.49935	0.00072914
Cucsa.130400	165.933	65.2612	-1.3463	0.0406391
Cucsa.378420	166.162	2172.4	3.70863	9.4556e-07
Cucsa.162090	169.496	30.6672	-2.46648	3.6037e-05
Cucsa.161640	169.788	52.7484	-1.68654	0.00428278
Cucsa.307950	170.017	2658.73	3.96698	2.682e-26
Cucsa.359900	170.183	701.44	2.04323	1.2847e-06
Cucsa.263500	170.578	654.8	1.94062	0.00098586
Cucsa.284530	171.558	392.852	1.19529	0.0290616
Cucsa.043550	172.206	29.9356	-2.5242	1.7022e-05
Cucsa.259070	172.333	29.5546	-2.54374	5.873e-05
Cucsa.120440	173.02	409.797	1.24397	0.00763903
Cucsa.171240	173.77	50.984	-1.76906	0.00506874
Cucsa.344910	174	40.0715	-2.11843	0.00056856
Cucsa.198070	174	447.094	1.36149	0.00246651
Cucsa.242970	175.54	469.172	1.41832	0.00776932
Cucsa.101950	178.937	402.825	1.1707	0.0280327
Cucsa.285490	180.692	430.555	1.25267	0.0269388
Cucsa.245750	180.794	24.7398	-2.86944	4.7601e-06
Cucsa.161720	181.545	1087.18	2.5822	0.00063341
Cucsa.195190	181.671	46.9248	-1.95291	0.00137195
Cucsa.034480	181.671	70.7687	-1.36015	0.040952
Cucsa.090920	181.71	430.176	1.24329	0.012161
Cucsa.062730	182.066	1181.88	2.69855	6.4796e-07
Cucsa.238410	184.128	710.324	1.94777	0.00526992
Cucsa.392770	184.318	32.5864	-2.49985	5.6743e-05
Cucsa.383810	184.713	20.2316	-3.1906	2.1532e-07
Cucsa.057740	186.443	545.395	1.54857	0.00044389
Cucsa.089820	186.672	456.577	1.29035	0.0257199
Cucsa.112360	186.799	448.849	1.26474	0.00552885
Cucsa.197910	187.549	385.262	1.03857	0.0363393
Cucsa.313240	188.758	71.4869	-1.40079	0.0181433
Cucsa.340830	188.758	382.933	1.02055	0.0398496
Cucsa.241490	190.718	72.1677	-1.40201	0.0225165
Cucsa.148650	190.82	442.505	1.21348	0.0142079
Cucsa.165130	191.634	892.01	2.21871	1.5807e-05
Cucsa.250150	192.463	440.003	1.19293	0.0363393
Cucsa.310180	194.407	69.0292	-1.4938	0.0242163
Cucsa.097140	195.782	539.852	1.46332	0.00080302
Cucsa.261740	198.263	71.3675	-1.47407	0.00856554
Cucsa.300800	199.598	1037.7	2.37822	3.2622e-10
Cucsa.266760	199.662	695.108	1.79968	0.0008622
Cucsa.158420	199.827	76.9386	-1.37697	0.0298178
Cucsa.308650	200.12	32.8476	-2.607	2.821e-06
Cucsa.122890	201.558	1313.05	2.70366	1.1382e-10
Cucsa.286240	202.308	2050.1	3.34107	7.6304e-20
Cucsa.032500	203.912	658.28	1.69076	0.0005377
Cucsa.173440	204.433	69.6408	-1.55362	0.00543803
Cucsa.200190	204.433	91.7241	-1.15626	0.0380526
Cucsa.213240	205.476	1258.52	2.61469	1.5762e-12
Cucsa.091270	208.644	1571.03	2.91259	0.0354636
gCucsa.368620.2	209.039	81.6068	-1.35701	0.0185672
Cucsa.283930	209.687	86.1614	-1.28313	0.0320763
Cucsa.124200	210.082	34.834	-2.59239	2.7892e-06
Cucsa.388590	210.604	26.7509	-2.97687	2.8635e-07
Cucsa.363990	211.749	462.547	1.12724	0.0198485
Cucsa.002240	211.813	20.2368	-3.38773	5.548e-09
Cucsa.157800	212.105	79.3112	-1.41918	0.0138881
Cucsa.287200	212.105	418.766	0.981366	0.0469208
Cucsa.066730	213.085	71.4576	-1.57627	0.00645025
Cucsa.094520	213.25	99.1044	-1.10553	0.0477387
Cucsa.341860	213.289	6.4241	-5.05318	4.0182e-09
Cucsa.320860	213.338	458.373	1.10338	0.0165422
Cucsa.197140	213.772	571.067	1.41759	0.0471136
Cucsa.340670	214.001	74.6539	-1.51933	0.0066485
Cucsa.181200	214.001	858.261	2.0038	2.3119e-05
Cucsa.202560	215.566	486.247	1.17356	0.008964
Cucsa.085680	216.482	50.3986	-2.10279	0.00061947
Cucsa.302510	217.067	62.0474	-1.8067	0.00087366
Cucsa.349570	217.817	88.2548	-1.30337	0.0289401
Cucsa.104920	217.983	895.14	2.0379	1.2997e-07
Cucsa.206870	218.797	439.439	1.00607	0.0333234
Cucsa.316100	218.836	461.996	1.07803	0.0337818
Cucsa.109840	219.484	46.2089	-2.24788	2.7034e-05
Cucsa.175820	219.484	93.2091	-1.23558	0.0358663
Cucsa.311250	220.986	838.991	1.9247	0.00031769
Cucsa.118380	221.965	1089.67	2.29548	9.9094e-10
Cucsa.320090	223.9	475.629	1.08698	0.0406659
Cucsa.235510	223.988	94.0684	-1.25164	0.0291682
Cucsa.345900	224.09	100.235	-1.1607	0.0357064
Cucsa.362290	224.154	82.009	-1.45064	0.00859041
Cucsa.162000	225.197	78.6504	-1.51766	0.00649552
Cucsa.350600	225.236	7.09811	-4.98786	3.2891e-17
Cucsa.147780	227.385	58.8295	-1.95053	0.00038236
Cucsa.213410	227.488	79.1853	-1.52248	0.0234874
Cucsa.045320	228.823	103.208	-1.14868	0.0332351
Cucsa.142250	229.052	921.277	2.00796	1.6751e-07
Cucsa.137600	229.32	90.8903	-1.33517	0.00773103
Cucsa.108380	229.51	556.689	1.27831	0.0063519
Cucsa.032330	230.095	66.8392	-1.78346	0.00066843
Cucsa.184420	230.324	1612.28	2.80736	2.094e-07
Cucsa.232500	230.49	96.0136	-1.26339	0.0150991
Cucsa.068360	231.431	79.7015	-1.5379	0.0406391
Cucsa.259540	231.801	523.248	1.17461	0.016791
Cucsa.284420	231.991	61.2976	-1.92017	0.00024337
Cucsa.198830	233.161	96.6855	-1.26996	0.027274
Cucsa.088480	233.556	600.87	1.36328	0.00108851
Cucsa.106490	234.433	661.089	1.49567	0.023984
Cucsa.355960	234.599	1083.12	2.20693	7.7153e-06
Cucsa.283160	234.994	621.94	1.40415	0.00084238
Cucsa.359420	236.139	58.3319	-2.01728	9.5851e-05
Cucsa.142040	236.432	853.706	1.85232	2.5949e-06
Cucsa.124210	237.514	8.61894	-4.78436	1.3892e-16
Cucsa.017060	237.704	481.979	1.0198	0.0284041
Cucsa.347710	238.059	28.3025	-3.07232	2.9225e-08
Cucsa.102750	238.518	15.0501	-3.98625	5.1946e-12
Cucsa.023240	238.912	87.1571	-1.45479	0.00507865
Cucsa.066800	239.307	84.5157	-1.50157	0.016721
Cucsa.129070	240.414	648.548	1.4317	0.00045862
Cucsa.308900	241.164	56.3025	-2.09874	5.5558e-05
Cucsa.046650	242.017	69.6717	-1.79646	0.00050432
Cucsa.113470	242.144	93.3424	-1.37526	0.00932181
Cucsa.180140	242.602	596.687	1.29838	0.00202252
Cucsa.175860	242.934	976.995	2.00779	0.0252946
Cucsa.095630	243.392	82.1378	-1.56716	0.00155183
Cucsa.285790	245.478	80.1108	-1.61552	0.00228368
Cucsa.062000	245.541	54.0381	-2.18392	2.8898e-05
Cucsa.106890	246.165	112.686	-1.12731	0.0303397
Cucsa.186160	246.165	604.466	1.29603	0.00348217
Cucsa.084510	246.292	595.118	1.27281	0.00274883
Cucsa.162820	246.979	115.117	-1.10128	0.0316075
Cucsa.252250	247.374	952.51	1.94504	5.2077e-07
Cucsa.113210	248.709	67.752	-1.87612	0.00197592
Cucsa.309490	248.875	54.5142	-2.19072	1.3041e-05
Cucsa.385370	248.938	76.5671	-1.70099	0.00084493
Cucsa.335540	249.002	99.0458	-1.32999	0.0103757
Cucsa.218290	250.186	678.483	1.43931	0.00224088
Cucsa.156880	250.274	6008.69	4.58547	1.5788e-09
Cucsa.018150	252.628	103.269	-1.29061	0.0108548
Cucsa.120680	253.111	31.3213	-3.01455	1.8073e-08
Cucsa.310540	253.276	94.6109	-1.42063	0.00781671
Cucsa.385170	253.315	77.7289	-1.70441	0.00792537
Cucsa.058650	255.211	641.171	1.32902	0.00266082
Cucsa.131240	255.236	5934.77	4.53929	8.2106e-35
Cucsa.114400	255.923	649.399	1.3434	0.0105539
Cucsa.013890	256.025	100.936	-1.34285	0.00808162
Cucsa.244580	256.152	38.7384	-2.72516	9.709e-08
Cucsa.364900	256.381	34.8956	-2.87717	3.8539e-08
Cucsa.096630	256.981	642.052	1.32103	0.00439653
Cucsa.392470	259.32	51.8194	-2.32317	7.8424e-06
Cucsa.180130	259.676	60.4684	-2.10246	0.00134089
Cucsa.198860	261.153	1972.91	2.91736	5.9888e-05
Cucsa.318680	261.343	84.6087	-1.62707	0.00987577
Cucsa.284140	261.445	72.4897	-1.85066	0.00022141
Cucsa.256740	262.03	123.847	-1.08117	0.0349034
Cucsa.091110	263.2	495.553	0.912879	0.0469208
Cucsa.272370	264.906	700.981	1.4039	0.00073689
Cucsa.271900	265.734	678.692	1.35277	0.0231313
Cucsa.044550	265.783	1155.46	2.12015	8.4787e-09
Cucsa.151820	265.886	760.986	1.51706	0.0225591
Cucsa.063690	268.43	114.512	-1.22905	0.0138678
Cucsa.078290	269.97	75.4578	-1.83906	0.0003728
Cucsa.239590	270.721	119.059	-1.18513	0.0120552
Cucsa.011370	275.453	567.358	1.04245	0.0231313
Cucsa.283550	276.267	113.378	-1.28492	0.00979016
Cucsa.213100	277.374	108.598	-1.35284	0.0084376
Cucsa.286560	277.539	120.311	-1.20593	0.0140968
Cucsa.092500	279.27	89.1554	-1.64727	0.00073351
Cucsa.273870	279.46	104.176	-1.42361	0.00672634
Cucsa.219870	280.605	661.988	1.23826	0.0176601
Cucsa.098700	280.771	71.2354	-1.97873	5.3457e-05
Cucsa.095900	281.916	666.282	1.24087	0.0167423
Cucsa.097130	283.023	613.019	1.11501	0.00989505
Cucsa.142060	283.544	2442.9	3.10695	2.5983e-18
Cucsa.005550	283.876	114.183	-1.31391	0.0167525
Cucsa.293940	284.982	50.6583	-2.492	2.366e-07
Cucsa.044170	285.708	71.7881	-1.99273	0.00029289
Cucsa.239780	287.146	796.503	1.47189	0.00053489
Cucsa.114810	287.565	35.3185	-3.0254	1.6519e-10
Cucsa.252700	287.897	37.679	-2.93372	2.615e-10
Cucsa.012450	288.024	1328.54	2.20558	0.00259974
Cucsa.162600	288.799	3350.28	3.53615	1.5668e-06
Cucsa.308640	289.754	93.0816	-1.63826	0.00030138
Cucsa.162720	290.797	948.668	1.70589	8.7791e-06
Cucsa.320780	296.738	1946.51	2.71363	0.00012581
Cucsa.245600	296.802	138.692	-1.09762	0.0406307
Cucsa.153110	298.366	134.103	-1.15375	0.033771
Cucsa.041900	298.761	51.1612	-2.54587	4.3112e-07
Cucsa.108490	299.639	680.324	1.183	0.00299211
Cucsa.045940	299.678	611.818	1.02969	0.0190356
Cucsa.392430	299.907	55.7611	-2.42718	3.2943e-07
Cucsa.303340	300.799	1104.02	1.8759	0.00773718
Cucsa.244550	301.993	102.994	-1.55196	0.00168106
Cucsa.302970	302.222	137.899	-1.13199	0.0340877
Cucsa.274740	302.324	150.494	-1.00639	0.0404009
Cucsa.232800	303.533	90.9571	-1.73859	0.00010742
Cucsa.242170	307.744	1244.35	2.01559	0.00012122
Cucsa.362390	308.1	20.7174	-3.89449	1.198e-14
Cucsa.111410	308.329	95.8873	-1.68506	0.00029198
Cucsa.379660	309.221	136.309	-1.18175	0.00883962
Cucsa.285460	314.041	104.176	-1.59193	0.00059837
Cucsa.148000	314.105	861.812	1.45613	0.0237821
Cucsa.127550	314.972	967.663	1.61928	8.3818e-05
Cucsa.392400	315.06	47.6527	-2.725	5.8183e-09
Cucsa.169330	315.25	137.169	-1.20054	0.0142842
Cucsa.277250	317.249	111.274	-1.5115	0.0447791
Cucsa.359390	317.463	32.5611	-3.28537	1.148e-08
Cucsa.130170	318.75	113.127	-1.49448	0.00108702
Cucsa.037400	319.003	4.3263	-6.20429	2.5452e-28
Cucsa.240460	321.128	56.5615	-2.50526	3.3109e-08
Cucsa.065570	323.585	134.819	-1.26312	0.00316239
Cucsa.303410	323.775	58.6139	-2.46568	5.4598e-06
Cucsa.107090	324.691	640.477	0.980078	0.0340626
Cucsa.348670	324.92	166.826	-0.961739	0.0471547
Cucsa.152900	325.632	141.3	-1.20448	0.0269388
Cucsa.261730	325.734	57.9284	-2.49135	7.057e-08
Cucsa.395530	327.44	785.135	1.26171	0.00381829
Cucsa.079160	327.543	6445.26	4.29848	1.1517e-12
Cucsa.394380	328.673	669.66	1.02677	0.0231196
Cucsa.185710	330.569	57.2581	-2.5294	4.2413e-08
Cucsa.345830	331.154	122.392	-1.436	0.00224088
Cucsa.119160	331.218	69.3177	-2.25648	8.2983e-07
Cucsa.225870	332.095	19.7179	-4.07402	1.2278e-16
Cucsa.151770	332.387	870.476	1.38894	0.00021864
Cucsa.175320	334.259	761.047	1.18702	0.00513613
Cucsa.048750	334.449	3426.11	3.35671	2.2475e-18
Cucsa.259220	335.365	105.764	-1.66488	0.00029262
Cucsa.120640	335.697	894.335	1.41366	0.00044296
Cucsa.034560	341.268	159.08	-1.10115	0.0484034
Cucsa.109910	341.638	745.539	1.12581	0.00880136
Cucsa.288910	341.867	1053.17	1.62323	1.8822e-05
Cucsa.120880	342.35	74.721	-2.19589	0.0102473
Cucsa.237670	342.706	133.456	-1.36061	0.00261342
Cucsa.379710	343.851	170.244	-1.01418	0.0471579
Cucsa.010880	344.119	839.071	1.28588	0.00162933
Cucsa.201780	344.475	955.874	1.47242	0.00011393
Cucsa.378970	347.122	20.6563	-4.07079	9.7672e-17
Cucsa.275780	348.496	79.62	-2.12994	0.00174346
Cucsa.012770	348.75	146.394	-1.25233	0.00987577
Cucsa.129010	352.478	86.4263	-2.02799	4.0504e-06
Cucsa.356760	352.961	124.175	-1.50713	0.00636591
Cucsa.299480	356.753	900.584	1.33594	0.00060662
Cucsa.197850	356.816	113.986	-1.64632	0.00029185
Cucsa.308970	357.148	1028.52	1.52598	8.7593e-05
Cucsa.378740	357.44	185.948	-0.942802	0.0451246
Cucsa.245650	357.859	54.0802	-2.72622	5.3579e-06
Cucsa.010910	359.17	117.746	-1.60899	0.0136449
Cucsa.307010	360.901	75.894	-2.24954	9.9177e-08
Cucsa.116390	361.422	121.007	-1.57859	0.00034361
Cucsa.284410	362.007	103.741	-1.80304	3.0556e-05
Cucsa.360550	362.465	105.579	-1.77952	0.00097405
Cucsa.245320	362.529	60.4799	-2.58357	1.6154e-08
Cucsa.120830	362.694	840.684	1.21281	0.0390316
Cucsa.311880	364.196	1139.71	1.64588	0.040412
Cucsa.232120	365.073	135.465	-1.43026	0.00237871
Cucsa.185910	365.531	103.82	-1.81591	8.9906e-05
Cucsa.117300	365.633	2038.82	2.47926	2.0556e-12
Cucsa.254620	371.219	159.691	-1.21699	0.0219185
Cucsa.395540	371.994	734.083	0.980663	0.0161137
Cucsa.283320	373.203	122.393	-1.60844	0.00032838
Cucsa.293970	375.036	54.0952	-2.79346	7.2024e-10
Cucsa.083340	375.036	118.595	-1.66098	0.0001803
Cucsa.163550	376.512	1224.07	1.70091	5.0689e-06
Cucsa.360250	376.639	190.165	-0.985935	0.041773
Cucsa.366820	379.705	2719.69	2.84049	3.3504e-12
Cucsa.302130	380.519	1053.38	1.46898	0.00040484
Cucsa.364860	383.166	60.7049	-2.65808	9.0237e-10
Cucsa.045870	385.583	148.442	-1.37714	0.001446
Cucsa.077960	385.978	1779.1	2.20456	0.00755776
Cucsa.197920	386.728	202.741	-0.93168	0.0449858
Cucsa.359130	387.542	134.585	-1.52584	0.00033799
Cucsa.159840	388.001	140.982	-1.46055	0.013764
Cucsa.213320	388.751	1276.15	1.71488	4.1258e-06
Cucsa.267240	392.899	49.9894	-2.97446	2.1874e-11
Cucsa.120510	393.065	124.702	-1.65628	6.229e-05
Cucsa.148640	393.484	143.649	-1.45376	0.00078429
Cucsa.028590	396.194	210.242	-0.914158	0.04785
Cucsa.161660	398.319	903.913	1.18226	0.0313324
Cucsa.112720	404.197	1467.09	1.85983	0.0157021
Cucsa.250410	405.469	1743.46	2.10429	2.6689e-09
Cucsa.245810	405.494	70.1394	-2.53138	1.9507e-08
Cucsa.395970	406.844	817.766	1.00721	0.0251745
Cucsa.120560	407.365	1203.93	1.56336	2.9356e-05
Cucsa.357440	407.555	104.712	-1.96057	0.00046219
Cucsa.067600	407.95	1000.7	1.29455	0.00152105
Cucsa.146730	408.779	835.055	1.03055	0.0301952
Cucsa.310130	409.261	825.06	1.01148	0.0203753
Cucsa.122410	410.265	157.101	-1.38486	0.00177788
Cucsa.292650	412.161	103.415	-1.99476	2.9106e-06
Cucsa.216730	412.264	75.4791	-2.44942	7.5843e-10
Cucsa.334700	414.135	198.962	-1.05761	0.00945458
Cucsa.108790	414.784	980.247	1.24079	0.00234427
Cucsa.284290	415.661	1453.13	1.80568	9.2262e-07
Cucsa.365420	416.665	1254.38	1.59002	0.00018228
Cucsa.114740	416.704	1539.15	1.88503	0.0428241
Cucsa.102530	418.473	783.42	0.90465	0.0462047
Cucsa.174420	418.917	1298.62	1.63224	0.00019003
Cucsa.266090	419.453	830.564	0.985582	0.0298675
Cucsa.337980	420.647	3635.03	3.11128	4.8279e-14
Cucsa.385580	423.562	166.094	-1.35057	0.0420203
Cucsa.000210	423.625	1692.01	1.99788	1.7886e-08
Cucsa.073280	423.854	163.778	-1.37182	0.0009789
Cucsa.124280	425.546	98.5554	-2.11031	7.6975e-07
Cucsa.217770	425.901	51.5141	-3.04748	2.7616e-12
Cucsa.245800	426.92	93.9319	-2.18428	2.1921e-07
Cucsa.344710	426.959	139.14	-1.61756	0.0136568
Cucsa.105250	428.256	157.58	-1.44239	0.00082835
Cucsa.148220	429.172	77.7552	-2.46455	1.241e-08
Cucsa.352800	431.297	1546.72	1.84246	0.00148071
Cucsa.338750	431.526	233.504	-0.886	0.0422215
Cucsa.090940	431.819	136.046	-1.66633	6.7944e-05
Cucsa.156150	431.984	116.293	-1.89322	0.0124752
Cucsa.144000	433.549	218.53	-0.988364	0.0302009
Cucsa.329050	435.342	47.375	-3.19995	4.3012e-14
Cucsa.245680	436.259	72.2909	-2.5933	1.2328e-09
Cucsa.275750	442.239	1099.61	1.31409	0.00166365
Cucsa.218160	443.307	60.0815	-2.88331	0.00025002
Cucsa.245820	448.537	53.7846	-3.05996	1.0426e-13
Cucsa.251190	448.829	1059	1.23847	0.0011088
Cucsa.174430	453.601	107.754	-2.07368	2.821e-07
Cucsa.309700	455.955	869.582	0.931431	0.0368921
Cucsa.298460	456.603	171.467	-1.41301	0.00055888
Cucsa.232690	457.749	136.367	-1.74707	1.1528e-05
Cucsa.282940	458.246	254.901	-0.846185	0.0343428
Cucsa.219020	458.499	1416.38	1.62722	9.3185e-06
Cucsa.381770	458.982	1074.75	1.22749	0.0169572
Cucsa.363750	460.751	1124.02	1.28661	0.0150178
Cucsa.054490	461.438	189.204	-1.2862	0.00155857
Cucsa.042640	463.13	162.446	-1.51146	0.0165087
Cucsa.088320	465.026	236.829	-0.973464	0.028349
Cucsa.200000	467.57	918.143	0.973537	0.0228158
Cucsa.391100	468.652	102.864	-2.18777	4.047e-08
Cucsa.011990	469.134	178.598	-1.39328	0.0010101
Cucsa.173650	469.695	54.0825	-3.11849	4.2931e-14
Cucsa.395400	472.2	1085.7	1.20116	0.00097991
Cucsa.176430	478.015	168.588	-1.50356	0.001272
Cucsa.205210	480.891	1151.9	1.26024	0.00052167
Cucsa.153210	481.285	1479.12	1.61977	5.9684e-06
Cucsa.032100	483.893	978.66	1.01612	0.00947227
Cucsa.120460	490.229	219.089	-1.16194	0.00627211
Cucsa.362140	492.749	1141.58	1.21211	0.00171281
Cucsa.131930	492.876	1095.53	1.15233	0.0105352
Cucsa.046850	497.316	199.928	-1.31468	0.0142288
Cucsa.185650	498.857	60.3414	-3.0474	4.8038e-14
Cucsa.392490	499.836	121.451	-2.04108	1.4646e-07
Cucsa.218090	501.757	244.786	-1.03547	0.0463511
Cucsa.095180	503.716	931.594	0.887091	0.0349875
Cucsa.309270	507.05	125.717	-2.01195	2.6034e-07
Cucsa.093970	507.61	126.995	-1.99895	1.322e-05
Cucsa.016370	510.091	0.684969	-9.5405	1.19e-63
Cucsa.133060	510.242	258.995	-0.978261	0.0225165
Cucsa.320800	510.969	208.062	-1.29622	0.00461519
Cucsa.245610	511.846	77.3743	-2.72578	9.9734e-12
Cucsa.027440	512.991	242.683	-1.07986	0.00666131
Cucsa.332290	513.347	200.642	-1.35531	0.00074533
Cucsa.364050	515.701	1024.39	0.990159	0.0126672
Cucsa.252480	515.891	1037.14	1.00747	0.00993176
Cucsa.078390	517.432	102.494	-2.33583	0.00031102
Cucsa.107120	517.495	204.013	-1.34289	0.0210305
Cucsa.049530	517.622	252.954	-1.03303	0.0243172
Cucsa.106390	517.89	1393.02	1.4275	0.00010846
Cucsa.184950	518.972	998.437	0.944015	0.0269388
Cucsa.095580	520.663	1308.79	1.32981	0.00029655
Cucsa.307090	522.101	187.857	-1.4747	0.0100439
Cucsa.359520	522.228	249.6	-1.06506	0.0103082
Cucsa.060100	523.807	276.694	-0.920743	0.0198947
Cucsa.118190	524.124	246.182	-1.09018	0.00906826
Cucsa.161450	524.187	215.898	-1.27973	0.00222972
Cucsa.307440	524.25	262.9	-0.995741	0.0312781
Cucsa.120520	524.289	103.431	-2.34169	1.4924e-09
Cucsa.089190	524.392	111.043	-2.23953	0.00014136
Cucsa.341700	525.396	965.456	0.877806	0.0367242
Cucsa.061740	527.126	245.521	-1.1023	0.00733106
Cucsa.169620	527.497	109.714	-2.26542	3.8693e-09
Cucsa.182160	528.169	162.595	-1.69972	0.00197591
Cucsa.152100	528.184	288.678	-0.871578	0.0268971
Cucsa.241090	528.311	1390.04	1.39566	0.00020222
Cucsa.095910	528.374	1030.59	0.963845	0.0265742
Cucsa.107770	535.027	84.5396	-2.66191	1.6784e-10
Cucsa.135690	536.109	241.654	-1.14958	0.00454307
Cucsa.087460	536.236	1185.5	1.14456	0.00202753
Cucsa.168270	537.664	1402.57	1.3833	0.0415215
Cucsa.122130	541.237	3239.89	2.58161	6.9684e-14
Cucsa.108280	542.699	1066.65	0.974866	0.0478634
Cucsa.172440	543.425	1010.02	0.894234	0.0364666
Cucsa.139310	544.073	1867.2	1.779	2.6662e-07
Cucsa.212590	544.137	295.107	-0.882732	0.0454602
Cucsa.116800	547.076	233.383	-1.22904	0.00232115
Cucsa.078120	553.222	2562.56	2.21166	3.5978e-07
Cucsa.213540	555.752	177.605	-1.64577	4.4422e-05
Cucsa.242650	556.224	1530.74	1.46049	5.7158e-05
Cucsa.396040	557.852	1457.94	1.38598	0.00010908
Cucsa.022180	559.1	237.995	-1.23217	0.0288319
Cucsa.087690	559.353	248.007	-1.17338	0.00343064
Cucsa.337060	562.371	28.9685	-4.27896	7.1963e-27
Cucsa.265780	563.209	105.899	-2.41098	9.3119e-11
Cucsa.083500	564.023	193.031	-1.54692	6.2164e-05
Cucsa.240750	564.379	185.898	-1.60215	5.8035e-05
Cucsa.302490	571.007	1336.43	1.2268	0.00071152
Cucsa.124760	573.196	2222.46	1.95505	1.3852e-05
Cucsa.103970	574.736	1057.19	0.87926	0.0298679
Cucsa.257270	577.154	279.587	-1.04566	0.0144297
Cucsa.143200	579.405	24.4144	-4.56877	4.9569e-30
Cucsa.163770	580.78	225.294	-1.36618	0.00024603
Cucsa.087940	581.326	166.607	-1.8029	0.00047776
Cucsa.175530	583.349	200.106	-1.54359	6.5284e-05
Cucsa.043420	583.592	288.16	-1.01809	0.00685311
Cucsa.367210	584.202	48.965	-3.57664	2.7525e-20
Cucsa.322810	584.85	1352.22	1.20919	0.0007954
Cucsa.181990	585.995	1966.57	1.74672	4.3947e-07
Cucsa.303790	586.161	136.519	-2.1022	1.1373e-08
Cucsa.128260	586.444	150.973	-1.9577	5.5525e-06
Cucsa.394720	590.372	1228.62	1.05734	0.00503701
Cucsa.285890	591.352	79.8896	-2.88794	1.1892e-14
Cucsa.053890	599.891	2893.52	2.27005	1.1771e-10
Cucsa.169890	599.979	339.33	-0.822223	0.0420203
Cucsa.352250	601.251	165.502	-1.86112	0.00722093
Cucsa.117870	602.689	1807.2	1.58427	0.0387409
Cucsa.181790	603.898	111.858	-2.43264	2.0073e-11
Cucsa.342280	604.419	298.785	-1.01644	0.00853721
Cucsa.178720	606.11	24.3344	-4.63851	1.1229e-30
Cucsa.158480	608.133	2094.18	1.78393	0.00338568
Cucsa.141640	608.26	1431.79	1.23506	0.00053617
Cucsa.084420	613.3	145.227	-2.07828	8.5315e-09
Cucsa.220080	616.785	1323.85	1.1019	0.00295571
Cucsa.302960	617.219	153.279	-2.00962	4.7065e-08
Cucsa.180050	625.373	129.369	-2.27323	8.0558e-10
Cucsa.381840	626.786	1404.48	1.164	0.00270344
Cucsa.200140	627.205	40.6293	-3.94835	1.3865e-23
Cucsa.037150	629.828	1188.71	0.916373	0.0315531
Cucsa.330490	630.247	275.991	-1.1913	0.00109935
Cucsa.129030	630.895	324.505	-0.959161	0.0178342
Cucsa.251670	632.879	145.942	-2.11653	6.8179e-07
Cucsa.307250	634.419	256.8	-1.30479	0.0377786
Cucsa.072890	635.92	52.2176	-3.60624	9.975e-22
Cucsa.032810	636.559	1184.16	0.895501	0.0396451
Cucsa.151300	637.066	1594.86	1.32392	0.0054599
Cucsa.124170	637.09	186.746	-1.77042	2.1876e-06
Cucsa.265720	637.855	1711.34	1.42382	7.1132e-05
Cucsa.286710	638.567	60.2099	-3.40676	1.1427e-19
Cucsa.185870	639.025	199.153	-1.682	2.0659e-06
Cucsa.293890	640.96	99.1541	-2.69249	9.1573e-14
Cucsa.025270	641.277	1179.36	0.878983	0.0272776
Cucsa.074840	642.296	1499.76	1.22343	0.00108982
Cucsa.165320	643.134	1652.53	1.36148	9.7726e-05
Cucsa.362060	644.421	246.899	-1.38408	0.00161817
Cucsa.152800	646.838	359.686	-0.846666	0.0300237
Cucsa.144340	648.198	264.962	-1.29065	0.00048711
Cucsa.306450	650.986	136.785	-2.25072	3.7406e-11
Cucsa.340790	651.264	2488.14	1.93375	7.8175e-09
Cucsa.205580	651.469	1292.83	0.988762	0.0444244
Cucsa.365980	652.448	209.178	-1.64113	0.00070911
Cucsa.112660	652.867	298.68	-1.12819	0.00356566
Cucsa.096250	658.872	300.529	-1.13249	0.0136048
Cucsa.322270	659.574	325.097	-1.02067	0.00429876
Cucsa.359200	661.431	380.166	-0.798962	0.0425967
Cucsa.096270	662.435	85.8417	-2.94803	1.4105e-06
Cucsa.005250	662.664	309.705	-1.09738	0.00480029
Cucsa.385740	663.668	341.005	-0.960668	0.020367
Cucsa.118960	663.975	122.333	-2.44032	4.8158e-12
Cucsa.055830	665.248	1204.97	0.85703	0.0392414
Cucsa.319550	668.645	227.487	-1.55546	7.9532e-06
Cucsa.148830	670.146	7184.62	3.42236	5.9175e-23
Cucsa.179740	670.234	1395.73	1.05828	0.00971165
Cucsa.369170	675.922	368.793	-0.874044	0.029375
Cucsa.092470	675.985	7027.8	3.37801	3.5478e-12
Cucsa.245900	677.881	133.305	-2.34631	3.1103e-11
Cucsa.312530	678.529	155.919	-2.12161	4.784e-09
Cucsa.309000	681.049	209.823	-1.69859	1.792e-06
Cucsa.284870	681.215	1261.34	0.888775	0.0330945
Cucsa.012930	682.156	221.112	-1.62533	1.0164e-05
Cucsa.286690	686.075	163.546	-2.06867	1.0926e-08
Cucsa.280810	687.717	1692.76	1.29949	0.00188437
Cucsa.358490	687.995	215.214	-1.67663	5.03e-06
Cucsa.321550	688.175	4609.72	2.74383	6.8653e-16
Cucsa.136730	688.619	2046.93	1.57169	0.012195
Cucsa.126410	688.887	195.685	-1.81574	3.0085e-07
Cucsa.383910	690.49	336.702	-1.03615	0.00391551
Cucsa.136530	692.206	170.029	-2.02542	7.9327e-08
Cucsa.212950	693.746	306.572	-1.17818	0.0137635
Cucsa.123690	694.141	183.373	-1.92044	6.5176e-08
Cucsa.245420	695.184	142.373	-2.28772	1.4094e-10
Cucsa.096480	696.203	203.069	-1.77754	2.9099e-07
Cucsa.160250	696.559	3571.49	2.35821	2.4946e-12
Cucsa.212410	697.68	1258.26	0.850792	0.0465026
Cucsa.101460	699.434	373.91	-0.903498	0.0221323
Cucsa.128960	702.666	136.324	-2.3658	2.4789e-08
Cucsa.275560	705.771	1436.1	1.02488	0.00893568
Cucsa.207030	706.356	189.573	-1.89764	0.0123822
Cucsa.273260	707.691	292.107	-1.27662	0.00054664
Cucsa.303370	707.691	292.231	-1.27601	0.00045862
Cucsa.332390	708.695	1493.71	1.07567	0.0112162
Cucsa.044560	709.46	1511.42	1.09111	0.00424361
Cucsa.250870	712.068	1491.33	1.06651	0.0116368
Cucsa.046000	714.256	282.677	-1.33729	0.00018253
Cucsa.358590	714.486	391.488	-0.867938	0.0298693
Cucsa.205620	715.007	1655.47	1.21121	0.00088489
Cucsa.196000	716.216	4118.09	2.52351	3.0405e-06
Cucsa.104620	716.318	3351.04	2.22593	6.0777e-11
Cucsa.393440	718.429	1307.39	0.863775	0.0397306
Cucsa.256420	720.071	189.154	-1.92858	1.0516e-08
Cucsa.176480	722.055	324.98	-1.15176	0.0156635
Cucsa.085580	725.886	415.42	-0.805174	0.034714
Cucsa.126470	726.076	2300.68	1.66387	4.8128e-05
Cucsa.251120	727.87	291.034	-1.32249	0.00021863
Cucsa.136710	729.117	342.078	-1.09183	0.00278855
Cucsa.312820	729.347	306.967	-1.24852	0.00039512
Cucsa.051090	729.97	361.7	-1.01304	0.00439653
Cucsa.071940	731.306	341.041	-1.10053	0.0492148
Cucsa.098070	732.081	1323.51	0.854293	0.037006
Cucsa.250570	733.494	397.943	-0.882224	0.0167381
Cucsa.359100	734.016	356.475	-1.04201	0.00452026
Cucsa.120660	734.269	143.187	-2.35841	1.23e-07
Cucsa.108470	737.501	1452.28	0.977606	0.0100962
Cucsa.124970	738.022	108.583	-2.76487	0.00548551
Cucsa.199940	741.191	302.868	-1.29115	0.00040178
Cucsa.255790	741.254	1386.27	0.903169	0.0186856
Cucsa.398140	744.066	387.171	-0.942459	0.0158142
Cucsa.113000	745.173	316.126	-1.23708	0.0377786
Cucsa.165430	745.797	100.05	-2.89806	2.0634e-16
Cucsa.253130	747.693	3166.09	2.08219	0.00120493
Cucsa.146650	748.277	167.049	-2.1633	3.1768e-10
Cucsa.089990	750.987	356.197	-1.07611	0.00396512
Cucsa.328850	753.225	240.218	-1.64873	0.00109696
Cucsa.072580	753.673	2535.97	1.75053	0.00321626
Cucsa.289240	760.468	1508.3	0.987962	0.0142274
Cucsa.169590	761.306	425.45	-0.839486	0.0389658
Cucsa.135280	761.408	383.837	-0.988176	0.0373237
Cucsa.213310	761.701	324.473	-1.23113	0.0006429
Cucsa.124400	762.198	290.232	-1.39296	0.00421062
Cucsa.340220	762.783	75.2509	-3.34149	4.59e-22
Cucsa.130330	763.748	273.087	-1.48374	0.0302988
Cucsa.003830	764.245	422.312	-0.855727	0.0309886
Cucsa.322580	764.64	5242.96	2.77753	3.7439e-05
Cucsa.046790	765.288	2485	1.69917	0.0108769
Cucsa.203190	766.37	202.209	-1.92219	0.00117367
Cucsa.066100	766.662	1476.83	0.945844	0.0136441
Cucsa.043470	768.558	2328	1.59887	4.0504e-06
Cucsa.217910	770.313	339.278	-1.18298	0.0011622
Cucsa.115590	770.81	364.996	-1.07849	0.00363883
Cucsa.337430	772.809	1687.69	1.12687	0.00300205
Cucsa.198940	774.437	140.613	-2.46142	2.4721e-12
Cucsa.282620	775.021	391.931	-0.983637	0.00858714
Cucsa.025380	776.713	320.129	-1.27873	0.00044296
Cucsa.392130	781.343	3092.43	1.98471	2.5922e-08
Cucsa.339810	781.426	1559.8	0.99718	0.00617045
Cucsa.213820	784.882	256.575	-1.6131	1.0655e-05
Cucsa.257200	787.426	246.161	-1.67754	9.4023e-07
Cucsa.159020	787.655	1876.89	1.25271	0.00119206
Cucsa.065420	793.075	2745.69	1.79164	5.0462e-07
Cucsa.205560	793.367	443.291	-0.839737	0.0250114
Cucsa.360950	794.425	2140.79	1.43016	0.0307884
Cucsa.184630	798.558	194.035	-2.04108	2.1648e-09
Cucsa.066060	799.27	366.232	-1.12592	0.00340753
Cucsa.185110	800.186	1757.34	1.13499	0.00133612
Cucsa.116280	805.265	1838.47	1.19097	0.00127246
Cucsa.136480	806.167	7997.5	3.3104	0.00148071
Cucsa.395070	808.126	1848.78	1.19392	0.0007697
Cucsa.046270	810.607	238.676	-1.76395	0.00088489
Cucsa.348590	810.646	261.997	-1.62952	2.1175e-06
gCucsa.031240.1	812.961	286.962	-1.50233	1.1658e-05
Cucsa.285630	814.882	387.128	-1.07378	0.00569334
Cucsa.288900	817.986	2020.58	1.30462	0.00016617
Cucsa.122790	818.878	269.573	-1.60297	0.00609435
Cucsa.160170	820.238	2276.54	1.47273	1.5807e-05
Cucsa.245880	821.905	222.387	-1.8859	2.8011e-08
Cucsa.308800	822.324	81.4171	-3.3363	9.7243e-16
Cucsa.154550	825.049	1513.46	0.875302	0.0326632
Cucsa.109060	826.599	347.043	-1.25207	0.00141314
Cucsa.044670	826.614	353.279	-1.2264	0.00085991
Cucsa.241640	827.364	417.36	-0.98723	0.00801555
Cucsa.177490	830.035	191.24	-2.11779	1.8429e-10
Cucsa.149840	835.557	161.693	-2.36949	2.3296e-09
Cucsa.262780	835.826	1585.59	0.923744	0.0197467
Cucsa.184850	838.56	486.621	-0.785114	0.0443048
Cucsa.358070	841.372	121.261	-2.79462	1.2436e-16
Cucsa.339900	843.79	345.367	-1.28875	0.00020492
Cucsa.207410	846.563	2143.45	1.34025	0.00015413
Cucsa.189330	848.318	1457.53	0.78085	0.0438328
Cucsa.042040	849.171	271.291	-1.64621	1.1924e-06
Cucsa.207490	849.653	291.508	-1.54334	0.0007952
Cucsa.087620	850.94	204.782	-2.05497	6.9161e-10
Cucsa.363080	852.149	371.326	-1.19842	0.00808827
Cucsa.308960	853.192	448.084	-0.929101	0.0102125
Cucsa.031350	870.812	2616.74	1.58734	0.0183815
Cucsa.251580	874.146	209.821	-2.05872	8.0146e-10
Cucsa.254260	874.54	1671.09	0.934194	0.0115639
Cucsa.245760	879.146	214.913	-2.03235	5.1377e-10
Cucsa.049960	879.21	380.752	-1.20736	0.00061751
Cucsa.164760	879.604	408.753	-1.10563	0.00182951
Cucsa.175800	883.002	429.875	-1.0385	0.00971957
Cucsa.211400	883.065	356.1	-1.31024	0.00019083
Cucsa.055340	887.569	1670.02	0.911935	0.0162454
Cucsa.103740	888.193	1808.61	1.02593	0.00548985
Cucsa.049000	888.47	1565.89	0.817585	0.0320763
Cucsa.193200	889.591	437.163	-1.02497	0.00495682
Cucsa.379870	891.717	410.059	-1.12075	0.00145342
Cucsa.259090	893.676	140.565	-2.66851	9.9914e-16
Cucsa.250110	894.782	261.836	-1.77287	1.0556e-07
Cucsa.218960	894.846	211.747	-2.0793	3.0172e-10
Cucsa.207720	897.595	331.824	-1.43564	1.4938e-05
Cucsa.161570	898.053	521.555	-0.783982	0.0454838
Cucsa.132690	899.159	368.541	-1.28675	0.00430149
Cucsa.123050	902.454	289.956	-1.63802	1.0515e-06
Cucsa.282880	902.722	408.832	-1.14277	0.00102356
Cucsa.091670	908.206	4522.78	2.31612	6.3137e-12
Cucsa.096010	908.561	420.163	-1.11264	0.00157754
Cucsa.119500	908.766	322.211	-1.4959	0.0100439
Cucsa.153030	913.396	481.231	-0.924512	0.00966042
Cucsa.090600	915.458	5181.08	2.50069	1.3096e-05
Cucsa.265600	920.357	28.1972	-5.02857	4.9079e-46
Cucsa.161350	924.339	415.473	-1.15367	0.00279831
Cucsa.378500	928.677	505.802	-0.876605	0.0190356
Cucsa.337150	929.744	363.826	-1.35358	0.00014216
Cucsa.365250	930.889	2176.48	1.22532	0.00039469
Cucsa.046310	934.389	298.476	-1.64641	1.2894e-06
Cucsa.234110	940.74	503.135	-0.902851	0.00854503
Cucsa.186410	944.517	418.842	-1.17317	0.00054664
Cucsa.282560	947.749	2334.6	1.3006	0.00018841
Cucsa.178240	953.193	280.897	-1.76273	0.00187486
Cucsa.384730	953.374	2198.38	1.20533	0.00354222
Cucsa.339000	954.631	480.361	-0.990826	0.0443473
Cucsa.311540	956.249	471.19	-1.02108	0.011806
Cucsa.276280	956.503	408.498	-1.22744	0.00153544
Cucsa.284990	958.233	361.028	-1.40827	1.8099e-05
Cucsa.078370	962.8	549.44	-0.809274	0.0405183
Cucsa.219910	965.305	384.394	-1.3284	0.00167974
Cucsa.177330	970.535	234.739	-2.04772	1.1099e-09
Cucsa.334720	976.038	1852.33	0.924332	0.0131861
Cucsa.112500	976.555	563.227	-0.793985	0.0311779
Cucsa.049840	981.619	450.045	-1.12509	0.00329213
Cucsa.343130	986.044	304.932	-1.69317	2.6086e-07
Cucsa.272510	990.855	496.469	-0.996972	0.0038248
Cucsa.308840	992.571	336.372	-1.56111	0.00036066
Cucsa.350610	993.984	362.697	-1.45446	9.6262e-06
Cucsa.146740	994.774	2375.85	1.256	0.0307863
Cucsa.164750	994.862	499.89	-0.992887	0.00508787
Cucsa.096420	996.543	2693.24	1.43434	4.7901e-05
Cucsa.167420	997.445	46.4834	-4.42345	1.4898e-39
Cucsa.026460	999.341	525.562	-0.927115	0.00804241
Cucsa.074720	1002.51	1954.2	0.962961	0.011729
Cucsa.007390	1006.22	566.618	-0.828503	0.0334457
Cucsa.042300	1007.5	280.833	-1.84299	1.9985e-08
Cucsa.359040	1012.33	1769.64	0.805777	0.0391346
Cucsa.259500	1015.92	350.291	-1.53616	0.00025169
Cucsa.129160	1022.29	388.744	-1.39492	1.342e-05
Cucsa.088280	1022.46	577.869	-0.823227	0.0228158
Cucsa.056070	1022.78	426.593	-1.26156	0.0001559
Cucsa.384890	1034.47	231.955	-2.15697	8.2589e-12
Cucsa.218050	1034.7	428.418	-1.27212	0.0145718
Cucsa.132260	1034.7	2181.79	1.07631	0.00276143
Cucsa.237930	1037.51	461.102	-1.16997	0.0052423
Cucsa.180980	1039.29	258.735	-2.00605	1.172e-08
Cucsa.086080	1041.33	242.397	-2.10298	2.0636e-07
Cucsa.303880	1044.49	2226.43	1.09193	0.0450736
Cucsa.310320	1044.95	2662.71	1.34946	8.3818e-05
Cucsa.106480	1047.2	367.666	-1.51008	5.544e-06
Cucsa.375440	1048.12	64.1934	-4.02924	2.0917e-35
Cucsa.354360	1053.15	108.936	-3.27316	1.0609e-24
Cucsa.253870	1054.1	550.857	-0.936264	0.0336114
Cucsa.132340	1054.23	407.376	-1.37175	2.4225e-05
Cucsa.219440	1055.23	2239	1.0853	0.00212981
Cucsa.122800	1056.35	2188.35	1.05075	0.0042168
Cucsa.083950	1056.8	2422.74	1.19693	0.0270962
Cucsa.005380	1060.31	1867.26	0.816437	0.0465026
Cucsa.149240	1062.34	2231.98	1.07107	0.00198619
Cucsa.236920	1063.13	301.06	-1.8202	1.3371e-06
Cucsa.097470	1064.95	3806.67	1.83774	1.172e-08
Cucsa.031520	1066.8	433.457	-1.29933	8.691e-05
Cucsa.147800	1067.15	444.524	-1.26343	0.00017103
Cucsa.313420	1067.84	3254.63	1.6078	0.00026169
Cucsa.366790	1068.4	552.78	-0.950678	0.00482757
Cucsa.313810	1069.05	486.256	-1.13654	0.00096408
Cucsa.369190	1070.47	429.38	-1.31792	0.00010306
Cucsa.236500	1071.49	495.952	-1.11135	0.00146344
Cucsa.027420	1071.59	492.52	-1.1215	0.00074558
Cucsa.172900	1071.59	545.853	-0.973175	0.00614316
Cucsa.299730	1072.28	2288.63	1.0938	0.00220133
Cucsa.302820	1073.64	4553.73	2.08454	1.8011e-10
Cucsa.128990	1073.74	2137.75	0.993443	0.00548551
Cucsa.061950	1075.68	1993.21	0.889846	0.0225248
Cucsa.111520	1079.2	604.224	-0.83681	0.0221014
Cucsa.140670	1079.5	341.337	-1.66109	1.4334e-07
Cucsa.126010	1082.08	172.693	-2.64752	9.1336e-17
Cucsa.059630	1085.44	562.998	-0.947073	0.0129437
Cucsa.158390	1087.04	466.473	-1.22054	0.0001951
Cucsa.368130	1089.02	170.665	-2.67379	4.0132e-17
Cucsa.312160	1089.55	420.763	-1.37266	5.3393e-05
Cucsa.328020	1091.75	2203.61	1.01323	0.00643091
Cucsa.065720	1096.28	629.293	-0.800807	0.0368921
Cucsa.161310	1096.61	329.037	-1.73673	3.814e-08
Cucsa.325280	1098.15	340.104	-1.69102	7.7105e-08
Cucsa.353930	1102.84	3553.2	1.68789	8.2694e-05
Cucsa.283890	1103.24	384.038	-1.52242	5.9069e-06
Cucsa.002560	1103.72	303.665	-1.86182	7.0457e-09
Cucsa.084670	1112.01	438.13	-1.34374	0.00024236
Cucsa.090200	1115.39	197.223	-2.49964	1.3006e-10
Cucsa.343230	1115.43	2731.95	1.29234	0.00974722
Cucsa.302250	1115.93	479.67	-1.21814	0.00039526
Cucsa.251500	1118.43	598.772	-0.901395	0.00730855
Cucsa.250260	1122.46	34050.5	4.92294	5.4336e-17
Cucsa.312070	1122.68	389.993	-1.52543	0.0472074
Cucsa.044320	1124.43	2578.38	1.19726	0.00068916
Cucsa.042420	1124.52	456.687	-1.30004	0.0001078
Cucsa.284850	1125.41	2149.45	0.933514	0.0136441
Cucsa.332800	1128.31	571.548	-0.981223	0.00449753
Cucsa.239760	1129.28	609.808	-0.888975	0.0220761
Cucsa.127420	1129.45	3650.01	1.69228	1.2123e-06
Cucsa.361110	1133.86	3820.59	1.75255	0.0256694
Cucsa.112350	1143.72	637.696	-0.842795	0.0242779
Cucsa.196730	1145.16	331.631	-1.7879	6.1459e-05
Cucsa.129660	1151.12	66.6511	-4.11027	9.7975e-38
Cucsa.240860	1154.64	3233.38	1.4856	1.6818e-05
Cucsa.182000	1155.02	602.954	-0.937796	0.00721142
Cucsa.228340	1156.68	455.509	-1.34443	0.00199542
Cucsa.146700	1162.52	602.051	-0.949305	0.00675678
Cucsa.288760	1164.66	2997.37	1.36378	0.00079638
Cucsa.064410	1166.88	482.019	-1.27549	8.4954e-05
Cucsa.392510	1173.67	75.8475	-3.95178	9.0942e-33
Cucsa.056250	1175.94	532.74	-1.14231	0.00025626
Cucsa.044880	1177.32	8652.22	2.87756	1.1477e-16
Cucsa.219060	1179.37	183.265	-2.68601	1.3738e-17
Cucsa.007150	1181.08	603.976	-0.967539	0.00559695
Cucsa.285860	1181.14	206.375	-2.51684	2.1597e-16
Cucsa.290860	1182.18	486.968	-1.27955	0.00384393
Cucsa.205420	1184.14	543.068	-1.12464	0.00079349
Cucsa.198340	1194.22	2151.57	0.849318	0.0380526
Cucsa.272310	1195.04	523.471	-1.19088	0.00038484
Cucsa.205340	1197.11	2596.71	1.11713	0.0121108
Cucsa.284710	1198.54	360.747	-1.73222	7.0867e-06
Cucsa.111400	1200.05	2403.38	1.00197	0.0057819
Cucsa.302120	1201.55	688.659	-0.80303	0.0344412
Cucsa.043330	1202.78	662.683	-0.859982	0.0186171
Cucsa.109760	1205.38	363.256	-1.73043	9.8057e-09
Cucsa.104950	1210.03	9572.29	2.98382	0.0003853
Cucsa.032450	1211.61	538.294	-1.17046	0.00037251
Cucsa.101620	1213.34	584.491	-1.05373	0.0482105
Cucsa.044890	1216.09	2858.48	1.233	0.00047776
Cucsa.159630	1219.06	570.441	-1.09562	0.0266127
Cucsa.259050	1224.41	731.815	-0.742537	0.040593
Cucsa.140500	1225.25	694.561	-0.818903	0.0296597
Cucsa.240710	1225.8	494.008	-1.31112	0.0123762
Cucsa.307230	1225.91	2158.87	0.81642	0.0420203
Cucsa.011080	1229.93	386.435	-1.67028	1.0516e-07
Cucsa.059800	1231.23	2473.67	1.00655	0.00498072
Cucsa.260300	1231.56	2141.89	0.798396	0.0455951
Cucsa.081200	1232.87	3980.84	1.69105	0.0201185
Cucsa.086810	1235.57	670.592	-0.881666	0.0321638
Cucsa.235850	1238.61	2157.19	0.800435	0.0390742
Cucsa.157230	1238.61	3156.27	1.3495	7.3326e-05
Cucsa.245770	1240.63	209.753	-2.56431	6.0796e-17
Cucsa.242290	1245.89	2530.66	1.02234	0.00396512
Cucsa.098690	1247.66	666.386	-0.904789	0.00797721
Cucsa.236180	1248.41	439.916	-1.50479	2.7472e-06
Cucsa.074310	1249.51	7.50905	-7.37852	9.1763e-93
Cucsa.321760	1251.99	218.837	-2.5163	2.4895e-16
Cucsa.120820	1252.59	440.956	-1.50621	0.00171416
Cucsa.175400	1253.93	6107.3	2.28408	2.4688e-10
Cucsa.176010	1254.89	591.161	-1.08594	0.00152105
Cucsa.333000	1259.02	191.407	-2.71758	4.2795e-19
Cucsa.318800	1261.73	337.626	-1.9019	8.1678e-10
Cucsa.352530	1262.25	258.654	-2.2869	9.9767e-14
Cucsa.190600	1262.41	596.745	-1.081	0.00128595
Cucsa.092230	1266.38	493.854	-1.35856	0.0109023
Cucsa.379790	1270.75	485.954	-1.38679	7.5412e-06
Cucsa.193360	1274.53	625.045	-1.02793	0.0293166
Cucsa.174540	1275.2	3073.31	1.26907	0.00016092
Cucsa.303480	1276.28	388.904	-1.71446	4.012e-05
Cucsa.199800	1284.06	5310.19	2.04806	6.238e-07
Cucsa.067140	1284.87	2558.02	0.993407	0.0156604
Cucsa.116970	1287.89	719.689	-0.83956	0.0241209
Cucsa.077070	1288.34	716.747	-0.845983	0.0123722
Cucsa.301730	1291.97	3014.38	1.22229	0.00052501
Cucsa.313190	1293.5	3317.54	1.35883	7.9175e-05
Cucsa.109750	1299.22	284.983	-2.1887	1.5286e-13
Cucsa.240350	1299.25	585.218	-1.15063	0.00171416
Cucsa.374270	1299.73	283.924	-2.19464	0.00021997
Cucsa.060070	1310.43	530.821	-1.30374	6.6476e-05
Cucsa.322080	1310.74	2620.11	0.999248	0.00519754
Cucsa.164580	1320.18	2487.54	0.913989	0.0145734
Cucsa.367260	1321.6	678.711	-0.961417	0.00675678
Cucsa.231890	1323.5	727.057	-0.864213	0.0497814
Cucsa.074810	1325.7	688.523	-0.945177	0.00400313
Cucsa.254040	1328.33	2542.05	0.936377	0.00989978
Cucsa.327940	1330.95	17761.5	3.73822	3.4557e-27
Cucsa.178750	1331.92	734.093	-0.859471	0.0155703
Cucsa.231880	1336.33	804.619	-0.731902	0.0471547
Cucsa.201790	1347.61	457.988	-1.55702	2.8695e-07
Cucsa.124030	1349.85	573.771	-1.23425	0.00020798
Cucsa.104070	1352.71	2897.93	1.09917	0.00242785
Cucsa.198120	1359.22	800.007	-0.764698	0.0369601
Cucsa.212940	1362.52	784.939	-0.795624	0.0271746
Cucsa.312480	1368.29	2730.16	0.996608	0.00431547
Cucsa.124260	1375.4	3179.44	1.20893	0.00054143
Cucsa.340020	1375.7	805.055	-0.773005	0.0469208
Cucsa.219670	1376.4	684.61	-1.00754	0.0418082
Cucsa.308550	1379.54	2430.57	0.817104	0.0379679
Cucsa.349290	1381.09	2879.59	1.06005	0.0385279
Cucsa.236470	1382.67	553.221	-1.32153	0.0400549
Cucsa.128570	1383.22	500.967	-1.46524	0.0132464
Cucsa.238460	1386.65	3243.55	1.22596	0.00035336
Cucsa.385000	1389.43	203.504	-2.77136	1.171e-08
Cucsa.321710	1391.81	630.278	-1.1429	0.00050229
Cucsa.339190	1392.37	609.778	-1.19118	0.00014616
Cucsa.392380	1392.85	191.508	-2.86256	2.0188e-21
Cucsa.128550	1393.87	617.177	-1.17534	0.00026586
Cucsa.198300	1398.05	804.422	-0.797397	0.0196809
Cucsa.256920	1398.54	609.199	-1.19893	0.00014108
Cucsa.086100	1406.75	785.237	-0.841171	0.0186998
Cucsa.339040	1409.96	3555.18	1.33427	7.4845e-05
Cucsa.394690	1411.04	825.064	-0.774185	0.0291226
Cucsa.178930	1414.52	474.229	-1.57666	8.0623e-05
Cucsa.310360	1419.89	668.138	-1.08756	0.00118091
Cucsa.075880	1420.87	418.19	-1.76454	0.00016639
Cucsa.347510	1422.04	124.988	-3.5081	7.0831e-31
Cucsa.207260	1425.41	345.343	-2.04527	2.4568e-08
Cucsa.011530	1431.06	579.789	-1.30348	2.8239e-05
Cucsa.109230	1436.6	596.085	-1.26907	9.9682e-05
Cucsa.271630	1437.89	858.244	-0.744495	0.0324801
Cucsa.257990	1440.48	4307.12	1.58017	1.3175e-06
Cucsa.120850	1443.69	750.039	-0.944725	0.00584168
Cucsa.239170	1444.31	829.022	-0.800904	0.0253498
Cucsa.359350	1447.13	189.298	-2.93446	1.0259e-23
Cucsa.174690	1447.13	2626.06	0.859711	0.024409
Cucsa.201330	1448.49	2884.27	0.993658	0.00599078
Cucsa.128390	1449.25	595.49	-1.28316	0.00015495
Cucsa.303800	1451.16	504.059	-1.52554	7.3872e-07
Cucsa.050230	1452.09	599.548	-1.27618	0.0384957
Cucsa.079190	1453.65	3095.75	1.09061	0.00204486
Cucsa.251050	1454.2	452.945	-1.68282	0.00081791
Cucsa.173660	1454.93	3656.35	1.32946	0.0263538
Cucsa.286160	1461.26	721.644	-1.01785	0.00198858
Cucsa.364450	1467.2	520.313	-1.49562	1.1129e-06
Cucsa.385140	1467.21	496.731	-1.56254	0.00018481
Cucsa.045150	1468.77	2909.71	0.986262	0.0446083
Cucsa.124710	1470.33	753.723	-0.964035	0.00527484
Cucsa.066480	1470.85	229.635	-2.67924	1.9823e-19
Cucsa.135890	1480.79	652.119	-1.18316	0.00461103
Cucsa.084860	1485.09	741.84	-1.00137	0.00253724
Cucsa.189540	1486.05	6974.67	2.23065	2.7252e-07
Cucsa.083670	1486.24	526.94	-1.49595	0.00011212
Cucsa.192600	1487.65	912.642	-0.704915	0.0435198
Cucsa.043300	1488.92	3696.54	1.31191	0.0004813
Cucsa.048430	1495.84	688.289	-1.11987	0.0007697
Cucsa.260400	1498.16	604.133	-1.31025	2.4438e-05
Cucsa.366180	1500.18	139.144	-3.43049	4.4731e-31
Cucsa.009330	1503.93	796.967	-0.916149	0.0328745
Cucsa.354960	1504.9	790.744	-0.928384	0.0344412
Cucsa.162400	1505.66	638.191	-1.23834	0.00102356
Cucsa.349430	1508.54	870.221	-0.7937	0.0266499
Cucsa.341560	1508.9	574.383	-1.39341	5.5065e-06
Cucsa.200220	1510.96	696.929	-1.11638	0.00051516
Cucsa.005410	1513.24	2768.96	0.871704	0.0291783
Cucsa.116550	1522.33	766.514	-0.989895	0.0209179
Cucsa.265840	1523.84	633.93	-1.26532	0.00736657
Cucsa.099850	1531.43	484.934	-1.65902	0.00029923
Cucsa.169930	1533.07	841.682	-0.865078	0.0106345
Cucsa.199970	1534.55	441.076	-1.79871	2.3103e-05
Cucsa.341900	1535.12	858.802	-0.837953	0.0120111
Cucsa.302590	1543.12	517.916	-1.57506	1.7751e-07
Cucsa.297510	1543.19	846.545	-0.866253	0.00868382
Cucsa.327660	1546.46	885.104	-0.805047	0.0395626
Cucsa.258270	1550.4	3288.61	1.08484	0.00192278
Cucsa.245100	1550.84	192.418	-3.01074	8.9582e-25
Cucsa.058360	1551.48	673.642	-1.20359	0.00012907
Cucsa.175830	1559.11	4700.52	1.59209	1.1017e-06
Cucsa.196260	1565.58	7744.52	2.30648	0.00993419
Cucsa.386580	1566.06	18.5789	-6.39733	4.5049e-87
Cucsa.285800	1568.1	546.067	-1.52186	3.0574e-07
Cucsa.339240	1577.6	781.029	-1.01428	0.00161427
Cucsa.098640	1577.63	4307.61	1.44913	6.1527e-05
Cucsa.160450	1579.56	3048.7	0.948672	0.00840229
Cucsa.337570	1582.67	820.673	-0.947477	0.003457
Cucsa.228390	1582.67	883.146	-0.841633	0.0114069
Cucsa.142540	1588.42	692.914	-1.19684	0.00012581
Cucsa.106140	1597.03	531.751	-1.58657	1.1384e-07
Cucsa.326080	1597.8	441.658	-1.85509	1.4321e-06
Cucsa.285160	1602.4	3116.67	0.959777	0.00498211
Cucsa.120670	1604.46	282.071	-2.50795	4.131e-13
Cucsa.302370	1605.68	4046.01	1.33332	0.0011088
Cucsa.098040	1616.19	2888.45	0.837698	0.0247249
Cucsa.349620	1621.65	3747.04	1.20829	0.00145342
Cucsa.310300	1625.73	4302.8	1.40419	2.1644e-05
Cucsa.120400	1625.82	3826.17	1.23473	0.00616104
Cucsa.111260	1633.44	312.386	-2.38652	4.9998e-17
Cucsa.065850	1634.26	764.483	-1.09608	0.00045681
Cucsa.073070	1635.51	4374.91	1.41951	0.00038624
Cucsa.123350	1635.82	5434.81	1.73222	0.00127246
Cucsa.166770	1637.02	4072.51	1.31485	0.00347395
Cucsa.242350	1639.68	692.298	-1.24395	3.0163e-05
Cucsa.311040	1641.91	791.983	-1.05184	0.00136443
Cucsa.202060	1641.93	3430.43	1.063	0.00244294
Cucsa.115610	1643.23	183.51	-3.1626	6.179e-28
Cucsa.047980	1643.56	4334.91	1.39918	0.00322779
Cucsa.046560	1646.89	834.965	-0.979958	0.00354128
Cucsa.349880	1653.12	629.229	-1.39354	3.8526e-06
Cucsa.218390	1655.4	651.769	-1.34475	1.3151e-05
Cucsa.070850	1658.44	957.65	-0.792258	0.0224679
Cucsa.378830	1660.28	788.726	-1.07383	0.0008006
Cucsa.156640	1664.84	669	-1.31531	0.00098586
Cucsa.385360	1667.62	4190.39	1.3293	0.00086969
Cucsa.313480	1678.39	5118.79	1.60872	8.2001e-07
Cucsa.124650	1679.6	780.268	-1.10608	0.00055752
Cucsa.041670	1681.2	3317.45	0.980579	0.00613445
Cucsa.232140	1683.34	606.734	-1.47219	1.1593e-06
Cucsa.096240	1687.92	245.652	-2.78056	3.199e-22
Cucsa.304490	1691.03	351.289	-2.26717	4.8202e-15
Cucsa.107730	1691.06	489.604	-1.78825	5.8996e-10
Cucsa.260460	1695.44	856.193	-0.985652	0.00218496
Cucsa.151730	1695.82	451.486	-1.90923	6.9799e-11
Cucsa.120630	1695.86	973.479	-0.800795	0.0230608
Cucsa.205430	1696.75	915.23	-0.890569	0.00527477
Cucsa.241120	1696.78	543.564	-1.64227	3.1045e-08
Cucsa.280900	1698.09	921.163	-0.882383	0.00764533
Cucsa.251530	1703.14	3196.99	0.90852	0.0111217
Cucsa.104610	1706.84	769.109	-1.15007	0.00021577
Cucsa.086160	1708.06	979.72	-0.801917	0.0207037
Cucsa.111570	1709.08	5783.85	1.75881	0.0261802
Cucsa.386090	1711.69	4201.53	1.2955	0.0178392
Cucsa.050500	1712.27	3530.31	1.04388	0.00711727
Cucsa.334660	1721.14	3388.82	0.977418	0.0102113
Cucsa.114170	1721.48	912.616	-0.915573	0.00753216
Cucsa.386760	1722.31	711.215	-1.27599	4.1202e-05
Cucsa.160930	1723.06	681.888	-1.33737	6.8472e-05
Cucsa.239650	1723.57	597.655	-1.52801	2.9356e-05
Cucsa.019330	1725.19	970.776	-0.829544	0.0152936
Cucsa.294210	1727.04	235.618	-2.87378	3.4357e-12
Cucsa.051130	1727.34	3433.08	0.990952	0.0474782
Cucsa.313940	1728.44	421.28	-2.03662	3.9091e-05
Cucsa.024050	1730.77	625.795	-1.46766	7.5594e-07
Cucsa.345730	1734.98	546.692	-1.66612	1.1291e-08
Cucsa.362560	1735.34	524.827	-1.72531	3.4802e-09
Cucsa.026470	1746.62	341.82	-2.35326	1.5757e-07
Cucsa.031680	1748.32	454.787	-1.94271	6.3507e-12
Cucsa.341060	1748.41	593.877	-1.55781	8.1884e-06
Cucsa.286990	1748.43	5478.54	1.64773	0.0132375
Cucsa.098050	1750.79	4134.89	1.23984	0.0309533
Cucsa.272380	1754.4	767.899	-1.19199	0.00021409
Cucsa.079390	1763.14	738.378	-1.25571	0.00194745
Cucsa.087040	1766.57	6457.6	1.87004	0.00064844
Cucsa.213650	1770.59	875.563	-1.01595	0.00750991
Cucsa.275440	1774.46	994.237	-0.835723	0.0118688
Cucsa.115640	1777.13	514.199	-1.78915	0.00141692
Cucsa.212790	1780.99	3241.31	0.863896	0.0185054
Cucsa.359260	1781.77	1016.21	-0.810116	0.0186171
Cucsa.340570	1782	628.202	-1.50419	6.1211e-07
Cucsa.132010	1783.43	646.939	-1.46295	0.00063341
Cucsa.069760	1786.97	1029.19	-0.796007	0.0169096
Cucsa.245790	1790.29	739.836	-1.27492	2.9428e-05
Cucsa.098430	1791.67	1002.87	-0.837161	0.012619
Cucsa.100840	1792.44	1057.98	-0.760617	0.0349034
Cucsa.285690	1807.87	929.096	-0.960392	0.00323158
Cucsa.114960	1812.14	793.863	-1.19073	0.00010846
Cucsa.128070	1813.18	3098.68	0.773131	0.0429181
Cucsa.042030	1815.89	631.648	-1.52348	6.8179e-07
Cucsa.055970	1831.84	1038.08	-0.819372	0.018554
Cucsa.293960	1832.44	193.979	-3.2398	2.0187e-17
Cucsa.128210	1835.13	1055.76	-0.797597	0.0237575
Cucsa.017550	1835.21	693.76	-1.40343	1.0137e-06
Cucsa.207270	1837.24	712.118	-1.36735	7.273e-06
Cucsa.144050	1839.07	524.039	-1.81123	5.011e-05
Cucsa.110080	1839.17	4028.39	1.13115	0.00088489
Cucsa.111350	1841.57	1136.04	-0.696923	0.0409543
Cucsa.353330	1846.45	166.619	-3.47013	7.5709e-34
Cucsa.043780	1850.68	3191.54	0.786202	0.0439897
Cucsa.339800	1857	1002.7	-0.889084	0.00689437
Cucsa.069330	1861.73	926.451	-1.00686	0.0099941
Cucsa.017470	1868.49	357.394	-2.38628	1.2648e-11
Cucsa.086030	1870.84	4909.8	1.39198	0.0455584
Cucsa.083240	1871.4	340.377	-2.45891	5.2316e-05
Cucsa.256680	1872.53	990.394	-0.918915	0.00693979
Cucsa.172390	1872.89	866.312	-1.1123	0.00201023
Cucsa.170380	1872.98	6297.42	1.74943	0.00016097
Cucsa.212920	1880.67	1087.39	-0.790368	0.0475375
Cucsa.157250	1881.54	1014.67	-0.890901	0.00850857
Cucsa.339920	1885.89	364.24	-2.37229	2.818e-14
Cucsa.280330	1891.16	4039.67	1.09497	0.00170592
Cucsa.220360	1894.19	808.596	-1.22809	5.7769e-05
Cucsa.114770	1895.21	1002.46	-0.918813	0.02174
Cucsa.095680	1896.54	5642.61	1.57299	1.4264e-06
Cucsa.011560	1905.15	3336.82	0.808566	0.0272053
Cucsa.116940	1911.72	843.347	-1.18067	0.00011129
Cucsa.174160	1914.4	303.368	-2.65776	6.9315e-18
Cucsa.179770	1924.45	3434.47	0.835636	0.0281825
Cucsa.360350	1926.33	3566.12	0.888502	0.0162474
Cucsa.095810	1928.18	1071.07	-0.848193	0.045498
Cucsa.254300	1938.49	667.22	-1.5387	0.00156378
Cucsa.388750	1939.61	86.6387	-4.48461	2.6624e-54
Cucsa.337900	1940.94	3464.03	0.835694	0.0231165
Cucsa.280300	1941.67	597.23	-1.70094	3.1899e-09
Cucsa.182640	1947.9	950.756	-1.03478	0.00085514
Cucsa.257680	1949.63	3478.19	0.835132	0.0231165
Cucsa.353760	1954.6	1049.08	-0.897742	0.00476942
Cucsa.218320	1971.5	1039.95	-0.922783	0.0309464
Cucsa.088010	1974.34	913.245	-1.1123	0.00039131
Cucsa.004570	1974.53	566.892	-1.80036	5.8294e-10
Cucsa.065560	1975.56	1021.92	-0.950988	0.002699
Cucsa.352240	1978.53	3606.83	0.866306	0.0174185
Cucsa.387680	1998.26	1159.92	-0.784719	0.0176732
Cucsa.341630	1999.52	969.638	-1.04414	0.00080883
Cucsa.311610	2011.99	1087.48	-0.887629	0.00904474
Cucsa.056050	2018.4	1161.37	-0.797383	0.0174433
Cucsa.132490	2022.55	958.67	-1.07707	0.00366323
Cucsa.073020	2033.52	1221.8	-0.734968	0.037006
Cucsa.298570	2036.09	3686.47	0.856443	0.0150991
Cucsa.207420	2040.53	703.781	-1.53574	2.0717e-07
Cucsa.144070	2043.86	543.821	-1.91009	4.5197e-09
Cucsa.373360	2047.59	978.184	-1.06575	0.021959
Cucsa.234130	2047.79	3607.46	0.816915	0.0303684
Cucsa.359340	2049.83	535.699	-1.93601	1.4995e-11
Cucsa.250510	2053.01	708.641	-1.53461	8.9433e-08
Cucsa.340870	2053.7	1248.55	-0.717974	0.0380912
Cucsa.336950	2055.92	376.002	-2.45098	3.1294e-19
Cucsa.120500	2058.17	793.775	-1.37456	2.0818e-06
Cucsa.266070	2059.31	808.979	-1.34798	0.021006
Cucsa.283850	2061.76	1207.87	-0.771418	0.0208016
Cucsa.124950	2062.12	1227.82	-0.748027	0.0326632
Cucsa.371010	2065.85	426.793	-2.27513	0.00103083
Cucsa.231860	2070.78	914.317	-1.17941	0.00212031
Cucsa.106400	2075.5	6492.58	1.64533	0.00098175
Cucsa.322100	2086.24	9968.45	2.25646	2.8934e-12
Cucsa.176350	2088.01	723.46	-1.52914	1.2312e-07
Cucsa.139470	2092.35	1097.31	-0.931151	0.00510025
Cucsa.231190	2095.97	931.243	-1.17039	0.00014777
Cucsa.367310	2101.65	1103.78	-0.929064	0.00397901
Cucsa.049910	2107.33	1034.15	-1.02697	0.00135489
Cucsa.104100	2109.09	4212.93	0.998203	0.0372657
Cucsa.343270	2109.18	4425.67	1.06922	0.0361317
Cucsa.151860	2115.86	3849.32	0.863359	0.0169096
Cucsa.095420	2123.43	780.542	-1.44385	2.8761e-06
Cucsa.192220	2134.47	5773.1	1.43547	0.00027314
Cucsa.377940	2135.91	577.982	-1.88576	3.7453e-11
Cucsa.213050	2140.08	646.293	-1.72741	2.6697e-06
Cucsa.113040	2145.54	894.276	-1.26255	2.0028e-05
Cucsa.132760	2146.05	954.529	-1.16882	0.00037506
Cucsa.072660	2149.26	1029.7	-1.06162	0.00071398
Cucsa.112620	2151.61	1202.14	-0.839814	0.0105769
Cucsa.026580	2153.93	996.59	-1.1119	0.00034971
Cucsa.132900	2161.32	6140.44	1.50643	4.7445e-06
Cucsa.350670	2165.37	4993.69	1.2055	0.00033231
Cucsa.251150	2168.81	931.475	-1.21932	0.0481606
Cucsa.054100	2172.45	970.151	-1.16304	9.022e-05
Cucsa.302220	2175.91	1071.34	-1.0222	0.0415057
Cucsa.335490	2176.61	1066.26	-1.02953	0.0010724
Cucsa.338680	2184.63	1002.33	-1.12403	0.00023458
Cucsa.397360	2192.13	681.067	-1.68647	2.4975e-09
Cucsa.388030	2196.43	981.785	-1.16168	0.00019694
Cucsa.307500	2197.43	1079.38	-1.02561	0.036764
Cucsa.342140	2197.64	1189.28	-0.885869	0.00815154
Cucsa.066740	2199.4	765.739	-1.52219	0.0343686
Cucsa.313300	2208.69	1009.7	-1.12926	0.00020811
Cucsa.383880	2211.87	389.782	-2.50453	3.4498e-11
Cucsa.298520	2212.39	1089.16	-1.02239	0.0406391
Cucsa.283570	2216.04	964.457	-1.2002	0.0371346
Cucsa.286320	2224.2	831.604	-1.41932	0.00050791
Cucsa.201740	2225.74	3964.8	0.832967	0.0250854
Cucsa.152810	2229.42	911.755	-1.28995	6.6155e-06
Cucsa.055360	2233.51	1315.64	-0.763546	0.0194995
Cucsa.234040	2234.77	1304.4	-0.776734	0.0262459
Cucsa.163670	2240.7	1070.1	-1.06621	0.00256895
Cucsa.312870	2245.16	4446.02	0.985695	0.00485894
Cucsa.184740	2254.11	802.498	-1.48999	3.3688e-07
Cucsa.101770	2260.41	745.008	-1.60125	2.0323e-08
Cucsa.231870	2272.22	1193.84	-0.928498	0.00439653
Cucsa.281480	2276.6	764.782	-1.57376	2.9614e-08
Cucsa.078060	2285.77	599.142	-1.93171	0.00010804
Cucsa.286150	2285.94	806.272	-1.50345	5.544e-06
Cucsa.047290	2289.69	941.186	-1.2826	3.4534e-05
Cucsa.167520	2291.32	1068.86	-1.10011	0.00041212
Cucsa.044470	2298.69	4493.14	0.966912	0.00586506
Cucsa.365410	2317.53	1374.37	-0.75382	0.0333698
Cucsa.078360	2318.71	4016.54	0.792628	0.029395
Cucsa.244700	2321.79	338.757	-2.77692	2.778e-14
Cucsa.112850	2327.02	329.66	-2.81944	1.2702e-12
Cucsa.148210	2333.93	854.718	-1.44924	1.2894e-06
Cucsa.124420	2339.81	4225.83	0.852843	0.025984
Cucsa.240200	2344.87	1083.25	-1.11415	0.00029464
Cucsa.126730	2350.43	585.823	-2.00439	1.6871e-13
Cucsa.362240	2353.59	5419.28	1.20324	0.00027621
Cucsa.280420	2354.8	1041.31	-1.1772	0.00011951
Cucsa.077240	2354.96	1177.28	-1.00025	0.00128681
Cucsa.163100	2368.42	1229.79	-0.945516	0.00855532
Cucsa.151940	2369.21	4541.29	0.938693	0.0098287
Cucsa.192190	2371.92	8570.3	1.85329	5.4069e-09
Cucsa.098280	2375.53	4186.39	0.81746	0.0291226
Cucsa.254120	2381.59	1350.39	-0.81855	0.00891006
Cucsa.083780	2391.16	1229.85	-0.959226	0.0033461
Cucsa.273120	2393.6	781.23	-1.61536	0.0005377
Cucsa.175940	2394	4668.47	0.963527	0.00699603
Cucsa.124720	2399.51	814.773	-1.55827	0.00096562
Cucsa.098060	2401.35	4329.93	0.850497	0.0258531
Cucsa.115600	2418.77	973.106	-1.3136	7.455e-06
Cucsa.265880	2423.79	4080.51	0.751484	0.042399
Cucsa.021400	2425.08	1254.56	-0.950853	0.00196183
Cucsa.018220	2429.82	422.605	-2.52347	6.1844e-20
Cucsa.089450	2433.27	1097.29	-1.14895	9.0409e-05
Cucsa.255710	2435.27	1177.67	-1.04815	0.019974
Cucsa.306710	2440.13	1359.08	-0.844329	0.0076113
Cucsa.198920	2440.74	1293.53	-0.916009	0.00402744
Cucsa.123180	2449.72	1026.18	-1.25533	1.5629e-05
Cucsa.288540	2463.49	1478.98	-0.736108	0.0240232
Cucsa.303850	2465.47	1146.27	-1.10492	0.0004363
Cucsa.149750	2471.9	1399.22	-0.820999	0.0120929
Cucsa.090050	2477.49	1396.31	-0.827259	0.0125047
Cucsa.363390	2477.49	5558.01	1.16569	0.00948917
Cucsa.096350	2478.02	605.243	-2.0336	1.9802e-10
Cucsa.128510	2478.85	5978.03	1.27	0.00012202
Cucsa.353040	2483.03	12781.2	2.36385	2.9899e-13
Cucsa.103040	2498.08	431.575	-2.53314	8.3733e-21
Cucsa.027640	2498.8	1309.64	-0.932063	0.00255121
Cucsa.378380	2501.94	827.232	-1.59668	0.00458127
Cucsa.320330	2509.26	1470.64	-0.770819	0.0190399
Cucsa.133240	2517.83	5034.09	0.999551	0.0175228
Cucsa.124450	2524.89	1509.43	-0.742219	0.0278254
Cucsa.340540	2525.29	363.881	-2.79491	1.7993e-25
Cucsa.259150	2527.17	582.185	-2.11797	6.7653e-15
Cucsa.162500	2528.56	8363.28	1.72576	1.2029e-07
Cucsa.140310	2537.53	7724.19	1.60596	7.6552e-07
Cucsa.341570	2542.92	421.594	-2.59256	1.5901e-06
Cucsa.027550	2548.16	1387.47	-0.876999	0.0071577
Cucsa.031220	2551.81	1235.27	-1.0467	0.00063586
Cucsa.099300	2570.11	7434.99	1.5325	0.00019367
Cucsa.202370	2583.17	1074.8	-1.26507	5.8784e-06
Cucsa.283710	2596	1057.18	-1.29607	0.00102914
Cucsa.386710	2597.2	574.533	-2.17649	3.5841e-16
Cucsa.181460	2598.27	1287.23	-1.01328	0.00079052
Cucsa.368460	2603.28	6309.88	1.27728	0.00011068
Cucsa.020770	2604.43	4834.97	0.892538	0.0241209
Cucsa.255230	2605.31	1536.72	-0.761603	0.0194529
Cucsa.387900	2609.07	1083.55	-1.26777	1.0927e-05
Cucsa.397780	2612.78	4400.08	0.751945	0.0440731
Cucsa.316590	2617.39	780.503	-1.74565	0.00026939
Cucsa.323040	2618.85	1461.68	-0.841303	0.0105268
Cucsa.310150	2622.43	1405.04	-0.900292	0.0043969
Cucsa.313010	2628.31	729.035	-1.85008	2.5414e-11
Cucsa.312460	2628.5	4948.87	0.912863	0.026134
Cucsa.113700	2635.35	1289.45	-1.03124	0.00611773
Cucsa.242520	2636.04	924.205	-1.51209	9.1517e-08
Cucsa.117720	2647.62	683.692	-1.95327	2.5279e-12
Cucsa.282120	2656.48	1271.92	-1.06251	0.00027674
Cucsa.133110	2656.8	1321.35	-1.00768	0.00276664
Cucsa.072910	2657.12	1002.96	-1.40561	0.00539705
Cucsa.048900	2658.98	1457.51	-0.867365	0.00743598
Cucsa.193190	2660.82	656.594	-2.0188	1.076e-13
Cucsa.241450	2663.89	883.725	-1.59187	1.3426e-08
Cucsa.278980	2676.08	277.932	-3.26731	1.8228e-20
Cucsa.078920	2680.73	1627.26	-0.720179	0.0237293
Cucsa.399780	2683.8	731.092	-1.87615	1.2881e-05
Cucsa.172910	2690.14	11215.2	2.0597	2.418e-06
Cucsa.120800	2699.74	1413.19	-0.933865	0.0495588
Cucsa.120590	2701.23	608.383	-2.15057	6.1211e-07
Cucsa.098810	2722.36	5543.23	1.02587	0.00259373
Cucsa.033810	2728.93	989.382	-1.46374	1.3305e-07
Cucsa.341140	2739.34	1259.67	-1.12078	0.00021531
Cucsa.149780	2740.25	326.302	-3.07003	5.3648e-29
Cucsa.257150	2740.66	12150.7	2.14845	0.00611662
Cucsa.388760	2745.38	1220.36	-1.1697	7.786e-05
Cucsa.238120	2756.42	1230.76	-1.16325	6.1269e-05
Cucsa.364660	2763.98	9026.62	1.70744	1.6978e-06
Cucsa.379760	2771.32	890.156	-1.63845	1.5504e-09
Cucsa.156040	2776.08	1608.94	-0.786937	0.0165995
Cucsa.096950	2782.23	7386.54	1.40866	9.978e-05
Cucsa.283790	2784.77	4933	0.824905	0.0264103
Cucsa.339480	2790.56	7097.96	1.34685	4.8515e-05
Cucsa.046680	2792.25	1229.97	-1.18281	4.3439e-05
Cucsa.106110	2797.95	1546.07	-0.855769	0.017978
Cucsa.045380	2799.59	1081.79	-1.37179	0.00612012
Cucsa.083730	2801.1	1189.23	-1.23596	2.0916e-05
Cucsa.322230	2805.35	1514.91	-0.888942	0.00455848
Cucsa.293930	2807.57	1241.69	-1.17701	0.00202691
Cucsa.322510	2815.65	1612.38	-0.804277	0.014044
Cucsa.311310	2830.41	1700.6	-0.73497	0.0327967
Cucsa.250850	2834.68	8301.51	1.55019	1.4993e-06
Cucsa.170840	2836.74	7979.16	1.492	4.2791e-06
Cucsa.011620	2836.77	926.086	-1.61503	7.1696e-09
Cucsa.249660	2844.52	4787.8	0.751178	0.0430484
Cucsa.198980	2844.79	1605.34	-0.825442	0.0210596
Cucsa.385570	2846.69	1123.49	-1.3413	8.8932e-06
Cucsa.054220	2855.33	1279.83	-1.15771	6.8247e-05
Cucsa.106770	2862.01	1514.59	-0.918101	0.0441781
Cucsa.100960	2867.28	1608.94	-0.833574	0.00915039
Cucsa.157770	2868.16	1769.66	-0.696648	0.0393385
Cucsa.079300	2875.89	573.917	-2.3251	7.5674e-18
Cucsa.219310	2881.39	888.442	-1.69741	0.00172844
Cucsa.327670	2881.54	1132.28	-1.34761	0.0150486
Cucsa.148500	2891.66	1045.2	-1.46812	2.6604e-07
Cucsa.238330	2900.91	1735.25	-0.741361	0.0242644
Cucsa.257090	2907.27	1163.08	-1.32172	3.9186e-06
Cucsa.285370	2916.31	557.423	-2.3873	3.2754e-19
Cucsa.106580	2928.88	5472.36	0.901811	0.0110602
Cucsa.381320	2932.15	1696.38	-0.7895	0.0149458
Cucsa.285740	2940.09	1424.52	-1.04539	0.0003203
Cucsa.079450	2941.83	241.942	-3.60398	4.4804e-23
Cucsa.045760	2943.28	5669.53	0.945806	0.0312633
Cucsa.242270	2943.5	6470.29	1.1363	0.00752151
Cucsa.153360	2943.96	1383.69	-1.08923	0.00033366
Cucsa.117020	2944.57	5276.41	0.841501	0.0158079
Cucsa.323050	2948.3	1866.68	-0.659407	0.0487581
Cucsa.164000	2949.42	1120.84	-1.39585	2.1114e-05
Cucsa.029570	2950.16	5156.43	0.80558	0.0297372
Cucsa.128610	2950.73	1102.27	-1.42059	0.00066447
Cucsa.242490	2953.47	369.383	-2.99922	1.8531e-29
Cucsa.239880	2956.99	5670.12	0.93925	0.00599442
Cucsa.161540	2957.87	7825.99	1.40372	1.3331e-05
Cucsa.121800	2973.52	873.92	-1.7666	7.48e-11
Cucsa.241660	2979.48	1647.23	-0.855018	0.00936811
Cucsa.045690	2981.77	1718.13	-0.795327	0.0186856
Cucsa.352120	2986.29	1668.36	-0.839921	0.00819333
Cucsa.095280	2987.12	5880.22	0.977115	0.00546351
Cucsa.285770	2989.11	1796.45	-0.734568	0.0379435
Cucsa.154990	2989.92	1566.69	-0.932382	0.00908547
Cucsa.088380	2997.92	1719.96	-0.801583	0.0112678
Cucsa.388670	3006.76	1678.54	-0.841	0.0119992
Cucsa.385870	3013.64	1045.6	-1.52717	3.0027e-08
Cucsa.285130	3014.37	1161.18	-1.37626	9.9551e-07
Cucsa.135270	3015.67	1654.62	-0.865975	0.00773103
Cucsa.349490	3017.45	1377.31	-1.13147	0.00011967
Cucsa.232950	3021.55	700.526	-2.10878	3.4075e-15
Cucsa.256360	3023.63	1512.64	-0.999216	0.00131907
Cucsa.342720	3027.19	1634.81	-0.888856	0.00503701
Cucsa.204940	3029.82	478.548	-2.6625	1.7389e-24
Cucsa.367150	3039.47	1700.53	-0.837832	0.044201
Cucsa.042570	3040.16	241.527	-3.65389	4.0148e-30
Cucsa.011540	3041.93	1660.9	-0.873017	0.00447021
Cucsa.158030	3042.42	901.1	-1.75546	7.159e-10
Cucsa.259200	3043.3	1659.02	-0.875309	0.00444806
Cucsa.299780	3047.29	536.924	-2.50474	2.3683e-21
Cucsa.395160	3050.94	1007.3	-1.59876	5.0252e-05
Cucsa.321500	3051.74	1723.39	-0.824379	0.0441713
Cucsa.327830	3054.27	1090.04	-1.48645	1.9904e-07
Cucsa.250950	3060.21	1779.08	-0.7825	0.0149973
Cucsa.067050	3062	1482.93	-1.04602	0.00049458
Cucsa.148720	3063.19	1892.25	-0.694929	0.0418543
Cucsa.322570	3072.2	1045.46	-1.55513	6.7736e-05
Cucsa.063780	3079.33	1851.02	-0.734301	0.0340941
Cucsa.100000	3089.37	849.591	-1.86247	2.2216e-08
Cucsa.163190	3103.52	1588.78	-0.965987	0.0426747
Cucsa.199990	3107.06	28716	3.20824	3.1165e-17
Cucsa.118530	3110.05	7250.13	1.22107	0.00026137
Cucsa.363880	3126.13	1388.21	-1.17115	0.00125455
Cucsa.353860	3134.71	1681.57	-0.898523	0.00383014
Cucsa.112530	3135.4	1314.77	-1.25384	0.00026776
Cucsa.044460	3137.14	6308.01	1.00773	0.00273009
Cucsa.089170	3139.48	1821.03	-0.785767	0.0128876
Cucsa.196720	3142.1	1665.96	-0.915375	0.0188598
Cucsa.252190	3151.26	1734.47	-0.861434	0.00620546
Cucsa.285170	3155.96	1177.14	-1.42279	5.6467e-07
Cucsa.359300	3169.74	1790.43	-0.824057	0.0118688
Cucsa.285930	3179.3	5684.83	0.838409	0.038835
Cucsa.242790	3183.91	14451.2	2.18232	7.4223e-07
Cucsa.079290	3185.85	1117.8	-1.51102	5.7326e-08
Cucsa.118760	3187.32	1650.61	-0.949344	0.00399462
Cucsa.025290	3191.54	1549.41	-1.04254	0.0004453
Cucsa.152850	3193.09	1106.17	-1.52937	5.5348e-08
Cucsa.089650	3196.81	1270.59	-1.33113	3.5991e-06
Cucsa.069160	3198.46	6691.51	1.06495	0.0016429
Cucsa.231800	3207.05	1174.5	-1.44921	0.0097281
Cucsa.301820	3213.58	984.144	-1.70724	6.5036e-05
Cucsa.113720	3229.67	5370.45	0.733656	0.0484385
Cucsa.094780	3240.04	1657.12	-0.967335	0.00208346
Cucsa.383760	3241.3	1143.3	-1.50337	3.6533e-08
Cucsa.033620	3245.76	1489.99	-1.12325	0.00014926
Cucsa.320410	3245.76	1990.98	-0.705082	0.038722
Cucsa.180730	3254.29	1752.6	-0.892843	0.00506974
Cucsa.383430	3265.12	1510.26	-1.11234	0.00011467
Cucsa.307260	3270.51	1830.78	-0.83706	0.0117842
Cucsa.127590	3271.87	1838.88	-0.831291	0.00768073
Cucsa.088240	3276.34	6223.76	0.925702	0.00803533
Cucsa.182140	3276.38	1786.61	-0.874874	0.00455848
Cucsa.193010	3277.81	1244.85	-1.39676	4.8214e-07
Cucsa.119450	3306.2	5743.62	0.796786	0.0340557
Cucsa.058320	3309.15	1357.82	-1.28517	4.999e-06
Cucsa.305400	3309.98	1765.81	-0.906488	0.00329614
Cucsa.014940	3319.86	1695.9	-0.969074	0.0323208
Cucsa.198480	3333.81	1955.06	-0.769955	0.0163739
Cucsa.148780	3345.78	1665.76	-1.00616	0.00087748
Cucsa.016480	3355.84	1056.83	-1.66694	1.5624e-05
Cucsa.201150	3359.98	688.501	-2.28692	1.4889e-17
Cucsa.079130	3363.29	1529.16	-1.13713	9.7717e-05
Cucsa.107660	3367.39	6117.96	0.861423	0.0178969
Cucsa.391790	3374	1957.55	-0.785413	0.0169154
Cucsa.259700	3383.65	1752.88	-0.948858	0.00218821
Cucsa.157980	3391.66	1774.63	-0.934471	0.00238056
Cucsa.320660	3393.87	1965.85	-0.787774	0.0182922
Cucsa.162230	3404.32	6336.79	0.896384	0.00976123
Cucsa.137470	3405.96	2091.68	-0.7034	0.0417665
Cucsa.118810	3415.96	1046.5	-1.70672	1.6715e-10
Cucsa.098380	3425.89	2015.06	-0.765654	0.0228158
Cucsa.116850	3430.45	13935.6	2.0223	2.6175e-10
Cucsa.258070	3447.74	2111.29	-0.707524	0.0433525
Cucsa.009190	3450.14	1008.44	-1.77453	6.0158e-11
Cucsa.105310	3454.03	5900.32	0.772514	0.0347474
Cucsa.252640	3454.34	1931.86	-0.838423	0.00880136
Cucsa.366400	3458.99	1884.77	-0.875962	0.00402849
Cucsa.394640	3466.18	1853.01	-0.903472	0.00948917
Cucsa.175620	3470.22	960.726	-1.85283	3.7385e-07
Cucsa.356610	3496.94	1570.41	-1.15495	0.00014392
Cucsa.058950	3497.35	1440.66	-1.27953	6.4321e-06
Cucsa.376680	3500.69	207.739	-4.0748	9.9032e-30
Cucsa.113610	3516.37	746.33	-2.2362	3.9541e-06
Cucsa.232670	3516.76	1363.61	-1.36681	0.00942509
Cucsa.148570	3520.57	2167.21	-0.699969	0.0383871
Cucsa.067180	3529.18	1142.69	-1.62689	2.3725e-09
Cucsa.130640	3531.01	1791.35	-0.979038	0.00127246
Cucsa.302110	3532.73	1916.43	-0.88236	0.00540347
Cucsa.356410	3539.37	1965.2	-0.848815	0.00652275
Cucsa.348540	3545.12	1175.52	-1.59254	5.4794e-09
Cucsa.153160	3554.72	2063.89	-0.784367	0.0158079
Cucsa.197650	3556.34	2019.72	-0.816242	0.04785
Cucsa.374650	3566.09	1670.28	-1.09425	0.00026981
Cucsa.370500	3569.87	2088.99	-0.773069	0.0168014
Cucsa.143960	3572.22	979.251	-1.86707	8.95e-07
Cucsa.043770	3573.51	1842.02	-0.956055	0.0292448
Cucsa.182620	3576.78	1494.25	-1.25923	9.9875e-06
Cucsa.105920	3611.27	1461.49	-1.30506	3.9666e-06
Cucsa.049040	3615.05	1782.96	-1.01974	0.00085991
Cucsa.178880	3615.94	2046.34	-0.821321	0.0107108
Cucsa.359960	3618.85	7742.67	1.0973	0.00220672
Cucsa.327400	3622.42	1581.53	-1.19563	0.0340877
Cucsa.103190	3637.02	1369.3	-1.40931	0.00011939
Cucsa.089240	3643.57	2175.54	-0.743981	0.0237254
Cucsa.284600	3647.1	799.836	-2.18897	4.0132e-17
Cucsa.152750	3657.92	836.303	-2.12893	6.2112e-16
Cucsa.356380	3659.27	2136.37	-0.776396	0.0156436
Cucsa.359180	3664.11	1469.57	-1.31807	1.9945e-06
Cucsa.254570	3676.05	925.793	-1.98939	2.0739e-14
Cucsa.350850	3682.64	7780.21	1.07907	0.00143374
Cucsa.107020	3688.46	8008.37	1.11849	0.0007697
Cucsa.368630	3692.16	1993.93	-0.88885	0.00321841
Cucsa.116960	3698.04	1892.09	-0.966778	0.00119018
Cucsa.094640	3708.33	1760.91	-1.07445	0.0003114
Cucsa.058130	3712.58	1562.38	-1.24868	0.00055024
Cucsa.377880	3715.65	1309.73	-1.50435	6.1693e-08
Cucsa.056010	3726.94	1020.75	-1.86836	1.3339e-08
Cucsa.143690	3730.56	1689.07	-1.14316	0.0193712
Cucsa.386750	3735.45	6484.65	0.795749	0.0277066
Cucsa.252740	3746.18	1636.15	-1.19512	0.00948917
Cucsa.199020	3747.98	1552.33	-1.27167	5.4875e-06
Cucsa.085930	3749.98	1483.29	-1.33808	1.8345e-06
Cucsa.242910	3752.85	1668.88	-1.16911	5.2298e-05
Cucsa.035240	3755.69	1621.58	-1.21168	0.00313947
Cucsa.136400	3777.68	8908.22	1.23764	0.0254758
Cucsa.308830	3781.64	1244.25	-1.60374	3.8102e-09
Cucsa.255550	3787.06	1726.69	-1.13307	9.5544e-05
Cucsa.097420	3787.36	6597.87	0.800807	0.0344686
Cucsa.088080	3790.06	1842.23	-1.04077	0.00051129
Cucsa.074440	3795.09	1923.09	-0.980705	0.00118091
Cucsa.310250	3802.82	6333.48	0.735931	0.0487182
Cucsa.259520	3812.84	1446.33	-1.39847	0.00242691
Cucsa.106800	3815.57	6495.48	0.76754	0.0441781
Cucsa.284260	3825.94	2304.78	-0.731182	0.0215553
Cucsa.044570	3835.71	8731.32	1.18671	0.011806
Cucsa.161910	3841.18	2163.81	-0.827978	0.00913706
Cucsa.017410	3856.33	8899.7	1.20653	0.00023841
Cucsa.133480	3873.04	1291.99	-1.58387	1.8283e-08
Cucsa.338080	3899.21	1555.32	-1.32597	2.7667e-06
Cucsa.322710	3900.57	2306.83	-0.757775	0.0200931
Cucsa.361060	3920.55	7671.18	0.968392	0.0061922
Cucsa.288820	3920.66	2303.72	-0.76713	0.0171218
Cucsa.338700	3940.92	20293.3	2.3644	0.00768073
Cucsa.248920	3947.65	2326.84	-0.762625	0.01876
Cucsa.120040	3957.09	2289.13	-0.789642	0.0124121
Cucsa.317360	3978.09	2019.61	-0.977999	0.00171281
Cucsa.244570	3980.29	2052.23	-0.955679	0.00186267
Cucsa.048960	3981.97	1509	-1.39989	3.6973e-07
Cucsa.089180	3983.29	1531.88	-1.37865	1.7826e-05
Cucsa.302190	4049.42	972.498	-2.05795	3.1263e-15
Cucsa.252050	4059.5	2045.48	-0.988861	0.00074002
Cucsa.112550	4059.64	2405.86	-0.754801	0.0226612
Cucsa.342150	4064.1	1146.24	-1.82603	1.2099e-09
Cucsa.371210	4068.32	1163.86	-1.80552	1.1674e-06
Cucsa.385970	4078.06	1450.94	-1.4909	6.1285e-06
Cucsa.189470	4079.61	2323.01	-0.812437	0.0121194
Cucsa.254860	4097.03	2052.26	-0.997363	0.0183557
Cucsa.298550	4125.23	2254.07	-0.871943	0.00387689
Cucsa.004640	4145.78	769.814	-2.42906	4.2271e-21
Cucsa.093420	4160.11	2186.99	-0.927674	0.00213674
Cucsa.105970	4162.12	1287.83	-1.69238	1.8152e-06
Cucsa.286130	4163.34	1797.98	-1.21137	4.7044e-05
Cucsa.111820	4163.89	2562.66	-0.70029	0.041917
Cucsa.312360	4165.52	1803.12	-1.208	2.8716e-05
Cucsa.240840	4172.5	6944.78	0.735016	0.0410701
Cucsa.058250	4181.17	1454.89	-1.523	0.00015913
Cucsa.164720	4183.17	1652.56	-1.3399	0.00035706
Cucsa.165940	4189.33	783.045	-2.41955	1.5037e-21
Cucsa.105910	4199.94	1220.25	-1.78319	2.1716e-11
Cucsa.151350	4213.16	844.348	-2.31899	7.9844e-20
Cucsa.284400	4219.45	16270.6	1.94714	0.0248486
Cucsa.313430	4220.88	7299.5	0.790254	0.0291783
Cucsa.158910	4229.2	2479.65	-0.770249	0.0209466
Cucsa.043380	4230.34	989.772	-2.09561	5.8034e-16
Cucsa.310650	4242.8	2624.74	-0.69284	0.0423565
Cucsa.061530	4285.25	2205.82	-0.958061	0.00119616
Cucsa.246970	4287.36	2036.7	-1.07386	0.00025315
Cucsa.106070	4324.26	2097.25	-1.04395	0.00050654
Cucsa.285260	4347.28	1551.18	-1.48674	2.3664e-05
Cucsa.232080	4353.01	1024.12	-2.08762	7.9454e-06
Cucsa.320540	4356.03	2121.03	-1.03825	0.00194745
Cucsa.366800	4361.57	2243.54	-0.959071	0.00551387
Cucsa.055890	4365.38	2196.6	-0.990833	0.00060926
Cucsa.009130	4367.08	1869.93	-1.22368	0.00026782
Cucsa.043500	4374.39	1944.89	-1.1694	4.983e-05
Cucsa.114990	4374.83	864.675	-2.339	2.5335e-14
Cucsa.108770	4377.28	2675.8	-0.710065	0.0443048
Cucsa.065790	4382.54	2711.9	-0.692461	0.0420203
Cucsa.058340	4382.82	1511.13	-1.53623	7.4701e-09
Cucsa.005240	4385.29	1662.59	-1.39924	3.508e-07
Cucsa.160500	4387.51	1601.06	-1.45438	2.24e-07
Cucsa.083070	4420.12	1952.51	-1.17876	0.00396512
Cucsa.271530	4424.79	2308.86	-0.938426	0.00194745
Cucsa.215290	4430.36	2311.09	-0.938851	0.00194745
Cucsa.386640	4435.4	241.895	-4.19661	2.2717e-62
Cucsa.395420	4438.34	2293.75	-0.952315	0.00131289
Cucsa.045190	4438.39	8151.23	0.876982	0.0115639
Cucsa.322920	4442.05	7888.57	0.828538	0.0239388
Cucsa.126660	4442.53	1428.69	-1.63669	1.086e-09
Cucsa.285880	4456.25	9261.13	1.05536	0.00876458
Cucsa.142420	4469.56	2567.07	-0.80001	0.029395
Cucsa.313260	4473.72	327.315	-3.77272	1.6743e-22
Cucsa.127940	4482.22	1137.87	-1.97787	1.104e-10
Cucsa.121870	4490.04	1264.38	-1.8283	2.913e-12
Cucsa.112520	4495.82	2325.26	-0.951193	0.00180802
Cucsa.322060	4504.94	1665.85	-1.43525	1.0117e-07
Cucsa.011100	4518.1	2357.77	-0.938291	0.00331541
Cucsa.052730	4520.73	7961.32	0.81645	0.0192175
Cucsa.103270	4522.31	9780.54	1.11285	0.0205887
Cucsa.106020	4531.71	15972.8	1.81749	1.024e-08
Cucsa.173450	4539.74	9551.81	1.07316	0.00114811
Cucsa.321140	4557.76	2752.97	-0.727336	0.0261802
Cucsa.118430	4558.65	2202.81	-1.04926	0.00033412
Cucsa.242700	4562.66	2618.34	-0.801224	0.0102216
Cucsa.236580	4565.88	2246.56	-1.02318	0.00051842
Cucsa.166320	4566.78	2080.42	-1.1343	8.1967e-05
Cucsa.021710	4583.15	1180.51	-1.95693	4.3241e-14
Cucsa.258040	4584.78	2376.98	-0.947724	0.0015123
Cucsa.198630	4592.71	8269.42	0.848441	0.0161422
Cucsa.395990	4600.7	7989.91	0.796326	0.0316075
Cucsa.139370	4603.48	412.701	-3.47956	1.5802e-30
Cucsa.220160	4607.52	2585.7	-0.833433	0.0272776
Cucsa.259510	4610.05	1615.36	-1.51293	0.0371517
Cucsa.308590	4614.89	2529.36	-0.867526	0.00457662
Cucsa.109220	4617.84	2796.6	-0.723545	0.0291226
Cucsa.067570	4640.85	2613.1	-0.828626	0.00801555
Cucsa.042290	4646.61	2341.6	-0.988685	0.00111111
Cucsa.168280	4667.5	2109.21	-1.14595	6.3948e-05
Cucsa.281040	4670.74	2570.77	-0.861451	0.00439751
Cucsa.147750	4673.89	1448.11	-1.69046	3.6393e-10
Cucsa.033690	4677.02	2447.91	-0.934039	0.00192278
Cucsa.266280	4688.95	2614.94	-0.842484	0.0064986
Cucsa.302640	4690.23	2254.76	-1.05669	0.0180292
Cucsa.377970	4692.52	1692.4	-1.47129	3.5265e-08
Cucsa.034720	4695.23	14068.8	1.58323	0.0499111
Cucsa.160860	4699	12359.8	1.39523	0.0021764
Cucsa.120390	4727.43	14303.8	1.59727	0.00346057
Cucsa.302210	4732.72	2939.05	-0.68732	0.0425917
Cucsa.349780	4749.65	1975.31	-1.26574	5.252e-06
Cucsa.027400	4753.54	2602.62	-0.869038	0.00382843
Cucsa.237240	4777.87	2681.67	-0.833237	0.00689437
Cucsa.248470	4780.48	1612.98	-1.56742	4.7835e-09
Cucsa.377860	4783.64	2760.99	-0.792923	0.0234783
Cucsa.193290	4787.94	2469.83	-0.954997	0.0013355
Cucsa.331830	4816.62	2481.82	-0.956622	0.00836974
Cucsa.322030	4844.73	2529.45	-0.937592	0.0018422
Cucsa.124750	4849.46	2577.78	-0.911696	0.00247036
Cucsa.395280	4852.97	8373.93	0.787037	0.0292166
Cucsa.255380	4855.22	9042.38	0.897165	0.00948925
Cucsa.322670	4885.32	1452.13	-1.75028	8.8813e-11
Cucsa.348850	4904.46	1256.25	-1.96497	3.9386e-14
Cucsa.032540	4931.92	3000.4	-0.716996	0.028349
Cucsa.273670	4936.24	8533.39	0.789706	0.0284894
Cucsa.286680	4943.53	1072.9	-2.20403	4.9572e-18
Cucsa.138840	4957.27	2368.96	-1.06529	0.00021135
Cucsa.365300	4957.54	706.725	-2.8104	1.1701e-20
Cucsa.135760	4963.06	9241.29	0.896865	0.00802969
Cucsa.377700	4971.05	2367.87	-1.06996	0.00033842
Cucsa.311130	4991.34	2252.33	-1.14801	0.0103429
Cucsa.091290	4992.72	20399.4	2.03063	1.559e-08
Cucsa.112310	4994.72	1976.78	-1.33725	7.4488e-07
Cucsa.032950	4995.07	834.029	-2.58234	3.8568e-23
Cucsa.288680	5010.9	2257.35	-1.15044	0.0186982
Cucsa.112810	5012.37	2170.67	-1.20735	0.00156524
Cucsa.378750	5014.26	2487.25	-1.01148	0.00065789
Cucsa.170710	5017.93	2664.53	-0.913209	0.00213765
Cucsa.093380	5020.29	9089.33	0.856403	0.0160166
Cucsa.122870	5024.53	12672.2	1.33461	3.3542e-05
Cucsa.077920	5026.3	2568.19	-0.968744	0.0261802
Cucsa.044930	5027.27	2753.34	-0.868592	0.0371517
Cucsa.120220	5027.73	2109.28	-1.25316	9.6949e-05
Cucsa.345970	5039.67	2935.14	-0.779901	0.0118443
Cucsa.219660	5048.42	2628.83	-0.941411	0.00188437
Cucsa.259470	5059.13	1567.41	-1.69051	1.1921e-10
Cucsa.141900	5085.98	679.059	-2.90492	2.0706e-31
Cucsa.104560	5098.5	21219.5	2.05725	1.429e-10
Cucsa.033950	5098.89	1746.67	-1.54557	0.0109023
Cucsa.376880	5104.41	1487.33	-1.77902	0.00182257
Cucsa.205220	5116.06	2686.47	-0.929322	0.00174505
Cucsa.352570	5130.98	8650.38	0.753529	0.0373978
Cucsa.011160	5132.23	3063.52	-0.744395	0.0210946
Cucsa.148520	5133.49	2195.8	-1.22519	7.4845e-05
Cucsa.366600	5175.6	1515.11	-1.7723	9.1301e-12
Cucsa.357500	5191.69	2945.5	-0.81769	0.011346
Cucsa.139120	5210.81	1203.1	-2.11476	9.5362e-09
Cucsa.094980	5213.06	2266.62	-1.20159	1.5519e-05
Cucsa.091440	5213.73	2119.88	-1.29834	1.73e-06
Cucsa.362050	5217.68	1814.12	-1.52414	7.436e-05
Cucsa.398250	5231.99	2592.44	-1.01305	0.00065681
Cucsa.005170	5232.77	2026.03	-1.36892	5.5384e-07
Cucsa.193160	5253.16	3154.47	-0.735787	0.0224652
Cucsa.257600	5254.97	3254.25	-0.69136	0.0297736
Cucsa.100090	5258.45	1739.36	-1.59608	0.00043531
Cucsa.032310	5261.71	2371.71	-1.14961	5.3011e-05
Cucsa.308370	5278.27	32699.2	2.63112	5.3511e-05
Cucsa.085640	5281.39	10804.5	1.03264	0.00208212
Cucsa.083190	5282.5	9501.33	0.846909	0.0169108
Cucsa.002530	5292.56	2619.56	-1.01464	0.0152017
Cucsa.142530	5293.27	3269.8	-0.694957	0.0405183
Cucsa.032280	5310.53	2397.47	-1.14734	4.4422e-05
Cucsa.284250	5316.28	2302.29	-1.20735	1.4549e-05
Cucsa.209580	5322.79	9011.89	0.759648	0.0408166
Cucsa.341090	5326.27	2192.27	-1.2807	3.9696e-06
Cucsa.085230	5327.78	2946.7	-0.854431	0.0066485
Cucsa.129050	5340.44	2794.57	-0.93433	0.00172952
Cucsa.334650	5347.23	2773.63	-0.947017	0.00154565
Cucsa.049590	5350.39	3082.39	-0.795594	0.0136946
Cucsa.077260	5351.67	2591.13	-1.04641	0.00034392
Cucsa.377340	5361.64	1947.79	-1.46084	9.8847e-07
Cucsa.259940	5381.64	12055.2	1.16354	0.0102533
Cucsa.163130	5383.28	9451.28	0.812025	0.0220909
Cucsa.303380	5384.23	865.829	-2.63659	2.2606e-26
Cucsa.105550	5394.12	1277.05	-2.07858	4.5744e-16
Cucsa.175810	5396.24	2393.12	-1.17306	2.6108e-05
Cucsa.220150	5399.74	1262.7	-2.09638	1.2278e-16
Cucsa.146900	5402.5	3336.27	-0.69539	0.0392158
Cucsa.254290	5406.35	2317.25	-1.22224	1.1595e-05
Cucsa.110030	5407.23	10799.5	0.998001	0.0316006
Cucsa.158840	5415.77	2750.39	-0.977532	0.00085189
[truncated: 853 more rows]

## Sheet: FvM
gene id	baseMeanA	baseMeanB	log2 FC	padj
Cucsa.339600	0	199.77	Inf	6.80804e-09
Cucsa.084000	0	129.158	Inf	2.52282e-07
Cucsa.303610	0	259.029	Inf	5.54014e-07
Cucsa.142760	0	298.069	Inf	2.2412e-06
Cucsa.094810	0	1286.61	Inf	2.24789e-06
Cucsa.094820	0	698.851	Inf	4.03616e-06
Cucsa.094890	0	1049.28	Inf	4.05496e-06
Cucsa.181720	0	360.32	Inf	0.000217485
Cucsa.254230	0	211.001	Inf	0.000521679
Cucsa.238340	0	206.939	Inf	0.000540661
Cucsa.005440	0	181.082	Inf	0.000831517
Cucsa.152630	0	135.571	Inf	0.00139012
Cucsa.094910	0	84.7446	Inf	0.00146939
Cucsa.302770	0	47.3238	Inf	0.00230099
Cucsa.238360	0	108.77	Inf	0.00242055
Cucsa.118670	0	92.484	Inf	0.00345602
Cucsa.173610	0	44.0923	Inf	0.00363188
Cucsa.330560	0	69.05	Inf	0.00465909
Cucsa.303410	0	109.6	Inf	0.0047489
Cucsa.363350	0	59.7289	Inf	0.00589206
Cucsa.102250	0	64.1613	Inf	0.0108078
Cucsa.099520	0	56.0787	Inf	0.0120505
Cucsa.198720	0	38.4393	Inf	0.0145942
Cucsa.124080	0	46.9985	Inf	0.0145942
Cucsa.170140	0	43.9835	Inf	0.0260034
Cucsa.142980	0	34.3403	Inf	0.0264688
Cucsa.362520	0	31.5823	Inf	0.0437411
Cucsa.339080	0.82903	1003.09	10.2407	2.2412e-06
Cucsa.286280	0.82903	117.232	7.14373	5.89029e-05
Cucsa.374150	0.82903	358.843	8.75772	0.00077119
Cucsa.105440	0.82903	230.072	8.11644	0.00236837
Cucsa.256730	0.82903	47.0376	5.82625	0.0188757
Cucsa.006310	0.82903	43.5313	5.71448	0.0265421
Cucsa.046840	0.82903	50.241	5.9213	0.043963
Cucsa.074620	0.897612	279.151	8.28074	2.89796e-12
Cucsa.074690	0.897612	29223.4	14.9907	2.31171e-08
Cucsa.173620	0.897612	107.655	6.90611	3.08679e-07
Cucsa.352830	0.897612	85.7586	6.57805	2.04115e-05
Cucsa.395910	0.897612	179.889	7.6468	0.00494691
Cucsa.129610	0.897612	74.9229	6.38317	0.033891
Cucsa.366520	1.65806	172.843	6.70382	1.84606e-10
Cucsa.148380	1.65806	209.5	6.98131	0.00140138
Cucsa.152590	1.72664	356.775	7.6909	0.00146939
Cucsa.152620	1.72664	173.844	6.65368	0.0146396
Cucsa.295160	1.72664	85.4914	5.62974	0.0469077
Cucsa.105240	1.79522	416.232	7.85708	0.00158817
Cucsa.166720	3.3847	71.0425	4.39158	0.00857814
Cucsa.141950	3.3847	270.94	6.3228	0.0121469
Cucsa.349380	3.45328	1126.51	8.34968	0.0488581
Cucsa.096340	3.52187	898.074	7.99435	3.22209e-16
Cucsa.304270	4.35089	352.771	6.34128	0.00750111
Cucsa.284640	4.35089	80.1332	4.20302	0.00847717
Cucsa.374170	4.97418	287.159	5.85125	0.00317347
Cucsa.112290	5.04276	190.613	5.24029	0.0407028
Cucsa.069220	6.00895	822.993	7.09762	0.00381631
Cucsa.193120	6.70082	103.917	3.95494	0.00167896
Cucsa.115410	7.46127	721.579	6.59559	0.00592913
Cucsa.051640	8.70179	939.861	6.75499	2.11142e-36
Cucsa.157120	9.94836	230.463	4.53393	4.87916e-09
Cucsa.147000	10.2913	284.069	4.78675	7.01202e-12
Cucsa.351010	12.0179	106.242	3.1441	0.0121131
Cucsa.109300	12.0865	249.422	4.36712	4.37418e-06
Cucsa.319500	14.9911	434.386	4.8568	0.0423017
Cucsa.336940	15.5398	542.828	5.12646	1.17421e-19
Cucsa.242710	16.3688	806.365	5.62241	3.23288e-08
Cucsa.340370	16.506	657.626	5.31621	1.3721e-14
Cucsa.116730	17.1293	196.223	3.51796	1.19147e-05
Cucsa.385080	18.0954	115.627	2.67579	0.0337718
Cucsa.139230	19.6163	147.039	2.90607	0.00330575
Cucsa.106410	20.0278	256.975	3.68155	2.07731e-06
Cucsa.043520	20.3082	200.76	3.30534	0.000103998
Cucsa.127980	20.3707	131.249	2.68774	0.0177822
Cucsa.074340	21.8291	384.487	4.13861	1.00295e-11
Cucsa.149870	26.529	384.471	3.85724	1.8639e-05
Cucsa.199000	30.9363	784.067	4.6636	7.61919e-12
Cucsa.074600	32.663	239.291	2.87304	7.59304e-05
Cucsa.247030	32.669	7979.85	7.93229	2.28163e-31
Cucsa.292650	33.018	161.486	2.29008	0.0216326
Cucsa.398320	34.3271	1803.09	5.71498	4.78622e-09
Cucsa.095230	36.0537	194.499	2.43155	0.0404426
Cucsa.259930	38.1293	478.294	3.64892	4.01663e-09
Cucsa.395010	38.3351	205.788	2.42442	0.00494691
Cucsa.099200	41.0965	0	-Inf	0.00589206
Cucsa.242870	44.9613	406.674	3.17712	2.9727e-08
Cucsa.277590	45.5725	358.989	2.97771	2.46872e-06
Cucsa.118720	46.6819	224.957	2.26871	0.00465909
Cucsa.257060	47.3172	308.312	2.70395	2.39858e-05
Cucsa.288590	47.8538	685.311	3.84005	2.18001e-15
Cucsa.365470	50.8331	216.973	2.09367	0.0126021
Cucsa.162170	59.8838	2.13257	-4.8115	0.0400591
Cucsa.161220	60.7128	415.856	2.77601	1.50721e-06
Cucsa.167470	63.0507	291.977	2.21127	0.0150573
Cucsa.286080	65.0637	864.858	3.73254	2.73209e-16
Cucsa.231850	69.5457	399.169	2.52097	1.6063e-05
Cucsa.126450	71.6153	416.411	2.53967	9.36591e-06
Cucsa.210180	75.7604	6.32677	-3.5819	0.023951
Cucsa.254190	78.5219	280.626	1.83748	0.0163025
Cucsa.334780	90.683	1347.71	3.89353	9.90512e-06
Cucsa.113360	91.7117	4824.26	5.71706	0.0245463
Cucsa.177590	106.086	449.968	2.08459	0.00146939
Cucsa.157160	106.36	518.397	2.2851	0.000299914
Cucsa.366890	110.574	15.3393	-2.84971	0.039523
Cucsa.102880	111.746	20.4746	-2.44831	0.0472994
Cucsa.372130	117.268	600.315	2.35591	2.2412e-06
Cucsa.068320	128.04	25.6062	-2.32202	0.0447941
Cucsa.043200	128.12	852.405	2.73404	5.89029e-05
Cucsa.178520	149.046	17.0962	-3.12401	0.00985913
Cucsa.251170	157.542	1577.79	3.3241	2.77407e-11
Cucsa.042020	158.091	688.643	2.12301	0.00077119
Cucsa.366590	159	462.52	1.54049	0.0180283
Cucsa.134700	169.16	1244.76	2.8794	0.000114839
Cucsa.099870	170.401	742.676	2.1238	0.0011028
Cucsa.054230	175.706	673.167	1.9378	0.0407028
Cucsa.340270	176.204	587.23	1.73668	0.00158461
Cucsa.098670	177.844	33.6509	-2.4019	0.0204392
Cucsa.116470	179.073	4.95334	-5.176	9.14344e-05
Cucsa.102450	186.397	30.4054	-2.61598	0.010198
Cucsa.059560	195.191	947.963	2.27994	5.89029e-05
Cucsa.124930	197.398	40.028	-2.30203	0.00510218
Cucsa.360940	205.271	1073.69	2.38698	9.14344e-05
Cucsa.146880	208.512	533.548	1.35549	0.0321773
Cucsa.160900	211.399	611.658	1.53276	0.00817899
Cucsa.332640	220.548	1143.15	2.37385	1.46452e-08
Cucsa.181240	232.336	52.0303	-2.15879	0.00551731
Cucsa.146650	236.356	47.6081	-2.31168	0.0047489
Cucsa.234820	242.204	23.3593	-3.37415	1.311e-05
Cucsa.158350	248.001	49.3569	-2.32902	0.00599537
Cucsa.309270	250.924	55.6198	-2.17358	0.0083598
Cucsa.142040	263.192	1236.12	2.23163	6.19947e-08
Cucsa.293490	270.659	63.7576	-2.08581	0.0115898
Cucsa.089500	275.309	85.5964	-1.68543	0.0346412
Cucsa.248870	276.144	900.918	1.70598	0.0169254
Cucsa.342120	277.422	34.4109	-3.01115	0.00544131
Cucsa.265990	281.293	1097.04	1.96347	0.00233963
Cucsa.181960	285.594	903.351	1.66132	0.000331001
Cucsa.088480	295.716	948.295	1.68113	0.000468355
Cucsa.251640	324.403	1107.86	1.77192	4.02972e-05
Cucsa.286690	328.592	78.0707	-2.07345	0.0180283
Cucsa.367250	335.142	1005.56	1.58516	0.0423133
Cucsa.184780	337.736	112.574	-1.58502	0.027545
Cucsa.102150	338.995	1067.31	1.65465	0.033891
Cucsa.096300	347.404	52.8614	-2.71633	6.74808e-05
Cucsa.345810	349.411	75.3411	-2.21342	0.00162456
Cucsa.086080	353.145	106.825	-1.72501	0.00902738
Cucsa.345960	357.719	14.0662	-4.66853	2.02809e-10
Cucsa.250860	363.262	48.0768	-2.9176	0.000580833
Cucsa.154490	378.328	1276.18	1.75412	9.14344e-05
Cucsa.175700	436.796	41.5724	-3.39326	4.30953e-09
Cucsa.042570	455.454	82.4743	-2.46529	0.0137409
Cucsa.098680	457.497	65.9661	-2.79397	2.56126e-07
Cucsa.341570	489.6	175.051	-1.48383	0.0198266
Cucsa.303950	504.123	1143.52	1.18164	0.0297323
Cucsa.353880	504.635	112.923	-2.1599	0.000269522
Cucsa.107100	552.132	227.086	-1.28177	0.033891
Cucsa.066060	579.278	239.58	-1.27375	0.0440276
Cucsa.257180	590.81	208.247	-1.5044	0.004977
Cucsa.103120	591.385	1404.12	1.2475	0.0120899
Cucsa.112360	621.958	259.143	-1.26307	0.0331922
Cucsa.339350	635.18	206.694	-1.61967	0.00314102
Cucsa.161790	641.705	2895.61	2.17388	1.5111e-09
Cucsa.320720	732.171	267.309	-1.45367	0.00351763
Cucsa.232770	750.603	308.539	-1.2826	0.0266068
Cucsa.103110	799.998	2299.66	1.52335	0.000154188
Cucsa.113420	848.921	5556	2.71034	2.18001e-15
Cucsa.363990	853.322	290.904	-1.55255	0.00109223
Cucsa.219020	880.621	1904.1	1.11252	0.03021
Cucsa.160930	897.478	406.662	-1.14205	0.0265421
Cucsa.217790	904.099	328.224	-1.4618	0.00147498
Cucsa.176010	910.575	336.934	-1.43431	0.00363761
Cucsa.341470	1033.89	2140.71	1.05001	0.0417948
Cucsa.159020	1045.54	2657.25	1.34569	0.00106791
Cucsa.004570	1096.08	354.049	-1.63034	0.00363761
Cucsa.321880	1126.41	6118.56	2.44147	0.000102603
Cucsa.358920	1231.03	46.0327	-4.74106	4.0132e-11
Cucsa.193190	1237.18	385.84	-1.68098	2.4321e-05
Cucsa.107800	1248.94	461.079	-1.43761	0.0047489
Cucsa.196690	1257.06	2582.47	1.03869	0.0366908
Cucsa.259780	1334.27	3007.68	1.1726	0.00653662
Cucsa.126440	1341.3	3069.47	1.19436	0.00487641
Cucsa.362970	1429.68	3545.27	1.31021	0.0365859
Cucsa.202790	1476.71	4400.3	1.57521	1.87138e-05
Cucsa.199800	1483.24	8336.05	2.49061	1.41569e-13
Cucsa.322620	1507.93	632.712	-1.25295	0.0356049
Cucsa.066130	1519.95	718.244	-1.08148	0.0264688
Cucsa.069330	1551.88	511.511	-1.60118	0.00487641
Cucsa.288510	1590.08	48.2857	-5.04136	1.03011e-12
Cucsa.018420	1613.77	10819.3	2.7451	1.8032e-16
Cucsa.385130	1711.54	4836.17	1.49857	0.00509832
Cucsa.174540	1733.61	4422.97	1.35123	0.000622091
Cucsa.286680	1890.8	702.993	-1.42742	0.000254594
Cucsa.327970	1926.59	10448.2	2.43913	1.41569e-13
Cucsa.214660	1981.17	840.546	-1.23695	0.000995616
Cucsa.349640	2019.17	7885.33	1.96541	0.0126021
Cucsa.140680	2022.51	4182.57	1.04824	0.0154465
Cucsa.342790	2053.65	12104.2	2.55925	1.69668e-14
Cucsa.213240	2066.19	997.155	-1.05109	0.0288092
Cucsa.159850	2160.45	250.472	-3.10861	0.00139012
Cucsa.205210	2297.28	882.369	-1.38047	0.000223538
Cucsa.185490	2413.29	723.699	-1.73754	2.15633e-06
Cucsa.306480	2531.83	830.431	-1.60825	0.000933424
Cucsa.207000	2537.58	782.642	-1.69703	0.032229
Cucsa.043040	2597.02	912.438	-1.50906	3.18887e-05
Cucsa.322580	2647.94	7167.84	1.43667	0.00011011
Cucsa.091270	2729.22	803.856	-1.76348	2.56112e-07
Cucsa.019600	2811.46	911.235	-1.62542	2.15633e-06
Cucsa.298490	2883.84	1301.17	-1.14818	0.00402041
Cucsa.148920	3130.85	433.229	-2.85335	1.50181e-11
Cucsa.234590	3148.89	312.672	-3.33212	0.0274761
Cucsa.061700	3160.35	1047.43	-1.59323	9.92994e-05
Cucsa.132720	3418.72	1670.89	-1.03284	0.011139
Cucsa.091280	3564.83	1080.45	-1.72221	2.56112e-07
Cucsa.043470	3657.99	1450.8	-1.3342	0.000102993
Cucsa.044880	3927.87	13029.8	1.73	3.85554e-07
Cucsa.067140	4052.89	1874.49	-1.11246	0.00420743
Cucsa.352260	4060.45	1618.11	-1.32733	0.000211671
Cucsa.334200	4078.68	2022.14	-1.01222	0.016725
Cucsa.338920	4156.29	1160.25	-1.84086	4.43313e-05
Cucsa.320750	4195.84	1628.24	-1.36564	4.88719e-05
Cucsa.175980	4276.66	1448.97	-1.56145	0.0177822
Cucsa.195800	4277.67	882.913	-2.27648	0.0372334
Cucsa.288640	4422.94	14299.9	1.69293	0.00454379
Cucsa.212720	4425.11	499.394	-3.14746	7.1005e-25
Cucsa.058110	4631.08	1907.92	-1.27934	0.00290522
Cucsa.337010	4653.44	2274.95	-1.03246	0.0115898
Cucsa.148830	4913.46	10063	1.03425	0.0180283
Cucsa.320770	4931.55	742.449	-2.73168	1.72939e-12
Cucsa.197750	5141.73	2410.51	-1.09291	0.00639205
Cucsa.094380	5445.44	2831.15	-0.94366	0.0294905
Cucsa.160250	5650.86	2556.81	-1.14412	0.00242055
Cucsa.309410	5767.88	2915.63	-0.984232	0.0145201
Cucsa.109770	5931.19	2973.43	-0.996192	0.0179125
Cucsa.392130	6004.86	2356.03	-1.34977	0.000419675
Cucsa.257050	6121.47	13234.1	1.11231	0.00589206
Cucsa.312870	6608.47	3235.29	-1.03042	0.00985913
Cucsa.046640	7199.11	537.571	-3.74329	1.03011e-12
Cucsa.098640	7247.08	3828.8	-0.920509	0.0431113
Cucsa.310300	8457.24	2656.52	-1.67065	7.41539e-08
Cucsa.321550	9871.91	2807.4	-1.81409	1.5111e-09
Cucsa.299790	10581.2	4572.22	-1.21054	0.008977
Cucsa.284430	11031	926.733	-3.57326	2.11142e-36
Cucsa.023710	11733.7	5413.47	-1.11604	0.0481995
Cucsa.158700	12153.4	5817.97	-1.06277	0.0139871
Cucsa.104560	13800.1	27230.8	0.980555	0.0240044
Cucsa.240980	15274.7	7549.35	-1.01672	0.00897413
Cucsa.170430	17439.4	2597.92	-2.74692	1.57986e-22
Cucsa.259320	19605.4	8091.42	-1.27679	0.00012497
Cucsa.116850	20648.1	11302.4	-0.86938	0.0447941
Cucsa.078040	32535.5	16517.7	-0.978001	0.0146396
Cucsa.124350	34168.6	6803.45	-2.32833	0.00109454
Cucsa.266970	35055	14411.2	-1.28243	8.85718e-05
Cucsa.176150	37292.3	17047.2	-1.12934	0.00147498
Cucsa.047440	51367.6	24403.2	-1.07379	0.0121131
Cucsa.153430	52923.3	25595.4	-1.04802	0.0182602
Cucsa.056530	55045.4	19120.6	-1.52549	2.94972e-07
Cucsa.101640	57169.3	27835.9	-1.0383	0.004977
Cucsa.322540	77271.3	27923.2	-1.46847	3.28177e-06
Cucsa.069280	105762	49821	-1.08599	0.00178503
Cucsa.058800	150260	43788.7	-1.77883	4.28849e-10
Cucsa.046340	602596	311353	-0.952639	0.00884832
Cucsa.046350	838619	439084	-0.933519	0.0154465

## Sheet: FvH
gene id	baseMeanA	baseMeanB	log2 FC	padj
Cucsa.337660	0.895347	753.43	9.71681	8.69222e-22
Cucsa.085500	0	1044.12	Inf	5.84826e-20
Cucsa.081220	0	1744.77	Inf	7.6251e-17
Cucsa.133090	0	606.728	Inf	1.22391e-16
Cucsa.359110	3.58139	1028.47	8.16576	1.72631e-12
Cucsa.254970	0.959648	303.277	8.30392	1.27835e-10
Cucsa.322240	0.895347	1168.2	10.3495	1.57285e-09
Cucsa.356140	630.62	25.1013	-4.65094	6.39042e-09
Cucsa.074620	0.959648	203.177	7.72602	5.75539e-07
Cucsa.083360	0	1810.6	Inf	2.20001e-06
Cucsa.334780	97.4194	1212.8	3.63798	3.24551e-06
Cucsa.096340	3.77429	649.028	7.42593	8.4102e-06
Cucsa.091510	0	557.075	Inf	1.23316e-05
Cucsa.359700	132.704	1132.21	3.09286	1.7178e-05
Cucsa.112370	11.0657	274.475	4.63251	8.54276e-05
Cucsa.120980	0.895347	324.312	8.50072	0.000111764
Cucsa.286080	69.9754	632.417	3.17596	0.000176441
Cucsa.339600	0	294.382	Inf	0.000339762
Cucsa.043150	0	97.0395	Inf	0.00159864
Cucsa.394420	209.6	2134.51	3.3482	0.00214775
Cucsa.280660	280.792	1355.25	2.27098	0.00526386
Cucsa.059560	209.926	1045.51	2.31626	0.00709067
Cucsa.365700	0.959648	104.014	6.76005	0.00709067
Cucsa.308850	74.4522	1153.77	3.9539	0.00936698
Cucsa.116470	192.098	5.48996	-5.12891	0.0100022
Cucsa.352830	0.959648	97.9341	6.67316	0.0126688
Cucsa.134290	6.46033	319.919	5.62995	0.013334
Cucsa.378900	17.3974	743.926	5.41822	0.019562
Cucsa.381310	51.1683	371.769	2.86109	0.0215758
Cucsa.345960	384.86	42.7708	-3.16963	0.025171
Cucsa.148380	1.79069	115.817	6.01518	0.0254598
Cucsa.132160	47.3988	591.529	3.64153	0.0264973
Cucsa.161790	689.727	2494.12	1.85443	0.0300104
Cucsa.256730	0.895347	87.3101	6.60756	0.0320384
Cucsa.242820	8.12242	233.454	4.84508	0.0320384
Cucsa.288510	1706.65	323.009	-2.40152	0.0491448

## Sheet: MvH
gene id	baseMeanA	baseMeanB	log2 FC	padj
Cucsa.068430	1291.12	0	-Inf	7.31887e-47
Cucsa.085500	0.757448	923.49	10.2517	3.01209e-30
Cucsa.320630	1733.24	26.1503	-6.05049	3.01209e-30
Cucsa.046640	511.501	6124.27	3.58173	2.26037e-17
Cucsa.252940	365.004	5311.33	3.86309	1.0035e-09
Cucsa.352350	85.8903	600.112	2.80466	3.25132e-07
Cucsa.099200	0	79.7728	Inf	4.08527e-06
Cucsa.146650	45.2559	363.247	3.00477	1.48743e-05
Cucsa.398320	1715.45	78.2605	-4.45416	1.48743e-05
Cucsa.074690	27811.2	9.60394	-11.4998	1.48743e-05
Cucsa.173620	102.338	1.84577	-5.79298	4.24803e-05
Cucsa.207020	26.79	256.812	3.26095	7.95881e-05
Cucsa.212720	475.19	3674.08	2.95081	7.95881e-05
Cucsa.126450	396.035	63.6015	-2.6385	0.000192346
Cucsa.038890	80.3779	0.922883	-6.44451	0.000290539
Cucsa.251170	1500.88	394.821	-1.92653	0.000530262
Cucsa.101820	4171.84	12410.9	1.57285	0.000564186
Cucsa.374370	244.744	994.54	2.02276	0.00167617
Cucsa.073570	2435.73	321.205	-2.92279	0.00190257
Cucsa.330530	128.379	540.155	2.07296	0.00221764
Cucsa.340370	625.599	131.615	-2.24891	0.00261295
Cucsa.091380	527.998	1652.3	1.64587	0.00279062
Cucsa.238340	196.945	0	-Inf	0.00335992
Cucsa.254230	200.808	0	-Inf	0.00335992
Cucsa.195800	839.262	2854.17	1.76588	0.00335992
Cucsa.043090	186.328	665.113	1.83575	0.00396415
Cucsa.218960	103.813	425.544	2.03532	0.00512759
Cucsa.109860	56.4933	272.393	2.26954	0.0057642
Cucsa.335270	0	44.3936	Inf	0.00601836
Cucsa.134290	21.2129	282.771	3.73662	0.00779457
Cucsa.152630	129.019	0	-Inf	0.00779457
Cucsa.152590	339.511	1.95294	-7.44167	0.00808118
Cucsa.238360	103.522	0	-Inf	0.0144085
Cucsa.061700	996.424	2598.88	1.38306	0.0166628
Cucsa.173610	41.9258	0	-Inf	0.0187231
Cucsa.118670	88.0115	0	-Inf	0.0187231
Cucsa.181720	342.929	1.95294	-7.45612	0.0187231
Cucsa.112360	246.418	738.801	1.58408	0.019311
Cucsa.149540	830.858	3154.07	1.92454	0.0197759
Cucsa.100330	108.266	390.6	1.85111	0.0207341
Cucsa.012820	22267.2	53130.7	1.25462	0.0224716
Cucsa.395910	171.195	0.97647	-7.45385	0.0261013
Cucsa.340510	427.666	116.14	-1.88062	0.0275753
Cucsa.166390	408.94	1080.52	1.40177	0.0284848
Cucsa.284430	881.549	6601.14	2.9046	0.0284848
Cucsa.086160	668.776	1670.03	1.32028	0.0300664
Cucsa.374170	273.246	7.43665	-5.1994	0.0339703
Cucsa.176010	320.357	893.702	1.48012	0.0371987
Cucsa.043470	1380.06	3211.95	1.21872	0.0371987
Cucsa.275350	57.3588	288.207	2.32902	0.0386022
Cucsa.320640	653.509	214.883	-1.60466	0.0386022
Cucsa.069340	382.868	110.335	-1.79495	0.0392036
Cucsa.198120	482.448	1255.84	1.3802	0.0399716
Cucsa.263420	254.842	710.495	1.47922	0.044517
Cucsa.197220	357.933	929.206	1.37631	0.0466293
