# Supplementary material for: Comparative transcriptome analysis reveals new molecular pathways for cucumber genes related to sex determination
Source: Plant Reprod. 2019 Feb 5;32(2):193–216. doi: 10.1007/s00497-019-00362-z (PMC6500512; doi:10.1007/s00497-019-00362-z)
Supplement: Supplementary file 4 — Supplementary material 4 (XLSX 11 kb) [file 497_2019_362_MOESM4_ESM.xlsx]

## Sheet: Arkusz1
Gene	Sample
	B10	2gg	859	Gy3	Hgy3	LH	Leaves
CsCACS	1	1.05	1.13	1.12	1.06	1.11	1.12
CsTIP41	1	0.93	0.89	0.87	0.93	0.89	0.88
Cucsa.018420	1	0.22	1.17	0.14	1.12	0.71	0
Cucsa.044950	1	1.29	1.3	1.56	0.9	1.62	0.02
Cucsa.048520	1	2.09	5.33	4.38	2.51	2.63	0.19
Cucsa.061700	1	5.3	0.9	5.57	5.07	1.97	0.05
Cucsa.074690	1	0.08	195.24	0.05	1.36	0.18	0.15
Cucsa.091510	1	0	0.47	0.02	0.28	0.22	0.03
Cucsa.098680	1	4.81	0.56	5.76	1.72	3.25	0.11
Cucsa.116470	1	4.09	0.07	3.11	0.52	0.94	0.49
Cucsa.120310	1	4.1	1.51	3.27	1.52	4.79	0.97
Cucsa.133090	1	0	0.47	0.01	0.31	0.21	0.04
Cucsa.196810	1	2.04	1.84	1.61	1.25	2.5	0.03
Cucsa.196820	1	2.34	2.06	1.87	1.62	2.98	0.04
Cucsa.212720	1	4.17	0.45	4.77	2.53	4.19	0.85
Cucsa.322240	1	0	0.64	0.02	0.37	0.19	0.04
Cucsa.337660	1	0	0.91	0.02	0.33	0.25	0.17
Cucsa.349640	1	2.34	2.06	1.87	1.62	2.98	0.04
