# Supplementary material for: Comparative transcriptome analysis reveals new molecular pathways for cucumber genes related to sex determination
Source: Plant Reprod. 2019 Feb 5;32(2):193–216. doi: 10.1007/s00497-019-00362-z (PMC6500512; doi:10.1007/s00497-019-00362-z)
Supplement: Supplementary file 5 — Supplementary material 5 (XLSX 38 kb) [file 497_2019_362_MOESM5_ESM.xlsx]

## Sheet: 1919
GO-id		GO-term	Number of sequences	Gene names
GO:0008152	BP	metabolic process	830	Cucsa.144050, Cucsa.105920, Cucsa.345830, Cucsa.094700, Cucsa.018150, Cucsa.322710, Cucsa.202020, Cucsa.084900, Cucsa.259150, Cucsa.334700, Cucsa.308400, Cucsa.086080, Cucsa.168030, Cucsa.148640, Cucsa.124450, Cucsa.105910, Cucsa.272380, Cucsa.046850, Cucsa.114890, Cucsa.241630, Cucsa.175800, Cucsa.318680, Cucsa.079300, Cucsa.161640, Cucsa.132070, Cucsa.338080, Cucsa.259140, Cucsa.175810, Cucsa.1…
GO:0009987	BP	cellular process	696	Cucsa.144050, Cucsa.105920, Cucsa.388680, Cucsa.345830, Cucsa.094700, Cucsa.385170, Cucsa.018150, Cucsa.321500, Cucsa.322710, Cucsa.116940, Cucsa.113550, Cucsa.115610, Cucsa.202020, Cucsa.141900, Cucsa.184630, Cucsa.137630, Cucsa.259150, Cucsa.374270, Cucsa.334700, Cucsa.308400, Cucsa.158210, Cucsa.011400, Cucsa.086080, Cucsa.345950, Cucsa.362050, Cucsa.250460, Cucsa.251670, Cucsa.252640, Cucsa.1…
GO:0044699	BP	single-organism process	191	Cucsa.101720, Cucsa.280550, Cucsa.100510, Cucsa.119650, Cucsa.117230, Cucsa.345830, Cucsa.385170, Cucsa.220370, Cucsa.322710, Cucsa.179710, Cucsa.094420, Cucsa.016370, Cucsa.011080, Cucsa.113550, Cucsa.115610, Cucsa.352250, Cucsa.112620, Cucsa.137630, Cucsa.353860, Cucsa.226910, Cucsa.374270, Cucsa.241180, Cucsa.367060, Cucsa.308400, Cucsa.158210, Cucsa.011400, Cucsa.198350, Cucsa.086080, Cucsa.3…
GO:0050896	BP	response to stimulus	148	Cucsa.280550, Cucsa.105920, Cucsa.117230, Cucsa.322710, Cucsa.321500, Cucsa.094420, Cucsa.016370, Cucsa.113550, Cucsa.112620, Cucsa.047550, Cucsa.334700, Cucsa.163650, Cucsa.374270, Cucsa.186410, Cucsa.135690, Cucsa.198350, Cucsa.368620.2, Cucsa.252640, Cucsa.192480, Cucsa.197650, Cucsa.197770, Cucsa.141690, Cucsa.362600, Cucsa.009330, Cucsa.152100, Cucsa.318680, Cucsa.136710, Cucsa.241110, Cucsa…
GO:0071840	BP	cellular component organization or biogenesis	105	Cucsa.105920, Cucsa.117230, Cucsa.109560, Cucsa.303230, Cucsa.002240, Cucsa.158210, Cucsa.180670, Cucsa.198350, Cucsa.302140, Cucsa.368620.2, Cucsa.251670, Cucsa.174430, Cucsa.362600, Cucsa.114770, Cucsa.242200, Cucsa.319380, Cucsa.114810, Cucsa.292650, Cucsa.301740, Cucsa.300770, Cucsa.067170, Cucsa.049040, Cucsa.088010, Cucsa.149200, Cucsa.232930, Cucsa.075050, Cucsa.241640, Cucsa.201150, Cucsa…
GO:0032502	BP	developmental process	60	Cucsa.100510, Cucsa.100950, Cucsa.212940, Cucsa.117230, Cucsa.345830, Cucsa.092560, Cucsa.322710, Cucsa.094420, Cucsa.011080, Cucsa.113550, Cucsa.115610, Cucsa.112620, Cucsa.137630, Cucsa.153360, Cucsa.303230, Cucsa.162000, Cucsa.374270, Cucsa.135370, Cucsa.308400, Cucsa.158210, Cucsa.198350, Cucsa.368620.2, Cucsa.368630, Cucsa.256630, Cucsa.282940, Cucsa.062000, Cucsa.320600, Cucsa.147790, Cucsa…
GO:0032501	BP	multicellular organismal process	55	Cucsa.100510, Cucsa.100950, Cucsa.212940, Cucsa.117230, Cucsa.345830, Cucsa.092560, Cucsa.322710, Cucsa.094420, Cucsa.011080, Cucsa.113550, Cucsa.115610, Cucsa.112620, Cucsa.153360, Cucsa.162000, Cucsa.374270, Cucsa.135370, Cucsa.158210, Cucsa.198350, Cucsa.368620.2, Cucsa.368630, Cucsa.256630, Cucsa.282940, Cucsa.062000, Cucsa.320600, Cucsa.147790, Cucsa.385380, Cucsa.175800, Cucsa.117720, Cucsa…
GO:0065007	BP	biological regulation	54	Cucsa.391810, Cucsa.280550, Cucsa.034560, Cucsa.124360, Cucsa.091470, Cucsa.016370, Cucsa.109760, Cucsa.353860, Cucsa.074740, Cucsa.325740, Cucsa.241180, Cucsa.254860, Cucsa.386110, Cucsa.339640, Cucsa.176530, Cucsa.318680, Cucsa.187490, Cucsa.339000, Cucsa.178590, Cucsa.109750, Cucsa.291640, Cucsa.301740, Cucsa.004570, Cucsa.259140, Cucsa.046650, Cucsa.045160, Cucsa.359340, Cucsa.063780, Cucsa.2…
GO:0051179	BP	localization	40	Cucsa.309040, Cucsa.280550, Cucsa.034560, Cucsa.142790, Cucsa.118960, Cucsa.152750, Cucsa.379790, Cucsa.049910, Cucsa.285860, Cucsa.217770, Cucsa.245610, Cucsa.162400, Cucsa.374270, Cucsa.258140, Cucsa.398140, Cucsa.308640, Cucsa.347710, Cucsa.348540, Cucsa.254300, Cucsa.065850, Cucsa.283710, Cucsa.173420, Cucsa.339420, Cucsa.339640, Cucsa.032390, Cucsa.253260, Cucsa.319430, Cucsa.321810, Cucsa.1…
GO:0000003	BP	reproduction	28	Cucsa.143260, Cucsa.100970, Cucsa.175810, Cucsa.100510, Cucsa.100950, Cucsa.033690, Cucsa.212940, Cucsa.117230, Cucsa.044980, Cucsa.092560, Cucsa.322710, Cucsa.379790, Cucsa.112620, Cucsa.129590, Cucsa.198350, Cucsa.135270, Cucsa.066010, Cucsa.368620.2, Cucsa.384740, Cucsa.368630, Cucsa.147750, Cucsa.174610, Cucsa.062000, Cucsa.385380, Cucsa.175800, Cucsa.135960, Cucsa.100080, Cucsa.311610
GO:0023052	BP	signaling	26	Cucsa.391810, Cucsa.280550, Cucsa.063780, Cucsa.231800, Cucsa.091470, Cucsa.016370, Cucsa.109760, Cucsa.213050, Cucsa.084720, Cucsa.290860, Cucsa.254860, Cucsa.386640, Cucsa.364960, Cucsa.339640, Cucsa.388750, Cucsa.130430, Cucsa.332030, Cucsa.318680, Cucsa.187490, Cucsa.178590, Cucsa.109750, Cucsa.291640, Cucsa.004570, Cucsa.259140, Cucsa.046650, Cucsa.219540
GO:0050789	BP	regulation of biological process	26	Cucsa.391810, Cucsa.280550, Cucsa.063780, Cucsa.231800, Cucsa.091470, Cucsa.016370, Cucsa.109760, Cucsa.213050, Cucsa.084720, Cucsa.290860, Cucsa.254860, Cucsa.386640, Cucsa.364960, Cucsa.339640, Cucsa.388750, Cucsa.130430, Cucsa.332030, Cucsa.318680, Cucsa.187490, Cucsa.178590, Cucsa.109750, Cucsa.291640, Cucsa.004570, Cucsa.259140, Cucsa.046650, Cucsa.219540
GO:0022414	BP	reproductive process	10	Cucsa.174610, Cucsa.175810, Cucsa.062000, Cucsa.311610, Cucsa.135270, Cucsa.379790, Cucsa.368620.2, Cucsa.384740, Cucsa.175800, Cucsa.368630
GO:0040007	BP	growth	6	Cucsa.062000, Cucsa.174430, Cucsa.231800, Cucsa.158210, Cucsa.094420, Cucsa.198660
GO:0051704	BP	multi-organism process	4	Cucsa.175810, Cucsa.062000, Cucsa.135270, Cucsa.175800
GO:0003824	MF	catalytic activity	717	Cucsa.205530, Cucsa.070850, Cucsa.094700, Cucsa.385170, Cucsa.286410, Cucsa.018150, Cucsa.241500, Cucsa.322710, Cucsa.321500, Cucsa.116940, Cucsa.093430.1, Cucsa.169590, Cucsa.202020, Cucsa.352250, Cucsa.184630, Cucsa.257090, Cucsa.084900, Cucsa.156150, Cucsa.334700, Cucsa.374270, Cucsa.011400, Cucsa.086080, Cucsa.345950, Cucsa.362290, Cucsa.238330, Cucsa.250460, Cucsa.252640, Cucsa.391620, Cucsa…
GO:0005488	MF	binding	638	Cucsa.144050, Cucsa.094700, Cucsa.345830, Cucsa.286410, Cucsa.321500, Cucsa.018150, Cucsa.116940, Cucsa.115610, Cucsa.113550, Cucsa.166080, Cucsa.202020, Cucsa.317360, Cucsa.141900, Cucsa.184630, Cucsa.257090, Cucsa.137630, Cucsa.259150, Cucsa.374270, Cucsa.135690, Cucsa.308400, Cucsa.086080, Cucsa.238330, Cucsa.251670, Cucsa.168030, Cucsa.192480, Cucsa.148640, Cucsa.007390, Cucsa.391620, Cucsa.0…
GO:0005215	MF	transporter activity	97	Cucsa.065540, Cucsa.281880, Cucsa.358070, Cucsa.286490, Cucsa.111410, Cucsa.257090, Cucsa.392380, Cucsa.161350, Cucsa.011400, Cucsa.165430, Cucsa.176680, Cucsa.343130, Cucsa.148520, Cucsa.176210, Cucsa.245420, Cucsa.392430, Cucsa.178590, Cucsa.301740, Cucsa.157990, Cucsa.398250, Cucsa.307440, Cucsa.281860, Cucsa.057980, Cucsa.075050, Cucsa.240390, Cucsa.085810, Cucsa.289100, Cucsa.363080, Cucsa.1…
GO:0005198	MF	structural molecule activity	54	Cucsa.252040, Cucsa.359240, Cucsa.245470, Cucsa.139100, Cucsa.245790, Cucsa.046900, Cucsa.342080, Cucsa.054210, Cucsa.293990, Cucsa.193370, Cucsa.364860, Cucsa.207500, Cucsa.170750, Cucsa.273030, Cucsa.031480, Cucsa.392470, Cucsa.321810, Cucsa.339760, Cucsa.074330, Cucsa.128170, Cucsa.281490, Cucsa.304490, Cucsa.360290, Cucsa.011460, Cucsa.252380, Cucsa.316850, Cucsa.376280, Cucsa.148470, Cucsa.2…
GO:0001071	MF	nucleic acid binding transcription factor activity	41	Cucsa.143260, Cucsa.360250, Cucsa.087930, Cucsa.312530, Cucsa.242910, Cucsa.097950, Cucsa.302640, Cucsa.137630, Cucsa.248920, Cucsa.161310, Cucsa.103040, Cucsa.308400, Cucsa.012950, Cucsa.101460, Cucsa.254620, Cucsa.162820, Cucsa.282940, Cucsa.283930, Cucsa.148640, Cucsa.124990, Cucsa.310360, Cucsa.362600, Cucsa.148220, Cucsa.359390, Cucsa.016480, Cucsa.116550, Cucsa.222420, Cucsa.241630, Cucsa.3…
GO:0098772	MF	molecular function regulator	16	Cucsa.197850, Cucsa.336010, Cucsa.344910, Cucsa.310680, Cucsa.251580, Cucsa.149200, Cucsa.313080, Cucsa.318680, Cucsa.205560, Cucsa.184640, Cucsa.259140, Cucsa.381320, Cucsa.044780, Cucsa.362290, Cucsa.362050, Cucsa.045380
GO:0004871	MF	signal transducer activity	7	Cucsa.180110, Cucsa.285360, Cucsa.252190, Cucsa.185870, Cucsa.322710, Cucsa.055890, Cucsa.083780
GO:0060089	MF	molecular transducer activity	6	Cucsa.259180, Cucsa.285360, Cucsa.259140, Cucsa.322710, Cucsa.055890, Cucsa.318680
GO:0005623	CC	cell	760	Cucsa.144050, Cucsa.105920, Cucsa.388680, Cucsa.172880, Cucsa.345830, Cucsa.385170, Cucsa.322710, Cucsa.321500, Cucsa.116940, Cucsa.113550, Cucsa.115610, Cucsa.202020, Cucsa.317360, Cucsa.141900, Cucsa.137630, Cucsa.156150, Cucsa.356610, Cucsa.259150, Cucsa.374270, Cucsa.158210, Cucsa.135690, Cucsa.308400, Cucsa.362290, Cucsa.345950, Cucsa.238330, Cucsa.251670, Cucsa.252640, Cucsa.192480, Cucsa.1…
GO:0044464	CC	cell part	746	Cucsa.144050, Cucsa.105920, Cucsa.388680, Cucsa.172880, Cucsa.345830, Cucsa.385170, Cucsa.322710, Cucsa.321500, Cucsa.116940, Cucsa.113550, Cucsa.115610, Cucsa.202020, Cucsa.317360, Cucsa.141900, Cucsa.137630, Cucsa.156150, Cucsa.356610, Cucsa.259150, Cucsa.374270, Cucsa.158210, Cucsa.135690, Cucsa.308400, Cucsa.345950, Cucsa.238330, Cucsa.251670, Cucsa.252640, Cucsa.192480, Cucsa.168030, Cucsa.3…
GO:0016020	CC	membrane	636	Cucsa.105920, Cucsa.388680, Cucsa.070850, Cucsa.094700, Cucsa.172880, Cucsa.018150, Cucsa.322710, Cucsa.113550, Cucsa.202020, Cucsa.352250, Cucsa.141900, Cucsa.138840, Cucsa.257090, Cucsa.237240, Cucsa.259150, Cucsa.356610, Cucsa.135690, Cucsa.158210, Cucsa.011400, Cucsa.298520, Cucsa.308640, Cucsa.362290, Cucsa.238330, Cucsa.251670, Cucsa.252640, Cucsa.148520, Cucsa.168030, Cucsa.192480, Cucsa.3…
GO:0043226	CC	organelle	561	Cucsa.144050, Cucsa.105920, Cucsa.388680, Cucsa.172880, Cucsa.345830, Cucsa.321500, Cucsa.113550, Cucsa.115610, Cucsa.202020, Cucsa.317360, Cucsa.141900, Cucsa.137630, Cucsa.356610, Cucsa.135690, Cucsa.308400, Cucsa.238330, Cucsa.251670, Cucsa.192480, Cucsa.007150, Cucsa.105910, Cucsa.272380, Cucsa.032450, Cucsa.031480, Cucsa.241630, Cucsa.318680, Cucsa.099260, Cucsa.161880, Cucsa.338080, Cucsa.2…
GO:0032991	CC	macromolecular complex	58	Cucsa.252040, Cucsa.359240, Cucsa.245470, Cucsa.139100, Cucsa.245790, Cucsa.046900, Cucsa.342080, Cucsa.054210, Cucsa.293990, Cucsa.165910, Cucsa.193370, Cucsa.364860, Cucsa.207500, Cucsa.170750, Cucsa.273030, Cucsa.031480, Cucsa.392470, Cucsa.245100, Cucsa.339760, Cucsa.074330, Cucsa.128170, Cucsa.281490, Cucsa.067170, Cucsa.304490, Cucsa.360290, Cucsa.011460, Cucsa.252380, Cucsa.316850, Cucsa.3…
GO:0005576	CC	extracellular region	46	Cucsa.360270, Cucsa.175530, Cucsa.149200, Cucsa.298460, Cucsa.320410, Cucsa.116760, Cucsa.158710, Cucsa.094420, Cucsa.092380, Cucsa.099850, Cucsa.129590, Cucsa.218960, Cucsa.010910, Cucsa.005550, Cucsa.374270, Cucsa.002240, Cucsa.158210, Cucsa.143960, Cucsa.142830, Cucsa.106630, Cucsa.124400, Cucsa.252640, Cucsa.162820, Cucsa.147750, Cucsa.120890, Cucsa.141690, Cucsa.272380, Cucsa.092230, Cucsa.1…
GO:0044421	CC	extracellular region part	5	Cucsa.320410, Cucsa.272380, Cucsa.099850, Cucsa.162820, Cucsa.308590
GO:0044422	CC	organelle part	1	Cucsa.170710
GO:0031974	CC	membrane-enclosed lumen	1	Cucsa.170710

## Sheet: 933
GO-id		GO-term	Number of sequences	Gene names
GO:0008152	BP	metabolic process	365	Cucsa.313440, Cucsa.362970, Cucsa.123350, Cucsa.254260, Cucsa.272370, Cucsa.271280, Cucsa.093850, Cucsa.164580, Cucsa.044320, Cucsa.094820, Cucsa.218290, Cucsa.288710, Cucsa.055340, Cucsa.286530, Cucsa.097530, Cucsa.025120, Cucsa.162720, Cucsa.102090, Cucsa.239780, Cucsa.320090, Cucsa.242270, Cucsa.098060, Cucsa.303750, Cucsa.342680, Cucsa.120400, Cucsa.044560, Cucsa.104950, Cucsa.085670, Cucsa.1…
GO:0009987	BP	cellular process	329	Cucsa.313440, Cucsa.362970, Cucsa.123350, Cucsa.271280, Cucsa.272370, Cucsa.093850, Cucsa.164580, Cucsa.288710, Cucsa.055340, Cucsa.286530, Cucsa.097530, Cucsa.025120, Cucsa.162720, Cucsa.102090, Cucsa.239780, Cucsa.098060, Cucsa.303750, Cucsa.342680, Cucsa.120400, Cucsa.044560, Cucsa.104950, Cucsa.102770, Cucsa.066590, Cucsa.312460, Cucsa.194300, Cucsa.166770, Cucsa.339040, Cucsa.241990, Cucsa.1…
GO:0044699	BP	single-organism process	123	Cucsa.254660, Cucsa.253450, Cucsa.065420, Cucsa.012210, Cucsa.061980, Cucsa.271280, Cucsa.173450, Cucsa.174420, Cucsa.394720, Cucsa.147040, Cucsa.091270, Cucsa.320090, Cucsa.159020, Cucsa.341990, Cucsa.104950, Cucsa.085670, Cucsa.011370, Cucsa.278520, Cucsa.312460, Cucsa.044950, Cucsa.325010, Cucsa.136310, Cucsa.307960, Cucsa.250850, Cucsa.027390, Cucsa.012620, Cucsa.046570, Cucsa.103730, Cucsa.3…
GO:0050896	BP	response to stimulus	75	Cucsa.254660, Cucsa.065420, Cucsa.254460, Cucsa.173450, Cucsa.271280, Cucsa.012450, Cucsa.356650, Cucsa.147040, Cucsa.394720, Cucsa.055340, Cucsa.334660, Cucsa.313480, Cucsa.114840, Cucsa.056030, Cucsa.372130, Cucsa.239780, Cucsa.043470, Cucsa.104950, Cucsa.088220, Cucsa.090650, Cucsa.278520, Cucsa.312460, Cucsa.255140, Cucsa.255380, Cucsa.339040, Cucsa.339480, Cucsa.113440, Cucsa.186160, Cucsa.1…
GO:0065007	BP	biological regulation	47	Cucsa.253450, Cucsa.065420, Cucsa.083190, Cucsa.041670, Cucsa.173450, Cucsa.339810, Cucsa.062730, Cucsa.087910, Cucsa.394720, Cucsa.147040, Cucsa.240950, Cucsa.313480, Cucsa.114840, Cucsa.327980, Cucsa.078800, Cucsa.350850, Cucsa.161330, Cucsa.395070, Cucsa.213090, Cucsa.122800, Cucsa.069440, Cucsa.343230, Cucsa.332390, Cucsa.090650, Cucsa.278520, Cucsa.312460, Cucsa.255380, Cucsa.201780, Cucsa.1…
GO:0032502	BP	developmental process	45	Cucsa.012210, Cucsa.061980, Cucsa.090920, Cucsa.271280, Cucsa.062730, Cucsa.248320, Cucsa.353040, Cucsa.061700, Cucsa.284430, Cucsa.322810, Cucsa.327980, Cucsa.135770, Cucsa.320090, Cucsa.159020, Cucsa.327940, Cucsa.242290, Cucsa.041490, Cucsa.101020, Cucsa.034720, Cucsa.307230, Cucsa.160900, Cucsa.103400, Cucsa.104950, Cucsa.385120, Cucsa.299480, Cucsa.120150, Cucsa.007170, Cucsa.044950, Cucsa.1…
GO:0032501	BP	multicellular organismal process	44	Cucsa.012210, Cucsa.061980, Cucsa.090920, Cucsa.271280, Cucsa.062730, Cucsa.248320, Cucsa.353040, Cucsa.061700, Cucsa.284430, Cucsa.322810, Cucsa.135770, Cucsa.327980, Cucsa.320090, Cucsa.159020, Cucsa.327940, Cucsa.242290, Cucsa.041490, Cucsa.101020, Cucsa.034720, Cucsa.307230, Cucsa.160900, Cucsa.103400, Cucsa.104950, Cucsa.385120, Cucsa.299480, Cucsa.120150, Cucsa.044950, Cucsa.192220, Cucsa.0…
GO:0023052	BP	signaling	35	Cucsa.065420, Cucsa.083190, Cucsa.041670, Cucsa.173450, Cucsa.339810, Cucsa.062730, Cucsa.394720, Cucsa.313480, Cucsa.114840, Cucsa.327980, Cucsa.078800, Cucsa.350850, Cucsa.213090, Cucsa.122800, Cucsa.069440, Cucsa.343230, Cucsa.332390, Cucsa.090650, Cucsa.278520, Cucsa.312460, Cucsa.255380, Cucsa.186160, Cucsa.397780, Cucsa.162510, Cucsa.136310, Cucsa.265880, Cucsa.161220, Cucsa.307960, Cucsa.1…
GO:0050789	BP	regulation of biological process	35	Cucsa.065420, Cucsa.083190, Cucsa.041670, Cucsa.173450, Cucsa.339810, Cucsa.062730, Cucsa.394720, Cucsa.313480, Cucsa.114840, Cucsa.327980, Cucsa.078800, Cucsa.350850, Cucsa.213090, Cucsa.122800, Cucsa.069440, Cucsa.343230, Cucsa.332390, Cucsa.090650, Cucsa.278520, Cucsa.312460, Cucsa.255380, Cucsa.186160, Cucsa.397780, Cucsa.162510, Cucsa.136310, Cucsa.265880, Cucsa.161220, Cucsa.307960, Cucsa.1…
GO:0071840	BP	cellular component organization or biogenesis	34	Cucsa.254660, Cucsa.193120, Cucsa.090920, Cucsa.198650, Cucsa.345810, Cucsa.174420, Cucsa.356650, Cucsa.099870, Cucsa.148190, Cucsa.114820, Cucsa.072580, Cucsa.239780, Cucsa.161330, Cucsa.101020, Cucsa.178320, Cucsa.011370, Cucsa.007170, Cucsa.142040, Cucsa.175320, Cucsa.295580, Cucsa.093380, Cucsa.092470, Cucsa.116730, Cucsa.205340, Cucsa.107030, Cucsa.162830, Cucsa.161340, Cucsa.322540, Cucsa.0…
GO:0051179	BP	localization	27	Cucsa.253130, Cucsa.192330, Cucsa.299750, Cucsa.284530, Cucsa.091110, Cucsa.284870, Cucsa.132320, Cucsa.260300, Cucsa.057740, Cucsa.320770, Cucsa.084680, Cucsa.067140, Cucsa.252250, Cucsa.299480, Cucsa.313190, Cucsa.393440, Cucsa.241870, Cucsa.395040, Cucsa.095180, Cucsa.135760, Cucsa.358920, Cucsa.005380, Cucsa.044470, Cucsa.235690, Cucsa.158480, Cucsa.104620, Cucsa.161720
GO:0000003	BP	reproduction	22	Cucsa.011370, Cucsa.199930, Cucsa.254660, Cucsa.385120, Cucsa.120150, Cucsa.193120, Cucsa.044950, Cucsa.043520, Cucsa.062730, Cucsa.248320, Cucsa.248870, Cucsa.061700, Cucsa.284430, Cucsa.322810, Cucsa.322240, Cucsa.135770, Cucsa.327980, Cucsa.327940, Cucsa.027390, Cucsa.250850, Cucsa.342870, Cucsa.120310
GO:0022414	BP	reproductive process	12	Cucsa.385120, Cucsa.135770, Cucsa.327980, Cucsa.044950, Cucsa.043520, Cucsa.062730, Cucsa.327940, Cucsa.248870, Cucsa.250850, Cucsa.061700, Cucsa.284430, Cucsa.322810
GO:0040007	BP	growth	4	Cucsa.012210, Cucsa.174420, Cucsa.327940, Cucsa.242290
GO:0005488	MF	binding	373	Cucsa.313440, Cucsa.337650, Cucsa.362970, Cucsa.357260, Cucsa.123350, Cucsa.254260, Cucsa.272370, Cucsa.308090, Cucsa.093850, Cucsa.164580, Cucsa.288710, Cucsa.091670, Cucsa.055340, Cucsa.286530, Cucsa.162720, Cucsa.102090, Cucsa.239780, Cucsa.320090, Cucsa.107660, Cucsa.242270, Cucsa.098060, Cucsa.303750, Cucsa.342680, Cucsa.032100, Cucsa.320770, Cucsa.120400, Cucsa.102530, Cucsa.104950, Cucsa.1…
GO:0003824	MF	catalytic activity	315	Cucsa.313440, Cucsa.337650, Cucsa.123350, Cucsa.254260, Cucsa.271280, Cucsa.044320, Cucsa.094820, Cucsa.218290, Cucsa.163130, Cucsa.288710, Cucsa.241860, Cucsa.025120, Cucsa.239780, Cucsa.320090, Cucsa.242270, Cucsa.098060, Cucsa.303750, Cucsa.044560, Cucsa.120400, Cucsa.102770, Cucsa.085670, Cucsa.066590, Cucsa.337660, Cucsa.196600, Cucsa.194300, Cucsa.094810, Cucsa.253280, Cucsa.166770, Cucsa.2…
GO:0005215	MF	transporter activity	58	Cucsa.067600, Cucsa.151820, Cucsa.124320, Cucsa.193340, Cucsa.095910, Cucsa.119450, Cucsa.197500, Cucsa.044320, Cucsa.147040, Cucsa.334660, Cucsa.114400, Cucsa.157120, Cucsa.264020, Cucsa.303950, Cucsa.217790, Cucsa.074620, Cucsa.307950, Cucsa.176120, Cucsa.160900, Cucsa.342760, Cucsa.254210, Cucsa.313430, Cucsa.095900, Cucsa.123360, Cucsa.162170, Cucsa.352880, Cucsa.285930, Cucsa.309700, Cucsa.0…
GO:0001071	MF	nucleic acid binding transcription factor activity	57	Cucsa.199800, Cucsa.362970, Cucsa.385130, Cucsa.061980, Cucsa.174540, Cucsa.061700, Cucsa.394720, Cucsa.055340, Cucsa.286530, Cucsa.139620, Cucsa.359880, Cucsa.242870, Cucsa.162720, Cucsa.159020, Cucsa.048520, Cucsa.106490, Cucsa.041490, Cucsa.342680, Cucsa.307230, Cucsa.104950, Cucsa.238410, Cucsa.174510, Cucsa.105790, Cucsa.181990, Cucsa.273670, Cucsa.167500, Cucsa.349640, Cucsa.212720, Cucsa.2…
GO:0004871	MF	signal transducer activity	8	Cucsa.162830, Cucsa.194300, Cucsa.271280, Cucsa.255140, Cucsa.120390, Cucsa.106400, Cucsa.250850, Cucsa.256160
GO:0098772	MF	molecular function regulator	8	Cucsa.286280, Cucsa.286290, Cucsa.090920, Cucsa.161220, Cucsa.213090, Cucsa.097530, Cucsa.256940, Cucsa.205340
GO:0060089	MF	molecular transducer activity	8	Cucsa.162830, Cucsa.194300, Cucsa.271280, Cucsa.161220, Cucsa.255140, Cucsa.213090, Cucsa.250850, Cucsa.256160
GO:0005198	MF	structural molecule activity	8	Cucsa.252250, Cucsa.058270, Cucsa.097460, Cucsa.147000, Cucsa.313190, Cucsa.219020, Cucsa.284870, Cucsa.067140
GO:0005623	CC	cell	295	Cucsa.313440, Cucsa.337650, Cucsa.193340, Cucsa.362970, Cucsa.271280, Cucsa.272370, Cucsa.093850, Cucsa.164580, Cucsa.044320, Cucsa.288710, Cucsa.055340, Cucsa.286530, Cucsa.025120, Cucsa.157120, Cucsa.162720, Cucsa.102090, Cucsa.239780, Cucsa.107660, Cucsa.098060, Cucsa.067320, Cucsa.104950, Cucsa.066590, Cucsa.337660, Cucsa.313430, Cucsa.312460, Cucsa.241990, Cucsa.157230, Cucsa.136310, Cucsa.0…
GO:0044464	CC	cell part	284	Cucsa.313440, Cucsa.337650, Cucsa.193340, Cucsa.362970, Cucsa.271280, Cucsa.272370, Cucsa.093850, Cucsa.164580, Cucsa.044320, Cucsa.288710, Cucsa.055340, Cucsa.286530, Cucsa.025120, Cucsa.157120, Cucsa.162720, Cucsa.102090, Cucsa.239780, Cucsa.107660, Cucsa.098060, Cucsa.067320, Cucsa.104950, Cucsa.066590, Cucsa.337660, Cucsa.313430, Cucsa.312460, Cucsa.241990, Cucsa.157230, Cucsa.136310, Cucsa.0…
GO:0016020	CC	membrane	243	Cucsa.151820, Cucsa.124320, Cucsa.193340, Cucsa.123350, Cucsa.271280, Cucsa.095910, Cucsa.044320, Cucsa.288710, Cucsa.114400, Cucsa.157120, Cucsa.289240, Cucsa.098060, Cucsa.103740, Cucsa.102770, Cucsa.059150, Cucsa.311250, Cucsa.313430, Cucsa.095900, Cucsa.194300, Cucsa.123360, Cucsa.162170, Cucsa.241870, Cucsa.098050, Cucsa.241070, Cucsa.133040, Cucsa.345960, Cucsa.045760, Cucsa.012620, Cucsa.3…
GO:0043226	CC	organelle	189	Cucsa.313440, Cucsa.254660, Cucsa.065420, Cucsa.337650, Cucsa.362970, Cucsa.012210, Cucsa.061980, Cucsa.173450, Cucsa.174540, Cucsa.272370, Cucsa.271280, Cucsa.093850, Cucsa.164580, Cucsa.198630, Cucsa.394720, Cucsa.147040, Cucsa.284870, Cucsa.055340, Cucsa.286530, Cucsa.025120, Cucsa.162720, Cucsa.102090, Cucsa.242790, Cucsa.107660, Cucsa.159020, Cucsa.098060, Cucsa.067320, Cucsa.032500, Cucsa.1…
GO:0005576	CC	extracellular region	13	Cucsa.104920, Cucsa.043200, Cucsa.247030, Cucsa.295580, Cucsa.099300, Cucsa.099870, Cucsa.148190, Cucsa.239780, Cucsa.271900, Cucsa.320770, Cucsa.197190, Cucsa.232560, Cucsa.232570
GO:0044422	CC	organelle part	10	Cucsa.254660, Cucsa.310250, Cucsa.358920, Cucsa.062730, Cucsa.275560, Cucsa.139650, Cucsa.178320, Cucsa.044470, Cucsa.146730, Cucsa.141620
GO:0031974	CC	membrane-enclosed lumen	9	Cucsa.254660, Cucsa.310250, Cucsa.062730, Cucsa.275560, Cucsa.139650, Cucsa.178320, Cucsa.044470, Cucsa.146730, Cucsa.141620
GO:0032991	CC	macromolecular complex	3	Cucsa.097460, Cucsa.147000, Cucsa.034720
GO:0044421	CC	extracellular region part	2	Cucsa.232560, Cucsa.232570
