# Supplementary material for: Comparative transcriptome analysis reveals new molecular pathways for cucumber genes related to sex determination
Source: Plant Reprod. 2019 Feb 5;32(2):193–216. doi: 10.1007/s00497-019-00362-z (PMC6500512; doi:10.1007/s00497-019-00362-z)
Supplement: Supplementary file 6 — Supplementary material 6 (XLSX 12 kb) [file 497_2019_362_MOESM6_ESM.xlsx]

## Sheet: 310
GO-id		GO-term	Number of sequences	Gene names
GO:0008152	BP	metabolic process	98	Cucsa.362970, Cucsa.174540, Cucsa.094820, Cucsa.332640, Cucsa.091270, Cucsa.095230, Cucsa.154490, Cucsa.159020, Cucsa.374150, Cucsa.250860, Cucsa.042020, Cucsa.069220, Cucsa.196690, Cucsa.094810, Cucsa.153430, Cucsa.207020, Cucsa.094890, Cucsa.091380, Cucsa.292650, Cucsa.322540, Cucsa.259780, Cucsa.366520, Cucsa.349640, Cucsa.193120, Cucsa.299790, Cucsa.212720, Cucsa.251170, Cucsa.336940, Cucsa.0…
GO:0009987	BP	cellular process	74	Cucsa.362970, Cucsa.199800, Cucsa.174540, Cucsa.170140, Cucsa.091510, Cucsa.332640, Cucsa.061700, Cucsa.284430, Cucsa.288510, Cucsa.242870, Cucsa.095230, Cucsa.099870, Cucsa.157120, Cucsa.154490, Cucsa.159020, Cucsa.374150, Cucsa.161790, Cucsa.181720, Cucsa.042020, Cucsa.250860, Cucsa.069220, Cucsa.166720, Cucsa.196690, Cucsa.340510, Cucsa.162170, Cucsa.295160, Cucsa.359110, Cucsa.240980, Cucsa.2…
GO:0044699	BP	single-organism process	42	Cucsa.193120, Cucsa.212720, Cucsa.332640, Cucsa.061700, Cucsa.334200, Cucsa.054230, Cucsa.284430, Cucsa.096300, Cucsa.288510, Cucsa.353880, Cucsa.091270, Cucsa.096340, Cucsa.303410, Cucsa.098680, Cucsa.109860, Cucsa.257050, Cucsa.161790, Cucsa.102450, Cucsa.166720, Cucsa.088480, Cucsa.109300, Cucsa.043520, Cucsa.340510, Cucsa.248870, Cucsa.112370, Cucsa.091280, Cucsa.207020, Cucsa.091380, Cucsa.1…
GO:0032502	BP	developmental process	20	Cucsa.212720, Cucsa.043520, Cucsa.248870, Cucsa.178520, Cucsa.112370, Cucsa.061700, Cucsa.284430, Cucsa.353880, Cucsa.113420, Cucsa.098680, Cucsa.266970, Cucsa.327970, Cucsa.159020, Cucsa.288640, Cucsa.342790, Cucsa.250860, Cucsa.140680, Cucsa.160900, Cucsa.109300, Cucsa.349640
GO:0051179	BP	localization	17	Cucsa.345810, Cucsa.124350, Cucsa.338920, Cucsa.178520, Cucsa.303950, Cucsa.266970, Cucsa.217790, Cucsa.159020, Cucsa.349380, Cucsa.358920, Cucsa.309410, Cucsa.320770, Cucsa.142980, Cucsa.181960, Cucsa.066060, Cucsa.177590, Cucsa.067140
GO:0071840	BP	cellular component organization or biogenesis	15	Cucsa.193120, Cucsa.362970, Cucsa.345810, Cucsa.043520, Cucsa.147000, Cucsa.284430, Cucsa.374150, Cucsa.322540, Cucsa.374170, Cucsa.103110, Cucsa.181720, Cucsa.103120, Cucsa.069220, Cucsa.219020, Cucsa.259930
GO:0050896	BP	response to stimulus	12	Cucsa.234820, Cucsa.372130, Cucsa.154490, Cucsa.043200, Cucsa.247030, Cucsa.153430, Cucsa.248870, Cucsa.176010, Cucsa.310300, Cucsa.181960, Cucsa.363350, Cucsa.359110
GO:0032501	BP	multicellular organismal process	9	Cucsa.098680, Cucsa.212720, Cucsa.043520, Cucsa.248870, Cucsa.140680, Cucsa.061700, Cucsa.353880, Cucsa.349640, Cucsa.113420
GO:0000003	BP	reproduction	8	Cucsa.193120, Cucsa.322240, Cucsa.212720, Cucsa.043520, Cucsa.248870, Cucsa.061700, Cucsa.349640, Cucsa.113420
GO:0022414	BP	reproductive process	6	Cucsa.212720, Cucsa.043520, Cucsa.248870, Cucsa.061700, Cucsa.349640, Cucsa.113420
GO:0065007	BP	biological regulation	3	Cucsa.176010, Cucsa.310300, Cucsa.160900
GO:0040007	BP	growth	3	Cucsa.043520, Cucsa.284430, Cucsa.109300
GO:0023052	BP	signaling	2	Cucsa.176010, Cucsa.310300
GO:0050789	BP	regulation of biological process	2	Cucsa.176010, Cucsa.310300
GO:0051704	BP	multi-organism process	1	Cucsa.043520
GO:0003824	MF	catalytic activity	128	Cucsa.094820, Cucsa.332640, Cucsa.152630, Cucsa.091270, Cucsa.095230, Cucsa.118720, Cucsa.181240, Cucsa.073570, Cucsa.094380, Cucsa.154490, Cucsa.152590, Cucsa.374150, Cucsa.341470, Cucsa.069220, Cucsa.086080, Cucsa.042020, Cucsa.102250, Cucsa.196690, Cucsa.337660, Cucsa.089500, Cucsa.094810, Cucsa.320640, Cucsa.360940, Cucsa.153430, Cucsa.152620, Cucsa.207020, Cucsa.094890, Cucsa.091380, Cucsa.2…
GO:0005488	MF	binding	114	Cucsa.173610, Cucsa.362970, Cucsa.332640, Cucsa.152630, Cucsa.091270, Cucsa.095230, Cucsa.073570, Cucsa.152590, Cucsa.374150, Cucsa.159020, Cucsa.086080, Cucsa.320770, Cucsa.046340, Cucsa.196690, Cucsa.337660, Cucsa.089500, Cucsa.320640, Cucsa.153430, Cucsa.152620, Cucsa.207020, Cucsa.091380, Cucsa.006310, Cucsa.322540, Cucsa.340270, Cucsa.366520, Cucsa.349640, Cucsa.299790, Cucsa.212720, Cucsa.3…
GO:0001071	MF	nucleic acid binding transcription factor activity	18	Cucsa.199800, Cucsa.280660, Cucsa.362970, Cucsa.174540, Cucsa.018420, Cucsa.212720, Cucsa.251170, Cucsa.248870, Cucsa.061700, Cucsa.284430, Cucsa.240980, Cucsa.202790, Cucsa.242870, Cucsa.113420, Cucsa.069280, Cucsa.327970, Cucsa.159020, Cucsa.349640
GO:0005215	MF	transporter activity	13	Cucsa.146650, Cucsa.254190, Cucsa.158700, Cucsa.162170, Cucsa.339350, Cucsa.157120, Cucsa.109770, Cucsa.302770, Cucsa.160900, Cucsa.367250, Cucsa.107100, Cucsa.193190, Cucsa.012820
GO:0098772	MF	molecular function regulator	5	Cucsa.286280, Cucsa.374150, Cucsa.374170, Cucsa.181720, Cucsa.069220
GO:0005198	MF	structural molecule activity	4	Cucsa.158350, Cucsa.219020, Cucsa.295160, Cucsa.067140
GO:0000988	MF	transcription factor activity, protein binding	3	Cucsa.103110, Cucsa.103120, Cucsa.250860
GO:0004871	MF	signal transducer activity	1	Cucsa.140680
GO:0005623	CC	cell	66	Cucsa.362970, Cucsa.174540, Cucsa.147000, Cucsa.091510, Cucsa.332640, Cucsa.061700, Cucsa.339350, Cucsa.095230, Cucsa.157120, Cucsa.073570, Cucsa.154490, Cucsa.159020, Cucsa.374150, Cucsa.181720, Cucsa.042020, Cucsa.069220, Cucsa.160900, Cucsa.069340, Cucsa.295160, Cucsa.359110, Cucsa.292650, Cucsa.006310, Cucsa.322540, Cucsa.288640, Cucsa.176010, Cucsa.140680, Cucsa.366520, Cucsa.349640, Cucsa.1…
GO:0044464	CC	cell part	63	Cucsa.362970, Cucsa.174540, Cucsa.147000, Cucsa.091510, Cucsa.061700, Cucsa.339350, Cucsa.157120, Cucsa.073570, Cucsa.154490, Cucsa.159020, Cucsa.374150, Cucsa.181720, Cucsa.042020, Cucsa.069220, Cucsa.160900, Cucsa.069340, Cucsa.295160, Cucsa.359110, Cucsa.292650, Cucsa.322540, Cucsa.288640, Cucsa.176010, Cucsa.140680, Cucsa.366520, Cucsa.349640, Cucsa.101820, Cucsa.193120, Cucsa.212720, Cucsa.3…
GO:0043226	CC	organelle	40	Cucsa.362970, Cucsa.193120, Cucsa.174540, Cucsa.212720, Cucsa.147000, Cucsa.251170, Cucsa.091510, Cucsa.061700, Cucsa.158350, Cucsa.069280, Cucsa.154490, Cucsa.159020, Cucsa.046640, Cucsa.074600, Cucsa.103120, Cucsa.341570, Cucsa.042020, Cucsa.366590, Cucsa.160900, Cucsa.259930, Cucsa.069340, Cucsa.067140, Cucsa.018420, Cucsa.043520, Cucsa.248870, Cucsa.295160, Cucsa.202790, Cucsa.113420, Cucsa.1…
GO:0016020	CC	membrane	16	Cucsa.101820, Cucsa.362970, Cucsa.178520, Cucsa.254190, Cucsa.162170, Cucsa.339350, Cucsa.096340, Cucsa.157120, Cucsa.321550, Cucsa.349380, Cucsa.074620, Cucsa.176010, Cucsa.088480, Cucsa.066060, Cucsa.193190, Cucsa.067140
GO:0005576	CC	extracellular region	11	Cucsa.218960, Cucsa.292650, Cucsa.043200, Cucsa.247030, Cucsa.153430, Cucsa.320770, Cucsa.363350, Cucsa.109300, Cucsa.099870, Cucsa.115410, Cucsa.141950
GO:0032991	CC	macromolecular complex	7	Cucsa.158350, Cucsa.147000, Cucsa.341570, Cucsa.160900, Cucsa.219020, Cucsa.295160, Cucsa.067140
GO:0044421	CC	extracellular region part	2	Cucsa.115410, Cucsa.141950
GO:0044422	CC	organelle part	1	Cucsa.358920
