# Supplementary material for: Comparative transcriptome analysis reveals new molecular pathways for cucumber genes related to sex determination
Source: Plant Reprod. 2019 Feb 5;32(2):193–216. doi: 10.1007/s00497-019-00362-z (PMC6500512; doi:10.1007/s00497-019-00362-z)
Supplement: Supplementary file 7 — Supplementary material 7 (XLS 232 kb) [file 497_2019_362_MOESM7_ESM.xls]

## Sheet: MapManExport
BinCode	BinName	Name	Type	Description	FvsH	FvsM	MvsH
17.5.1	hormone metabolism.ethylene.synthesis-degradation	cucsa.004570.1	Transcript	moderately similar to ( 394) AT1G15550 | Symbols: GA4, ATGA3OX1, GA3OX1 | GA3OX1 (GIBBERELLIN 3-OXIDASE 1); gibberellin 3-beta-dioxygenase/ transcription factor binding | chr1:5344569-5346078 REVERSEmoderately similar to ( 245) G3O23_WHEAT Gibberellin 3-beta-dioxygenase 2-3 (EC 1.14.11.15) (Gibberellin 3 beta-hydroxylase 2-3) (Gibberellin 3-oxidase 2-3) - Triticum aestivum (Wheat)moderately simil…	0	-1.63	0
10.6.3	cell wall.degradation.pectate lyases and polygalacturonases	cucsa.005440.1	Transcript	highly similar to ( 508) AT5G15110 | Symbols: | lyase/ pectate lyase | chr5:4895966-4897682 FORWARDmoderately similar to ( 500) PEL_LILLO Pectate lyase precursor (EC 4.2.2.2) - Lilium longiflorum (Trumpet lily)highly similar to ( 505) loc_os02g12300 12002.m06478 protein pectate lyase precursor, putative, expressedAmb_all Pec_lyase_C PelB no original description	0	14.14	0
30.3	signalling.calcium	cucsa.006310.1	Transcript	very weakly similar to ( 100) AT3G03430 | Symbols: | polcalcin, putative / calcium-binding pollen allergen, putative | chr3:814481-814732 FORWARDweakly similar to ( 117) POLC4_BETVE Polcalcin Bet v 4 (Calcium-binding pollen allergen Bet v 4) - Betula verrucosa (White birch) (Betula pendula)very weakly similar to (89.0) loc_os08g44660 12008.m08438 protein EF hand family protein, expressed no origi…	0	5.71	0
34.16	transport.ABC transporters and multidrug resistance systems	cucsa.012820.1	Transcript	nearly identical (1774) AT3G59140 | Symbols: ATMRP14 | ATMRP14; ATPase, coupled to transmembrane movement of substances | chr3:21863519-21868701 REVERSEweakly similar to ( 132) MDR_ORYSA Putative multidrug resistance protein (P-glycoprotein) - Oryza sativa (Rice)nearly identical (1717) loc_os06g06440 12006.m05369 protein multidrug resistance-associated protein 14, putative, expressed ABCC_MRP_dom…	0	0	1.25462
27.3.24	RNA.regulation of transcription.MADS box transcription factor family	cucsa.018420.1	Transcript	weakly similar to ( 141) AT5G20240 | Symbols: PI | PI (PISTILLATA); DNA binding / transcription factor | chr5:6829203-6831208 FORWARDweakly similar to ( 181) MADS2_PETHY Floral homeotic protein PMADS 2 - Petunia hybrida (Petunia)weakly similar to ( 149) loc_os01g66030 12001.m43312 protein MADS-box transcription factor 2, putative, expressedMADS_MEF2_like MADS MADS SRF-TF no original description	0	2.75	0
35.2	not assigned.unknown	cucsa.019600.1	Transcript	no original description	0	-1.63	0
35.2	not assigned.unknown	cucsa.023710.1	Transcript	very weakly similar to (91.3) AT2G31130 | Symbols: | unknown protein | chr2:13263829-13265534 REVERSE no original description	0	-1.12	0
35.2	not assigned.unknown	cucsa.038890.1	Transcript	no original description	0	0	-6.44451
2.2.2.1.2	major CHO metabolism.degradation.starch.starch cleavage.beta amylase	cucsa.042020.1	Transcript	highly similar to ( 580) AT5G55700 | Symbols: BMY6, BAM4 | BAM4 (BETA-AMYLASE 4); beta-amylase/ catalytic/ cation binding | chr5:22551873-22554702 FORWARDmoderately similar to ( 308) AMYB_HORVU Beta-amylase (EC 3.2.1.2) (1,4-alpha-D-glucan maltohydrolase) - Hordeum vulgare (Barley)moderately similar to ( 360) loc_os03g04770 12003.m06004 protein beta-amylase, putative, expressedGlyco_hydro_14 no o…	0	2.12	0
35.2	not assigned.unknown	cucsa.042570.1	Transcript	no original description	0	-2.47	0
17.8.1	hormone metabolism.salicylic acid.synthesis-degradation	cucsa.043040.1	Transcript	moderately similar to ( 249) AT1G19640 | Symbols: JMT | JMT (JASMONIC ACID CARBOXYL METHYLTRANSFERASE); jasmonate O-methyltransferase | chr1:6789166-6791708 REVERSEmoderately similar to ( 239) BAMT_ANTMA Benzoate carboxyl methyltransferase (EC 2.1.1.-) (S-adenosyl-L-methionine:benzoic acid carboxyl methyltransferase) - Antirrhinum majus (Garden snapdragon)moderately similar to ( 252) loc_os01g506…	0	-1.51	0
29.5.9	protein.degradation.AAA type	cucsa.043090.1	Transcript	highly similar to ( 520) AT3G50930 | Symbols: BCS1 | BCS1 (CYTOCHROME BC1 SYNTHESIS); ATP binding / ATPase/ nucleoside-triphosphatase/ nucleotide binding | chr3:18929817-18931547 FORWARDmoderately similar to ( 433) loc_os01g42030 12001.m10470 protein mitochondrial chaperone BCS1, putative, expressed AAA no original description	0	0	1.83575
29.3.4.99	protein.targeting.secretory pathway.unspecified	cucsa.043150.1	Transcript	highly similar to ( 582) AT2G18180 | Symbols: | SEC14 cytosolic factor, putative / phosphoglyceride transfer protein, putative | chr2:7911054-7913695 REVERSEhighly similar to ( 544) loc_os02g24430 12002.m100198 protein phosphatidylinositol transporter/ transporter, putative, expressed CRAL_TRIO SEC14 SEC14 no original description	13.2444	0	0
26.12	misc.peroxidases	cucsa.043200.1	Transcript	moderately similar to ( 454) AT5G66390 | Symbols: | peroxidase 72 (PER72) (P72) (PRXR8) | chr5:26516063-26517329 REVERSEmoderately similar to ( 280) PERX_TOBAC Lignin-forming anionic peroxidase precursor (EC 1.11.1.7) (TOPA) - Nicotiana tabacum (Common tobacco)moderately similar to ( 432) loc_os01g15830 12001.m08181 protein peroxidase 72 precursor, putative, expressedsecretory_peroxidase plant_pe…	0	2.73	0
17.2.3	hormone metabolism.auxin.induced-regulated-responsive-activated	cucsa.043470.1	Transcript	weakly similar to ( 154) AT4G34760 | Symbols: | auxin-responsive family protein | chr4:16582471-16582794 REVERSEvery weakly similar to (87.8) AX15A_SOYBN Auxin-induced protein 15A - Glycine max (Soybean)very weakly similar to (99.0) loc_os02g24700 12002.m07617 protein OsSAUR8 - Auxin-responsive SAUR gene family member, expressedAuxin_inducible no original description	0	-1.33	1.21872
27.3.22	RNA.regulation of transcription.HB,Homeobox transcription factor family	cucsa.043520.1	Transcript	weakly similar to ( 134) AT2G17950 | Symbols: WUS, PGA6, WUS1 | WUS (WUSCHEL); DNA binding / protein binding / transcription factor/ transcription regulator | chr2:7809100-7810671 REVERSEweakly similar to ( 169) WUS_PETHY Protein WUSCHEL (PhWUS) (Protein TERMINATOR) - Petunia hybrida (Petunia)weakly similar to ( 126) loc_os04g56780 12004.m10565 protein protein WUSCHEL, putative, expressed no orig…	0	3.31	0
17.5.1	hormone metabolism.ethylene.synthesis-degradation	cucsa.044880.1	Transcript	moderately similar to ( 311) AT1G05010 | Symbols: EFE, ACO4, EAT1 | EFE (ETHYLENE-FORMING ENZYME); 1-aminocyclopropane-1-carboxylate oxidase | chr1:1431419-1432695 REVERSEmoderately similar to ( 353) ACCO1_PETHY 1-aminocyclopropane-1-carboxylate oxidase 1 (EC 1.14.17.4) (ACC oxidase 1) (Ethylene-forming enzyme) (EFE) (ACCO) - Petunia hybrida (Petunia)moderately similar to ( 312) loc_os09g27750 12…	0	1.73	0
29.5.11.4.2	protein.degradation.ubiquitin.E3.RING	cucsa.046340.1	Transcript	moderately similar to ( 268) AT5G44280 | Symbols: ATRING1A, RING1A | RING1A (RING 1A); protein binding / zinc ion binding | chr5:17836115-17839114 REVERSEmoderately similar to ( 266) loc_os05g41800 12005.m08354 protein ribosomal protein L11 methyltransferase containing protein, expressed no original description	0	-0.95	0
33.99	development.unspecified	cucsa.046350.1	Transcript	weakly similar to ( 115) AT1G28330 | Symbols: | DYL1 (DORMANCY-ASSOCIATED PROTEIN-LIKE 1) | chr1:9934134-9935216 REVERSEweakly similar to ( 105) 12KD_FRAAN Auxin-repressed 12.5 kDa protein - Fragaria ananassa (Strawberry)very weakly similar to (99.8) loc_os11g44810 12011.m28867 protein auxin-repressed 12.5 kDa protein, putative, expressedAuxin_repressed no original description	0	-0.93	0
27.3.22	RNA.regulation of transcription.HB,Homeobox transcription factor family	cucsa.046640.1	Transcript	weakly similar to ( 189) AT2G33880 | Symbols: WOX9, HB-3, STIP | HB-3; transcription factor | chr2:14341639-14343597 REVERSEweakly similar to ( 168) loc_os01g47710 12001.m10964 protein homeobox domain containing protein, expressed no original description	0	-3.74	3.58173
35.2	not assigned.unknown	cucsa.046840.1	Transcript	moderately similar to ( 465) AT4G18540 | Symbols: | unknown protein | chr4:10221203-10223028 REVERSEhighly similar to ( 507) loc_os01g42760 12001.m10540 protein expressed protein no original description	0	5.92	0
26.13	misc.acid and other phosphatases	cucsa.047440.1	Transcript	moderately similar to ( 313) AT4G18140 | Symbols: | phosphatase | chr4:10046718-10049052 REVERSEmoderately similar to ( 230) loc_os01g43870 12001.m97456 protein CTD-phosphatase-like protein, putative, expressed NIF CPDc FCP1 no original description	0	-1.07	0
21.2.1	redox.ascorbate and glutathione.ascorbate	cucsa.051640.1	Transcript	moderately similar to ( 352) AT1G07890 | Symbols: APX1, CS1 | APX1 (ascorbate peroxidase 1); L-ascorbate peroxidase | chr1:2438005-2439435 FORWARDmoderately similar to ( 362) APX1_PEA L-ascorbate peroxidase, cytosolic (EC 1.11.1.11) (AP) (PsAPx01) - Pisum sativum (Garden pea)moderately similar to ( 354) loc_os03g17690 12003.m101302 protein OsAPx1 - Cytosolic Ascorbate Peroxidase encoding gene, ex…	0	6.75	0
11.9.2.1	lipid metabolism.lipid degradation.lipases.triacylglycerol lipase	cucsa.054230.1	Transcript	moderately similar to ( 470) AT5G14180 | Symbols: MPL1 | MPL1 (MYZUS PERSICAE-INDUCED LIPASE 1); catalytic | chr5:4571442-4574413 REVERSEmoderately similar to ( 409) loc_os08g41780 12008.m08156 protein gastric triacylglycerol lipase precursor, putative, expressed no original description	0	1.94	0
35.2	not assigned.unknown	cucsa.056530.1	Transcript	no original description	0	-1.53	0
26.10	misc.cytochrome P450	cucsa.058110.1	Transcript	highly similar to ( 593) AT3G14690 | Symbols: CYP72A15 | CYP72A15; electron carrier/ heme binding / iron ion binding / monooxygenase/ oxygen binding | chr3:4937410-4939310 FORWARDhighly similar to ( 573) C72A1_CATRO Cytochrome P450 72A1 (EC 1.3.3.9) (CYPLXXII) (Secologanin synthase) (SLS) - Catharanthus roseus (Rosy periwinkle) (Madagascar periwinkle)highly similar to ( 545) loc_os01g43710 12001.…	0	-1.28	0
16.1.3.1	secondary metabolism.isoprenoids.tocopherol biosynthesis.hydroxyphenylpyruvate dioxygenase	cucsa.058800.1	Transcript	highly similar to ( 655) AT1G06570 | Symbols: PDS1, HPD | PDS1 (PHYTOENE DESATURATION 1); 4-hydroxyphenylpyruvate dioxygenase | chr1:2012173-2013543 REVERSEhighly similar to ( 603) HPPD_DAUCA 4-hydroxyphenylpyruvate dioxygenase (EC 1.13.11.27) (4HPPD) (HPD) (HPPDase) (4-hydroxyphenylpyruvic acid oxidase) - Daucus carota (Carrot)moderately similar to ( 491) loc_os02g07160 12002.m06063 protein 4-hy…	0	-1.78	0
17.2.3	hormone metabolism.auxin.induced-regulated-responsive-activated	cucsa.059560.1	Transcript	highly similar to ( 953) AT5G54510 | Symbols: GH3.6, DFL1 | DFL1 (DWARF IN LIGHT 1); indole-3-acetic acid amido synthetase | chr5:22131321-22133564 REVERSEhighly similar to ( 857) GH31_ORYSA Probable indole-3-acetic acid-amido synthetase GH3.1 (EC 6.3.2.-) (Auxin-responsive GH3-like protein 1) (OsGH3-1) - Oryza sativa (Rice)highly similar to ( 857) loc_os01g57610 12001.m11911 protein indole-3-ace…	2.31626	2.28	0
27.3.24	RNA.regulation of transcription.MADS box transcription factor family	cucsa.061700.1	Transcript	moderately similar to ( 273) AT4G09960 | Symbols: STK, AGL11 | STK (SEEDSTICK); protein binding / transcription factor | chr4:6236713-6240494 REVERSEmoderately similar to ( 242) AG_PANGI Floral homeotic protein AGAMOUS (GAG2) - Panax ginseng (Korean ginseng)moderately similar to ( 244) loc_os01g10504 12001.m150506 protein MADS-box transcription factor 3, putative, expressed MADS_MEF2_like MADS MA…	0	-1.59	1.38306
35.2	not assigned.unknown	cucsa.066060.1	Transcript	moderately similar to ( 413) AT2G28780 | Symbols: | unknown protein | chr2:12340099-12343281 REVERSEweakly similar to ( 112) loc_os12g01020 12012.m04107 protein conserved hypothetical protein no original description	0	-1.27	0
35.2	not assigned.unknown	cucsa.066130.1	Transcript	no original description	0	-1.08	0
35.2	not assigned.unknown	cucsa.067140.1	Transcript	weakly similar to ( 164) AT2G40060 | Symbols: | protein binding / structural molecule | chr2:16726564-16728001 FORWARDweakly similar to ( 140) loc_os04g58240 12004.m10706 protein expressed protein no original description	0	-1.11	0
35.2	not assigned.unknown	cucsa.068320.1	Transcript	no original description	0	-2.32	0
35.2	not assigned.unknown	cucsa.068430.1	Transcript	weakly similar to ( 111) AT5G41980 | Symbols: | unknown protein | chr5:16793765-16794889 FORWARDweakly similar to ( 136) loc_os05g02710 12005.m04807 protein retrotransposon protein, putative, unclassified no original description	0	0	-16.9783
10.8.1	cell wall.pectin*esterases.PME	cucsa.069220.1	Transcript	highly similar to ( 623) AT5G27870 | Symbols: | pectinesterase family protein | chr5:9878991-9881806 REVERSEmoderately similar to ( 461) PME_MEDSA Pectinesterase precursor (EC 3.1.1.11) (Pectin methylesterase) (PE) (P65) - Medicago sativa (Alfalfa)highly similar to ( 547) loc_os03g18860 12003.m07306 protein pectinesterase U1 precursor, putative, expressedPectinesterase PemB PMEI PRK10531 no origi…	0	7.1	0
27.3.3	RNA.regulation of transcription.AP2/EREBP, APETALA2/Ethylene-responsive element binding protein family	cucsa.069280.1	Transcript	weakly similar to ( 135) AT3G16770 | Symbols: RAP2.3, ATEBP, ERF72 | ATEBP (ETHYLENE-RESPONSIVE ELEMENT BINDING PROTEIN); DNA binding / protein binding / transcription activator/ transcription factor | chr3:5705784-5706768 FORWARDvery weakly similar to (99.8) ERF1_ORYSA Ethylene-responsive transcription factor 1 (Ethylene-responsive element-binding factor 1) (EREBP-1) (OsEREBP1) - Oryza sativa (R…	0	-1.09	0
29.4	protein.postranslational modification	cucsa.069330.1	Transcript	moderately similar to ( 391) AT5G27930 | Symbols: | protein phosphatase 2C, putative / PP2C, putative | chr5:9958199-9960219 REVERSEmoderately similar to ( 345) loc_os05g29030 12005.m07189 protein catalytic/ protein phosphatase type 2C, putative, expressed PP2Cc PP2Cc PP2C PTC1 no original description	0	-1.6	0
35.2	not assigned.unknown	cucsa.069340.1	Transcript	moderately similar to ( 340) AT4G16060 | Symbols: | unknown protein | chr4:9094424-9096147 FORWARDmoderately similar to ( 317) loc_os05g29020 12005.m07188 protein expressed protein no original description	0	0	-1.79495
29.2.4	protein.synthesis.elongation	cucsa.073570.1	Transcript	very weakly similar to (84.3) AT1G07930 | Symbols: | elongation factor 1-alpha / EF-1-alpha | chr1:2459014-2460458 FORWARDvery weakly similar to (82.0) EF1A_SOYBN Elongation factor 1-alpha (EF-1-alpha) - Glycine max (Soybean) no original description	0	0	-2.92279
16.8.3.1	secondary metabolism.flavonoids.dihydroflavonols.dihydroflavonol 4-reductase	cucsa.074340.1	Transcript	moderately similar to ( 323) AT4G27250 | Symbols: | dihydroflavonol 4-reductase family / dihydrokaempferol 4-reductase family | chr4:13642803-13644425 REVERSEweakly similar to ( 181) DFRA_VITVI Dihydroflavonol-4-reductase (EC 1.1.1.219) (DFR) (Dihydrokaempferol 4-reductase) - Vitis vinifera (Grape)moderately similar to ( 274) loc_os06g46920 12006.m09218 protein dihydroflavonol-4-reductase, putati…	0	4.14	0
33.99	development.unspecified	cucsa.074600.1	Transcript	moderately similar to ( 304) AT3G15510 | Symbols: ATNAC2, ANAC056, NARS1 | ATNAC2 (ARABIDOPSIS NAC DOMAIN CONTAINING PROTEIN 2); transcription factor | chr3:5243696-5245037 FORWARDmoderately similar to ( 239) NAC68_ORYSA NAC domain-containing protein 68 (ONAC068) - Oryza sativa (Rice)moderately similar to ( 273) loc_os07g37920 12007.m08041 protein NAM-like protein, putative, expressedNAM no origi…	0	2.87	0
34.16	transport.ABC transporters and multidrug resistance systems	cucsa.074620.1	Transcript	highly similar to ( 609) AT4G27420 | Symbols: | ABC transporter family protein | chr4:13712434-13714797 REVERSEweakly similar to ( 173) PDR15_ORYSA Pleiotropic drug resistance protein 15 - Oryza sativa (Rice)moderately similar to ( 451) loc_os11g07600 12011.m04956 protein ATPase, coupled to transmembrane movement of substances, putative, expressed ABCG_White ABCG_EPDR ABC_PDR_domain2 CcmA ABC_PDR…	7.72602	8.28	0
35.2	not assigned.unknown	cucsa.074690.1	Transcript	no original description	0	14.99	-11.4998
26.7	misc.oxidases - copper, flavone etc	cucsa.078040.1	Transcript	moderately similar to ( 412) AT4G13010 | Symbols: | oxidoreductase, zinc-binding dehydrogenase family protein | chr4:7600682-7602567 FORWARDmoderately similar to ( 409) QORH_SPIOL Chloroplastic quinone-oxidoreductase homolog (EC 1.-.-.-) (ceQORH) - Spinacia oleracea (Spinach)moderately similar to ( 315) loc_os04g30420 12004.m08147 protein chloroplastic quinone-oxidoreductase, putative, expressed …	0	-0.98	0
3.5	minor CHO metabolism.others	cucsa.081220.1	Transcript	moderately similar to ( 427) AT5G57330 | Symbols: | aldose 1-epimerase family protein | chr5:23218392-23220664 FORWARDmoderately similar to ( 411) loc_os04g51390 12004.m35448 protein apospory-associated protein C, putative, expressed COG0676 Aldose_epim no original description	17.4127	0	0
35.1	not assigned.no ontology	cucsa.083360.1	Transcript	weakly similar to ( 116) AT1G08350 | Symbols: | endomembrane protein 70 family protein | chr1:2632970-2635605 REVERSEweakly similar to ( 115) loc_os08g06470 12008.m04786 protein transmembrane 9 superfamily protein member 1 precursor, putative, expressed EMP70 no original description	17.4661	0	0
35.2	not assigned.unknown	cucsa.084000.1	Transcript	no original description	0	13.66	0
31.1	cell.organisation	cucsa.085500.1	Transcript	moderately similar to ( 305) AT3G54070 | Symbols: | ankyrin repeat family protein | chr3:20021330-20023603 REVERSE no original description	16.6719	0	10.2517
17.5.1	hormone metabolism.ethylene.synthesis-degradation	cucsa.086080.1	Transcript	moderately similar to ( 416) AT4G21200 | Symbols: ATGA2OX8, GA2OX8 | GA2OX8 (GIBBERELLIN 2-OXIDASE 8); gibberellin 2-beta-dioxygenase | chr4:11302751-11304032 FORWARDweakly similar to ( 171) GAO1B_WHEAT Gibberellin 20 oxidase 1-B (EC 1.14.11.-) (Gibberellin C-20 oxidase 1-B) (GA 20-oxidase 1-B) (Ta20ox1B) (TaGA20ox1-B) - Triticum aestivum (Wheat)moderately similar to ( 329) loc_os04g44150 12004.m…	0	-1.73	0
35.2	not assigned.unknown	cucsa.086160.1	Transcript	no original description	0	0	1.32028
2.1.1.1	major CHO metabolism.synthesis.sucrose.SPS	cucsa.088480.1	Transcript	nearly identical (1328) AT4G10120 | Symbols: ATSPS4F | ATSPS4F; transferase, transferring glycosyl groups | chr4:6315033-6319785 FORWARDnearly identical (1060) SPS_MAIZE Sucrose-phosphate synthase (EC 2.4.1.14) (UDP-glucose-fructose-phosphate glucosyltransferase) - Zea mays (Maize)nearly identical (1034) loc_os11g12810 12011.m05473 protein sucrose-phosphate synthase, putative, expressed RfaG Glyc…	0	1.68	0
26.8	misc.nitrilases, *nitrile lyases, berberine bridge enzymes, reticuline oxidases, troponine reductases	cucsa.089500.1	Transcript	moderately similar to ( 459) AT1G73050 | Symbols: | (R)-mandelonitrile lyase, putative / (R)-oxynitrilase, putative | chr1:27476565-27478534 REVERSEmoderately similar to ( 391) loc_os09g19930 12009.m05200 protein protein HOTHEAD precursor, putative, expressed BetA PRK02106 GMC_oxred_C GMC_oxred_N no original description	0	-1.69	0
17.7.1.2	hormone metabolism.jasmonate.synthesis-degradation.lipoxygenase	cucsa.091270.1	Transcript	moderately similar to ( 308) AT1G55020 | Symbols: LOX1 | LOX1; lipoxygenase | chr1:20525798-20530143 FORWARDmoderately similar to ( 298) LOX3_SOYBN Seed lipoxygenase-3 (EC 1.13.11.12) (L-3) - Glycine max (Soybean)moderately similar to ( 268) loc_os03g52860 12003.m10259 protein lipoxygenase 2, putative, expressedLipoxygenase PLAT_LH2 LH2 PLAT no original description	0	-1.76	0
17.7.1.2	hormone metabolism.jasmonate.synthesis-degradation.lipoxygenase	cucsa.091280.1	Transcript	highly similar to ( 686) AT3G22400 | Symbols: LOX5 | LOX5; electron carrier/ iron ion binding / lipoxygenase/ metal ion binding / oxidoreductase, acting on single donors with incorporation of molecular oxygen, incorporation of two atoms of oxygen | chr3:7927011-7931167 FORWARDhighly similar to ( 723) LOX1_SOLTU Lipoxygenase 1 (EC 1.13.11.12) - Solanum tuberosum (Potato)highly similar to ( 640) lo…	0	-1.72	0
17.7.1.2	hormone metabolism.jasmonate.synthesis-degradation.lipoxygenase	cucsa.091380.1	Transcript	nearly identical (1132) AT1G55020 | Symbols: LOX1 | LOX1; lipoxygenase | chr1:20525798-20530143 FORWARDnearly identical (1147) LOX1_SOLTU Lipoxygenase 1 (EC 1.13.11.12) - Solanum tuberosum (Potato)highly similar to ( 989) loc_os03g49380 12003.m35371 protein lipoxygenase 4, putative, expressedLipoxygenase PLAT_LH2 LH2 PLAT no original description	0	0	1.64587
2.1.2	major CHO metabolism.synthesis.starch	cucsa.091510.1	Transcript	highly similar to ( 503) AT1G54940 | Symbols: PGSIP4 | PGSIP4 (PLANT GLYCOGENIN-LIKE STARCH INITIATION PROTEIN 4); transferase, transferring glycosyl groups | chr1:20481690-20484541 FORWARDmoderately similar to ( 426) loc_os03g08600 12003.m34803 protein transferase, transferring glycosyl groups, putative, expressed Glyco_transf_8 no original description	15.7656	0	0
26.2	misc.UDP glucosyl and glucoronyl transferases	cucsa.094380.1	Transcript	moderately similar to ( 389) AT5G12890 | Symbols: | UDP-glucoronosyl/UDP-glucosyl transferase family protein | chr5:4069658-4071124 REVERSEweakly similar to ( 180) ZOX_PHAVU Zeatin O-xylosyltransferase (EC 2.4.2.40) (Zeatin O-beta-D-xylosyltransferase) - Phaseolus vulgaris (Kidney bean) (French bean)moderately similar to ( 336) loc_os04g42690 12004.m09234 protein cytokinin-O-glucosyltransferase 3…	0	-0.944	0
29.5.3	protein.degradation.cysteine protease	cucsa.094810.1	Transcript	moderately similar to ( 342) AT3G48350 | Symbols: | cysteine proteinase, putative | chr3:17905752-17907370 FORWARDmoderately similar to ( 343) CYSEP_PHAVU Vignain precursor (EC 3.4.22.-) (Bean endopeptidase) (Cysteine proteinase EP-C1) - Phaseolus vulgaris (Kidney bean) (French bean)moderately similar to ( 308) loc_os08g44270 12008.m08400 protein vignain precursor, putative, expressed Peptidase_C…	0	16.973	0
29.5.3	protein.degradation.cysteine protease	cucsa.094820.1	Transcript	moderately similar to ( 234) AT3G48350 | Symbols: | cysteine proteinase, putative | chr3:17905752-17907370 FORWARDmoderately similar to ( 236) CYSEP_PHAVU Vignain precursor (EC 3.4.22.-) (Bean endopeptidase) (Cysteine proteinase EP-C1) - Phaseolus vulgaris (Kidney bean) (French bean)moderately similar to ( 203) loc_os08g44270 12008.m08400 protein vignain precursor, putative, expressed Peptidase_C…	0	16.093	0
29.5.3	protein.degradation.cysteine protease	cucsa.094890.1	Transcript	moderately similar to ( 309) AT5G50260 | Symbols: | cysteine proteinase, putative | chr5:20455605-20456862 FORWARDmoderately similar to ( 320) CYSEP_PHAVU Vignain precursor (EC 3.4.22.-) (Bean endopeptidase) (Cysteine proteinase EP-C1) - Phaseolus vulgaris (Kidney bean) (French bean)moderately similar to ( 280) loc_os01g67980 12001.m12902 protein cysteine proteinase EP-B 1 precursor, putative, ex…	0	16.679	0
29.5.3	protein.degradation.cysteine protease	cucsa.094910.1	Transcript	moderately similar to ( 219) AT3G48350 | Symbols: | cysteine proteinase, putative | chr3:17905752-17907370 FORWARDmoderately similar to ( 232) CYSEP_PHAVU Vignain precursor (EC 3.4.22.-) (Bean endopeptidase) (Cysteine proteinase EP-C1) - Phaseolus vulgaris (Kidney bean) (French bean)moderately similar to ( 204) loc_os01g67980 12001.m12902 protein cysteine proteinase EP-B 1 precursor, putative, ex…	0	13.049	0
29.4	protein.postranslational modification	cucsa.095230.1	Transcript	highly similar to ( 714) AT2G31500 | Symbols: CPK24 | CPK24; ATP binding / calcium ion binding / calmodulin-dependent protein kinase/ kinase/ protein kinase/ protein serine/threonine kinase | chr2:13414016-13416324 FORWARDmoderately similar to ( 479) CDPK2_ORYSA Calcium-dependent protein kinase, isoform 2 (EC 2.7.11.1) (CDPK 2) - Oryza sativa (Rice)highly similar to ( 638) loc_os07g38120 12007.m0…	0	2.432	0
11.2.1	lipid metabolism.FA desaturation.desaturase	cucsa.096300.1	Transcript	moderately similar to ( 337) AT3G15850 | Symbols: FAD5, FADB, JB67, ADS3 | FAD5 (FATTY ACID DESATURASE 5); 16:0 monogalactosyldiacylglycerol desaturase/ oxidoreductase | chr3:5359087-5360998 FORWARD OLE1 Delta9-FADS-like no original description	0	-2.716	0
11.2.1	lipid metabolism.FA desaturation.desaturase	cucsa.096340.1	Transcript	moderately similar to ( 380) AT3G15850 | Symbols: FAD5, FADB, JB67, ADS3 | FAD5 (FATTY ACID DESATURASE 5); 16:0 monogalactosyldiacylglycerol desaturase/ oxidoreductase | chr3:5359087-5360998 FORWARD OLE1 Delta9-FADS-like no original description	7.42593	7.994	0
30.2.11	signalling.receptor kinases.leucine rich repeat XI	cucsa.098640.1	Transcript	highly similar to ( 886) AT5G56040 | Symbols: | leucine-rich repeat protein kinase, putative | chr5:22695050-22698410 FORWARDmoderately similar to ( 484) RPK1_IPONI Receptor-like protein kinase precursor (EC 2.7.11.1) - Ipomoea nil (Japanese morning glory) (Pharbitis nil)highly similar to ( 924) loc_os05g07740 12005.m05291 protein receptor-like protein kinase precursor, putative, expressed Pkinas…	0	-0.921	0
11.4	lipid metabolism.TAG synthesis	cucsa.098670.1	Transcript	very weakly similar to (85.1) AT3G01570 | Symbols: | glycine-rich protein / oleosin | chr3:222152-222778 REVERSEvery weakly similar to (82.8) OLEO_HELAN Oleosin (Fragment) - Helianthus annuus (Common sunflower)Oleosin no original description	0	-2.402	0
27.3.37	RNA.regulation of transcription.AS2,Lateral Organ Boundaries Gene Family	cucsa.098680.1	Transcript	weakly similar to ( 189) AT5G63090 | Symbols: LOB | LOB (LATERAL ORGAN BOUNDARIES) | chr5:25308723-25309283 REVERSEweakly similar to ( 194) loc_os01g07480 12001.m42608 protein ramosa 2, putative, expressedDUF260 no original description	0	-2.794	0
35.2	not assigned.unknown	cucsa.099200.1	Transcript	no original description	0	-12.005	12.9617
35.2	not assigned.unknown	cucsa.099520.1	Transcript	weakly similar to ( 130) AT2G17070 | Symbols: | unknown protein | chr2:7430863-7431654 REVERSEDUF241 no original description	0	12.453	0
10.6.3	cell wall.degradation.pectate lyases and polygalacturonases	cucsa.099870.1	Transcript	moderately similar to ( 491) AT4G18180 | Symbols: | glycoside hydrolase family 28 protein / polygalacturonase (pectinase) family protein | chr4:10065626-10067317 FORWARDmoderately similar to ( 315) PGLR_BRANA Polygalacturonase precursor (EC 3.2.1.15) (PG) (Pectinase) - Brassica napus (Rape)moderately similar to ( 378) loc_os08g23790 12008.m06399 protein exopolygalacturonase precursor, putative, e…	0	2.124	0
35.2	not assigned.unknown	cucsa.100330.1	Transcript	no original description	0	0	1.85111
34.16	transport.ABC transporters and multidrug resistance systems	cucsa.101640.1	Transcript	highly similar to ( 827) AT5G64840 | Symbols: ATGCN5 | ATGCN5 (A. THALIANA GENERAL CONTROL NON-REPRESSIBLE 5); transporter | chr5:25916956-25919693 REVERSEhighly similar to ( 742) loc_os11g39020 12011.m07750 protein expressed protein Uup PRK11819 PRK11147 PRK10636 COG1123 ABCF_EF-3 ABC_tran MglA CcmA ABC_Iron-Siderophores_B12_Hemin ABC_cobalt_CbiO_domain1 SalX FepC COG4172 ZnuC ABC_BcrA_bacitraci…	0	-1.038	0
27.3.99	RNA.regulation of transcription.unclassified	cucsa.101820.1	Transcript	moderately similar to ( 439) AT4G36860 | Symbols: | zinc ion binding | chr4:17358580-17361189 REVERSEmoderately similar to ( 437) loc_os06g08400 12006.m32223 protein zinc ion binding protein, putative, expressed no original description	0	0	1.57285
26.8	misc.nitrilases, *nitrile lyases, berberine bridge enzymes, reticuline oxidases, troponine reductases	cucsa.102150.1	Transcript	moderately similar to ( 310) AT2G23620 | Symbols: ATMES1, MES1 | MES1 (METHYL ESTERASE 1); hydrolase, acting on ester bonds / methyl indole-3-acetate esterase/ methyl jasmonate esterase/ methyl salicylate esterase | chr2:10047462-10049248 REVERSEmoderately similar to ( 223) HNL_HEVBR (S)-acetone-cyanohydrin lyase (EC 4.1.2.39) ((S)-hydroxynitrile lyase) ((S)-hydroxynitrilase) (Oxynitrilase) - Hev…	0	1.655	0
29.5.3	protein.degradation.cysteine protease	cucsa.102250.1	Transcript	moderately similar to ( 293) AT5G50260 | Symbols: | cysteine proteinase, putative | chr5:20455605-20456862 FORWARDmoderately similar to ( 307) CYSEP_PHAVU Vignain precursor (EC 3.4.22.-) (Bean endopeptidase) (Cysteine proteinase EP-C1) - Phaseolus vulgaris (Kidney bean) (French bean)moderately similar to ( 271) loc_os08g44270 12008.m08400 protein vignain precursor, putative, expressed Peptidase_C…	0	12.647	0
11.9.2.1	lipid metabolism.lipid degradation.lipases.triacylglycerol lipase	cucsa.102450.1	Transcript	moderately similar to ( 468) AT5G67050 | Symbols: | lipase class 3 family protein | chr5:26759482-26761165 REVERSEmoderately similar to ( 422) loc_os02g52830 12002.m10313 protein triacylglycerol lipase, putative, expressed Lipase_3 Lipase_3 Lipase no original description	0	-2.616	0
35.2	not assigned.unknown	cucsa.102880.1	Transcript	highly similar to ( 528) AT5G43120 | Symbols: | tetratricopeptide repeat (TPR)-containing protein | chr5:17312602-17314368 FORWARDhighly similar to ( 521) loc_os05g34820 12005.m07712 protein expressed protein no original description	0	-2.448	0
29.5.11.4.5.2	protein.degradation.ubiquitin.E3.BTB/POZ Cullin3.BTB/POZ	cucsa.103110.1	Transcript	moderately similar to ( 465) AT5G67480 | Symbols: BT4 | BT4 (BTB AND TAZ DOMAIN PROTEIN 4); protein binding / transcription regulator | chr5:26931055-26932529 REVERSEmoderately similar to ( 367) loc_os01g66890 12001.m43320 protein protein binding protein, putative, expressed no original description	0	1.523	0
35.2	not assigned.unknown	cucsa.103120.1	Transcript	no original description	0	1.248	0
3.4.3	minor CHO metabolism.myo-inositol.InsP Synthases	cucsa.104560.1	Transcript	highly similar to ( 949) AT5G10170 | Symbols: ATMIPS3, MIPS3 | MIPS3 (MYO-INOSITOL-1-PHOSTPATE SYNTHASE 3); binding / catalytic/ inositol-3-phosphate synthase | chr5:3187538-3190161 REVERSEhighly similar to ( 976) INO1_TOBAC Inositol-3-phosphate synthase (EC 5.5.1.4) (Myo-inositol-1-phosphate synthase) (MI-1-P synthase) (IPS) - Nicotiana tabacum (Common tobacco)highly similar to ( 939) loc_os03g0…	0	0.981	0
35.2	not assigned.unknown	cucsa.105240.1	Transcript	no original description	0	7.857	0
26.19	misc.plastocyanin-like	cucsa.105440.1	Transcript	very weakly similar to (94.4) AT5G20230 | Symbols: ATBCB, BCB | ATBCB (ARABIDOPSIS BLUE-COPPER-BINDING PROTEIN); copper ion binding / electron carrier | chr5:6826626-6827408 FORWARDvery weakly similar to (98.2) CPC_CUCSA Cucumber peeling cupredoxin (CPC) (Stellacyanin) - Cucumis sativus (Cucumber)very weakly similar to (81.6) loc_os05g49580 12005.m09028 protein blue copper protein precursor, puta…	0	8.116	0
29.5.9	protein.degradation.AAA type	cucsa.106410.1	Transcript	moderately similar to ( 471) AT5G17760 | Symbols: | AAA-type ATPase family protein | chr5:5861276-5862301 REVERSEmoderately similar to ( 425) loc_os05g51130 12005.m09179 protein mitochondrial chaperone BCS1, putative, expressed AAA no original description	0	3.682	0
34.12	transport.metal	cucsa.107100.1	Transcript	highly similar to ( 888) AT5G41610 | Symbols: ATCHX18, CHX18 | ATCHX18; monovalent cation:proton antiporter/ sodium:hydrogen antiporter | chr5:16638554-16641146 REVERSEhighly similar to ( 779) loc_os05g19500 12005.m083674 protein ATCHX19, putative, expressed KefB Na_H_Exchanger PRK03562 PRK03659 RosB no original description	0	-1.282	0
35.2	not assigned.unknown	cucsa.107800.1	Transcript	highly similar to ( 664) AT5G23850 | Symbols: | FUNCTIONS IN: molecular_function unknown; INVOLVED IN: biological_process unknown; LOCATED IN: cellular_component unknown; EXPRESSED IN: 23 plant structures; EXPRESSED DURING: 13 growth stages; CONTAINS InterPro DOMAIN/s: Lipopolysaccharide-modifying protein (InterPro:IPR006598), Protein of unknown function DUF821, CAP10-like (InterPro:IPR008539); B…	0	-1.438	0
26.3.2	misc.gluco-, galacto- and mannosidases.beta-galactosidase	cucsa.109300.1	Transcript	nearly identical (1127) AT4G36360 | Symbols: BGAL3 | BGAL3 (beta-galactosidase 3); beta-galactosidase/ catalytic/ cation binding / sugar binding | chr4:17176840-17181143 REVERSEhighly similar to ( 962) BGAL_ASPOF Beta-galactosidase precursor (EC 3.2.1.23) (Lactase) - Asparagus officinalis (Garden asparagus)nearly identical (1099) loc_os03g06940 12003.m35030 protein beta-galactosidase precursor, p…	0	4.367	0
34.2	transport.sugars	cucsa.109770.1	Transcript	highly similar to ( 659) AT3G18830 | Symbols: ATPLT5 | ATPLT5 (POLYOL TRANSPORTER 5); D-ribose transmembrane transporter/ D-xylose transmembrane transporter/ carbohydrate transmembrane transporter/ galactose transmembrane transporter/ glucose transmembrane transporter/ glycerol transmembrane transporter/ mann | chr3:6489000-6491209 REVERSEweakly similar to ( 179) STC_RICCO Sugar carrier protein C…	0	-0.996	0
16.1.1.7	secondary metabolism.isoprenoids.non-mevalonate pathway.HDR	cucsa.109860.1	Transcript	highly similar to ( 665) AT4G34350 | Symbols: CLB6, ISPH, HDR | HDR (4-HYDROXY-3-METHYLBUT-2-ENYL DIPHOSPHATE REDUCTASE); 4-hydroxy-3-methylbut-2-en-1-yl diphosphate reductase/ 4-hydroxy-3-methylbut-2-en-1-yl diphosphate synthase | chr4:16428681-16431038 REVERSEhighly similar to ( 656) loc_os03g52170 12003.m10194 protein 4-hydroxy-3-methylbut-2-enyl diphosphate reductase, putative, expressedispH …	0	0	2.26954
26.7	misc.oxidases - copper, flavone etc	cucsa.112290.1	Transcript	highly similar to ( 850) AT1G55570 | Symbols: sks12 | sks12 (SKU5 Similar 12); copper ion binding / oxidoreductase | chr1:20757882-20759771 FORWARDhighly similar to ( 832) ASO_BRANA L-ascorbate oxidase homolog precursor (EC 1.10.3.3) (Ascorbase) - Brassica napus (Rape)highly similar to ( 699) loc_os05g40740 12005.m083761 protein pollen-specific protein NTP303 precursor, putative, expressed Cu-oxi…	0	5.24	0
35.2	not assigned.unknown	cucsa.112360.1	Transcript	no original description	0	-1.263	1.58408
26.19	misc.plastocyanin-like	cucsa.112370.1	Transcript	weakly similar to ( 108) AT2G32300 | Symbols: UCC1 | UCC1 (UCLACYANIN 1); copper ion binding / electron carrier | chr2:13722510-13723464 FORWARDvery weakly similar to (89.7) BCP_PEA Blue copper protein precursor - Pisum sativum (Garden pea)very weakly similar to ( 100) loc_os08g04370 12008.m04581 protein uclacyanin-2 precursor, putativeCu_bind_like no original description	4.63251	0	0
26.10	misc.cytochrome P450	cucsa.113360.1	Transcript	highly similar to ( 654) AT1G74110 | Symbols: CYP78A10 | CYP78A10; electron carrier/ heme binding / iron ion binding / monooxygenase/ oxygen binding | chr1:27866667-27868368 REVERSEmoderately similar to ( 476) C78A3_SOYBN Cytochrome P450 78A3 (EC 1.14.-.-) - Glycine max (Soybean)highly similar to ( 546) loc_os07g41240 12007.m08360 protein cytochrome P450 78A4, putative, expressed p450 CypX no ori…	0	5.717	0
27.3.24	RNA.regulation of transcription.MADS box transcription factor family	cucsa.113420.1	Transcript	moderately similar to ( 210) AT5G15800 | Symbols: SEP1, AGL2 | SEP1 (SEPALLATA1); DNA binding / transcription factor | chr5:5151594-5153767 REVERSEmoderately similar to ( 221) CMB1_DIACA MADS-box protein CMB1 - Dianthus caryophyllus (Carnation) (Clove pink)moderately similar to ( 208) loc_os09g32948 12009.m06382 protein MADS-box transcription factor 8, putative, expressed MADS_MEF2_like MADS MADS…	0	2.71	0
20.2.99	stress.abiotic.unspecified	cucsa.115410.1	Transcript	weakly similar to ( 149) AT1G29140 | Symbols: | pollen Ole e 1 allergen and extensin family protein | chr1:10179029-10179811 FORWARDweakly similar to ( 164) OLEE1_BETVE Olee1-like protein precursor - Betula verrucosa (White birch) (Betula pendula)weakly similar to ( 120) loc_os06g36240 12006.m08161 protein pollen allergen Phl p 11, putative, expressedPollen_Ole_e_I no original description	0	6.596	0
35.2	not assigned.unknown	cucsa.116470.1	Transcript	no original description	-5.12891	-5.176	0
31.1	cell.organisation	cucsa.116730.1	Transcript	moderately similar to ( 201) AT4G29340 | Symbols: PRF4 | PRF4 (PROFILIN 4); actin binding | chr4:14447718-14448467 FORWARDmoderately similar to ( 209) PROF_BETVE Profilin (Pollen allergen Bet v 2) (Bet v II) - Betula verrucosa (White birch) (Betula pendula)weakly similar to ( 194) loc_os10g17680 12010.m04853 protein profilin A, putative, expressed Profilin PROF PROF no original description	0	3.518	0
27.3.12	RNA.regulation of transcription.C3H zinc finger family	cucsa.116850.1	Transcript	moderately similar to ( 335) AT2G19810 | Symbols: | zinc finger (CCCH-type) family protein | chr2:8550419-8551498 FORWARDmoderately similar to ( 308) loc_os01g09620 12001.m42903 protein nucleic acid binding protein, putative, expressed no original description	0	-0.869	0
35.2	not assigned.unknown	cucsa.118670.1	Transcript	weakly similar to ( 196) AT3G53010 | Symbols: | FUNCTIONS IN: molecular_function unknown; INVOLVED IN: biological_process unknown; LOCATED IN: endomembrane system; CONTAINS InterPro DOMAIN/s: Protein of unknown function DUF303, acetylesterase putative (InterPro:IPR005181); BEST Arabidopsis thaliana protein match is: hydrolase (TAIR:AT4G34215.2); Has 199 Blast hits to 199 proteins in 58 species: A…	0	13.175	-13.1035
27.3.99	RNA.regulation of transcription.unclassified	cucsa.118720.1	Transcript	moderately similar to ( 275) AT3G12700 | Symbols: | aspartyl protease family protein | chr3:4037136-4038387 FORWARDmoderately similar to ( 223) loc_os05g48330 12005.m08904 protein pepsin A, putative, expressed no original description	0	2.269	0
35.2	not assigned.unknown	cucsa.120980.1	Transcript	no original description	8.50072	0	0
10.6.3	cell wall.degradation.pectate lyases and polygalacturonases	cucsa.124080.1	Transcript	moderately similar to ( 370) AT3G07820 | Symbols: | polygalacturonase 3 (PGA3) / pectinase | chr3:2496597-2498028 REVERSEmoderately similar to ( 398) PGLR_TOBAC Polygalacturonase precursor (EC 3.2.1.15) (PG) (Pectinase) - Nicotiana tabacum (Common tobacco)moderately similar to ( 280) loc_os06g35370 12006.m08074 protein exopolygalacturonase precursor, putative, expressedGlyco_hydro_28 PGU1 no orig…	0	12.198	0
34.19.1	transport.Major Intrinsic Proteins.PIP	cucsa.124350.1	Transcript	moderately similar to ( 429) AT2G37170 | Symbols: PIP2B, PIP2;2 | PIP2B (PLASMA MEMBRANE INTRINSIC PROTEIN 2); water channel | chr2:15613624-15614791 REVERSEmoderately similar to ( 404) PIP22_ORYSA Probable aquaporin PIP2.2 (Plasma membrane intrinsic protein 2.2) (OsPIP2.2) - Oryza sativa (Rice)moderately similar to ( 404) loc_os02g41860 12002.m33784 protein aquaporin PIP2.2, putative, expressed …	0	-2.328	0
26.2	misc.UDP glucosyl and glucoronyl transferases	cucsa.124930.1	Transcript	highly similar to ( 533) AT3G53150 | Symbols: UGT73D1 | UGT73D1 (UDP-glucosyl transferase 73D1); UDP-glycosyltransferase/ transferase, transferring hexosyl groups | chr3:19697736-19699259 REVERSEweakly similar to ( 139) ZOX_PHAVU Zeatin O-xylosyltransferase (EC 2.4.2.40) (Zeatin O-beta-D-xylosyltransferase) - Phaseolus vulgaris (Kidney bean) (French bean)moderately similar to ( 420) loc_os01g0811…	0	-2.302	0
29.5.5	protein.degradation.serine protease	cucsa.126440.1	Transcript	highly similar to ( 649) AT1G11080 | Symbols: scpl31 | scpl31 (serine carboxypeptidase-like 31); serine-type carboxypeptidase | chr1:3694917-3697759 REVERSEmoderately similar to ( 394) CBP2_WHEAT Serine carboxypeptidase 2 (EC 3.4.16.6) (Serine carboxypeptidase II) (Carboxypeptidase D) (CPDW-II) (CP-WII) [Contains: Serine carboxypeptidase 2 chain A (Serine carboxypeptidase II chain A); Serine carb…	0	1.194	0
33.99	development.unspecified	cucsa.126450.1	Transcript	moderately similar to ( 253) AT1G61110 | Symbols: anac025 | anac025 (Arabidopsis NAC domain containing protein 25); transcription factor | chr1:22516730-22518055 FORWARDmoderately similar to ( 224) NAC68_ORYSA NAC domain-containing protein 68 (ONAC068) - Oryza sativa (Rice)moderately similar to ( 234) loc_os07g37920 12007.m08041 protein NAM-like protein, putative, expressedNAM no original descrip…	0	2.54	-2.6385
27.2	RNA.transcription	cucsa.127980.1	Transcript	weakly similar to ( 177) AT3G52090 | Symbols: ATRPB13.6, NRPB11, NRPD11, NRPE11 | NRPB11; DNA binding / DNA-directed RNA polymerase | chr3:19318069-19318998 REVERSEweakly similar to ( 166) loc_os07g07610 12007.m05220 protein DNA-directed RNA polymerase II subunit J, putative, expressed no original description	0	2.688	0
35.2	not assigned.unknown	cucsa.129610.1	Transcript	no original description	0	6.383	0
35.2	not assigned.unknown	cucsa.132160.1	Transcript	weakly similar to ( 123) AT5G20190 | Symbols: | binding | chr5:6814093-6815171 FORWARDweakly similar to ( 115) loc_os06g40440 12006.m08580 protein expressed protein no original description	3.64153	0	0
29.5.11.4.2	protein.degradation.ubiquitin.E3.RING	cucsa.132720.1	Transcript	weakly similar to ( 125) AT2G15580 | Symbols: | zinc finger (C3HC4-type RING finger) family protein | chr2:6797687-6798815 FORWARDvery weakly similar to (83.6) loc_os02g55480 12002.m77860 protein protein binding protein, putative, expressed no original description	0	-1.033	0
35.2	not assigned.unknown	cucsa.133090.1	Transcript	weakly similar to ( 155) AT3G04620 | Symbols: | nucleic acid binding | chr3:1255660-1256739 REVERSEweakly similar to ( 140) loc_os06g40040 12006.m091733 protein expressed protein no original description	15.8888	0	0
35.2	not assigned.unknown	cucsa.134290.1	Transcript	no original description	5.62995	0	3.73662
30.2.11	signalling.receptor kinases.leucine rich repeat XI	cucsa.134700.1	Transcript	nearly identical (1368) AT4G20140 | Symbols: GSO1 | GSO1 (GASSHO1); ATP binding / protein binding / protein kinase/ protein serine/threonine kinase/ protein tyrosine kinase | chr4:10884220-10888045 FORWARDhighly similar to ( 518) RPK1_IPONI Receptor-like protein kinase precursor (EC 2.7.11.1) - Ipomoea nil (Japanese morning glory) (Pharbitis nil)nearly identical (1080) loc_os07g31500 12007.m07419…	0	2.879	0
34.16	transport.ABC transporters and multidrug resistance systems	cucsa.139230.1	Transcript	nearly identical (1844) AT2G29940 | Symbols: PDR3, ATPDR3 | PDR3 (PLEIOTROPIC DRUG RESISTANCE 3); ATPase, coupled to transmembrane movement of substances | chr2:12760139-12766455 FORWARDnearly identical (1708) PDR13_ORYSA Pleiotropic drug resistance protein 13 - Oryza sativa (Rice)nearly identical (1361) loc_os01g42410 12001.m10506 protein PDR5-like ABC transporter, putative, expressed ABC_PDR_do…	0	2.906	0
30.2.11	signalling.receptor kinases.leucine rich repeat XI	cucsa.140680.1	Transcript	nearly identical (1211) AT4G28650 | Symbols: | leucine-rich repeat transmembrane protein kinase, putative | chr4:14144155-14147276 REVERSEmoderately similar to ( 438) RPK1_IPONI Receptor-like protein kinase precursor (EC 2.7.11.1) - Ipomoea nil (Japanese morning glory) (Pharbitis nil)nearly identical (1084) loc_os02g02140 12002.m05564 protein receptor protein kinase CLAVATA1 precursor, putative, …	0	1.048	0
20.2.99	stress.abiotic.unspecified	cucsa.141950.1	Transcript	weakly similar to ( 152) AT1G29140 | Symbols: | pollen Ole e 1 allergen and extensin family protein | chr1:10179029-10179811 FORWARDweakly similar to ( 164) OLEE1_BETVE Olee1-like protein precursor - Betula verrucosa (White birch) (Betula pendula)weakly similar to ( 119) loc_os06g36240 12006.m08161 protein pollen allergen Phl p 11, putative, expressedPollen_Ole_e_I no original description	0	6.323	0
10.8.1	cell wall.pectin*esterases.PME	cucsa.142040.1	Transcript	moderately similar to ( 325) AT5G07430 | Symbols: | pectinesterase family protein | chr5:2352549-2354069 FORWARDweakly similar to ( 162) PME3_PHAVU Pectinesterase-3 precursor (EC 3.1.1.11) (Pectin methylesterase 3) (PE 3) - Phaseolus vulgaris (Kidney bean) (French bean)moderately similar to ( 263) loc_os12g37660 12012.m07551 protein pectinesterase precursor, putative, expressedPectinesterase PemB…	0	2.232	0
26.19	misc.plastocyanin-like	cucsa.142760.1	Transcript	weakly similar to ( 148) AT2G27035 | Symbols: | plastocyanin-like domain-containing protein | chr2:11535670-11536251 FORWARD no original description	0	14.863	0
34.13	transport.peptides and oligopeptides	cucsa.142980.1	Transcript	highly similar to ( 710) AT5G19640 | Symbols: | proton-dependent oligopeptide transport (POT) family protein | chr5:6636460-6638590 FORWARDhighly similar to ( 564) loc_os02g48570 12002.m09891 protein peptide transporter PTR2, putative, expressed PTR2 PTR2 no original description	0	11.746	0
34.12	transport.metal	cucsa.146650.1	Transcript	very weakly similar to (97.1) AT5G59030 | Symbols: COPT1 | COPT1 (copper transporter 1); copper ion transmembrane transporter | chr5:23833945-23834457 REVERSE no original description	0	-2.312	3.00477
10.6.1	cell wall.degradation.cellulases and beta -1,4-glucanases	cucsa.146880.1	Transcript	highly similar to ( 911) AT3G47000 | Symbols: | glycosyl hydrolase family 3 protein | chr3:17313811-17316539 REVERSEhighly similar to ( 827) loc_os05g37700 12005.m07949 protein periplasmic beta-glucosidase precursor, putative, expressedBglX Glyco_hydro_3 Glyco_hydro_3_C no original description	0	1.355	0
29.2.1.2.2.80	protein.synthesis.ribosomal protein.eukaryotic.60S subunit.P0	cucsa.147000.1	Transcript	moderately similar to ( 412) AT3G09200 | Symbols: | 60S acidic ribosomal protein P0 (RPP0B) | chr3:2823364-2825020 REVERSEmoderately similar to ( 403) RLA0_SOYBN 60S acidic ribosomal protein P0 - Glycine max (Soybean)moderately similar to ( 375) loc_os11g04070 12011.m04602 protein 60S acidic ribosomal protein P0, putative, expressed rplP0 Ribosomal_L10 no original description	0	4.787	0
29.5.11.1	protein.degradation.ubiquitin.ubiquitin	cucsa.148380.1	Transcript	moderately similar to ( 209) AT2G32350 | Symbols: | FUNCTIONS IN: molecular_function unknown; INVOLVED IN: protein modification process; LOCATED IN: cellular_component unknown; EXPRESSED IN: flower; EXPRESSED DURING: petal differentiation and expansion stage; CONTAINS InterPro DOMAIN/s: Ubiquitin (InterPro:IPR000626); BEST Arabidopsis thaliana protein match is: ubiquitin family protein (TAIR:AT4G…	6.01518	6.981	0
27.3.22	RNA.regulation of transcription.HB,Homeobox transcription factor family	cucsa.148830.1	Transcript	moderately similar to ( 283) AT1G62360 | Symbols: STM, BUM1, SHL, WAM1, BUM, WAM | STM (SHOOT MERISTEMLESS); transcription factor | chr1:23058796-23061722 REVERSEmoderately similar to ( 298) HSBH1_SOYBN Homeobox protein SBH1 - Glycine max (Soybean)moderately similar to ( 234) loc_os03g51690 12003.m35624 protein homeobox protein OSH1, putative, expressed no original description	0	1.034	0
16.2	secondary metabolism.phenylpropanoids	cucsa.148920.1	Transcript	weakly similar to ( 186) AT4G35160 | Symbols: | O-methyltransferase family 2 protein | chr4:16730989-16732808 REVERSEmoderately similar to ( 297) 7OMT9_MEDSA Isoflavone-7-O-methyltransferase 9 (EC 2.1.1.150) (Isoflavone-O-methyltransferase 9) (7 IOMT-9) - Medicago sativa (Alfalfa)moderately similar to ( 281) loc_os01g54969 12001.m150953 protein O-methyltransferase ZRP4, putative Methyltransf_2 no…	0	-2.853	0
26.10	misc.cytochrome P450	cucsa.149540.1	Transcript	moderately similar to ( 405) AT5G07990 | Symbols: TT7, CYP75B1, D501 | TT7 (TRANSPARENT TESTA 7); flavonoid 3'-monooxygenase/ oxygen binding | chr5:2560437-2562859 FORWARDmoderately similar to ( 392) F3PH_PETHY Flavonoid 3'-monooxygenase (EC 1.14.13.21) (Flavonoid 3'-hydroxylase) (Cytochrome P450 75B2) - Petunia hybrida (Petunia)highly similar to ( 715) loc_os09g26960 12009.m05848 protein flavono…	0	0	1.92454
31.1	cell.organisation	cucsa.149870.1	Transcript	weakly similar to ( 108) loc_os08g08230 12008.m04958 protein kinesin-like protein, putative, expressed no original description	0	3.857	0
26.7	misc.oxidases - copper, flavone etc	cucsa.152590.1	Transcript	highly similar to ( 860) AT1G55570 | Symbols: sks12 | sks12 (SKU5 Similar 12); copper ion binding / oxidoreductase | chr1:20757882-20759771 FORWARDhighly similar to ( 838) ASO_BRANA L-ascorbate oxidase homolog precursor (EC 1.10.3.3) (Ascorbase) - Brassica napus (Rape)highly similar to ( 697) loc_os05g40740 12005.m083761 protein pollen-specific protein NTP303 precursor, putative, expressed Cu-oxi…	0	7.691	-7.44167
26.7	misc.oxidases - copper, flavone etc	cucsa.152620.1	Transcript	highly similar to ( 852) AT1G55570 | Symbols: sks12 | sks12 (SKU5 Similar 12); copper ion binding / oxidoreductase | chr1:20757882-20759771 FORWARDhighly similar to ( 846) ASO_BRANA L-ascorbate oxidase homolog precursor (EC 1.10.3.3) (Ascorbase) - Brassica napus (Rape)highly similar to ( 701) loc_os05g40740 12005.m083761 protein pollen-specific protein NTP303 precursor, putative, expressed Cu-oxi…	0	6.654	0
26.7	misc.oxidases - copper, flavone etc	cucsa.152630.1	Transcript	highly similar to ( 854) AT1G55570 | Symbols: sks12 | sks12 (SKU5 Similar 12); copper ion binding / oxidoreductase | chr1:20757882-20759771 FORWARDhighly similar to ( 846) ASO_BRANA L-ascorbate oxidase homolog precursor (EC 1.10.3.3) (Ascorbase) - Brassica napus (Rape)highly similar to ( 697) loc_os05g40740 12005.m083761 protein pollen-specific protein NTP303 precursor, putative, expressed Cu-oxi…	0	13.727	-13.6553
26.12	misc.peroxidases	cucsa.153430.1	Transcript	moderately similar to ( 315) AT5G06720 | Symbols: | peroxidase, putative | chr5:2077567-2078857 REVERSEmoderately similar to ( 327) PER2_CUCSA Peroxidase 2 (EC 1.11.1.7) (CUP2) (Fragment) - Cucumis sativus (Cucumber)moderately similar to ( 310) loc_os03g13200 12003.m06766 protein peroxidase 53 precursor, putative, expressedsecretory_peroxidase plant_peroxidase peroxidase ascorbate_peroxidase no o…	0	-1.048	0
3.2.2	minor CHO metabolism.trehalose.TPP	cucsa.154490.1	Transcript	moderately similar to ( 419) AT1G35910 | Symbols: | trehalose-6-phosphate phosphatase, putative | chr1:13363200-13364965 REVERSEmoderately similar to ( 409) loc_os02g51680 12002.m10199 protein expressed protein Trehalose_PPase OtsB no original description	0	1.754	0
33.99	development.unspecified	cucsa.157120.1	Transcript	moderately similar to ( 268) AT5G50790 | Symbols: | nodulin MtN3 family protein | chr5:20656461-20657827 REVERSEmoderately similar to ( 261) loc_os11g31190 12011.m07024 protein mtN3-like protein, putative, expressed MtN3_slv no original description	0	4.534	0
16.2	secondary metabolism.phenylpropanoids	cucsa.157160.1	Transcript	highly similar to ( 658) AT5G41040 | Symbols: | transferase family protein | chr5:16431582-16433086 FORWARDmoderately similar to ( 242) HCBT2_DIACA Anthranilate N-benzoyltransferase protein 2 (EC 2.3.1.144) (Anthranilate N-hydroxycinnamoyl/benzoyltransferase 2) - Dianthus caryophyllus (Carnation) (Clove pink)highly similar to ( 587) loc_os11g31090 12011.m07014 protein transferase, putative, expre…	0	2.285	0
29.2.1.2.2.34	protein.synthesis.ribosomal protein.eukaryotic.60S subunit.L34	cucsa.158350.1	Transcript	weakly similar to ( 198) AT5G39785 | Symbols: | structural constituent of ribosome | chr5:15929257-15932215 FORWARDweakly similar to ( 166) loc_os09g24700 12009.m05624 protein expressed proteinDUF1666 no original description	0	-2.329	0
34.16	transport.ABC transporters and multidrug resistance systems	cucsa.158700.1	Transcript	nearly identical (1691) AT3G28345 | Symbols: | ABC transporter family protein | chr3:10593921-10598775 REVERSEnearly identical (1577) MDR_ORYSA Putative multidrug resistance protein (P-glycoprotein) - Oryza sativa (Rice)nearly identical (1577) loc_os02g09720 12002.m06269 protein multidrug resistance protein 13, putative, expressed ABC_MTABC3_MDL1_MDL2 MdlB SunT ABCC_MsbA PRK11176 ABCC_ATM1_transp…	0	-1.063	0
27.3.22	RNA.regulation of transcription.HB,Homeobox transcription factor family	cucsa.159020.1	Transcript	moderately similar to ( 210) AT3G01470 | Symbols: ATHB-1, ATHB1, HD-ZIP-1, HAT5 | ATHB-1 (ARABIDOPSIS THALIANA HOMEOBOX 1); DNA binding / protein homodimerization/ sequence-specific DNA binding / transcription activator/ transcription factor | chr3:182648-184034 REVERSEweakly similar to ( 153) loc_os02g49700 12002.m33448 protein homeodomain leucine zipper protein CPHB-5, putative, expressed no or…	0	1.346	0
17.6.3	hormone metabolism.gibberelin.induced-regulated-responsive-activated	cucsa.159850.1	Transcript	very weakly similar to (81.3) AT4G09600 | Symbols: GASA3 | GASA3 (GAST1 PROTEIN HOMOLOG 3) | chr4:6073014-6073516 REVERSEGASA no original description	0	-3.109	0
27.3.6	RNA.regulation of transcription.bHLH,Basic Helix-Loop-Helix family	cucsa.160250.1	Transcript	moderately similar to ( 247) AT1G72210 | Symbols: | basic helix-loop-helix (bHLH) family protein (bHLH096) | chr1:27180066-27182268 FORWARDmoderately similar to ( 235) loc_os03g08930 12003.m35054 protein helix-loop-helix-like protein, putative, expressed no original description	0	-1.144	0
34.99	transport.misc	cucsa.160900.1	Transcript	highly similar to ( 615) AT1G58340 | Symbols: ZF14 | ZF14; antiporter/ drug transporter/ transporter | chr1:21653162-21655117 FORWARDmoderately similar to ( 479) loc_os03g12790 12003.m06727 protein antiporter/ drug transporter/ transporter, putative, expressed NorM PRK01766 MatE PRK00187 no original description	0	1.533	0
27.3.35	RNA.regulation of transcription.bZIP transcription factor family	cucsa.160930.1	Transcript	weakly similar to ( 164) AT1G58330 | Symbols: ZW2 | ZW2 | chr1:21641150-21641827 FORWARDvery weakly similar to (80.9) TGA21_TOBAC TGACG-sequence-specific DNA-binding protein TGA-2.1 (TGA2.1) - Nicotiana tabacum (Common tobacco)very weakly similar to (88.6) loc_os01g06560 12001.m07286 protein tumor-related protein, putative, expressed no original description	0	-1.142	0
27.3.99	RNA.regulation of transcription.unclassified	cucsa.160930.1	Transcript	weakly similar to ( 164) AT1G58330 | Symbols: ZW2 | ZW2 | chr1:21641150-21641827 FORWARDvery weakly similar to (80.9) TGA21_TOBAC TGACG-sequence-specific DNA-binding protein TGA-2.1 (TGA2.1) - Nicotiana tabacum (Common tobacco)very weakly similar to (88.6) loc_os01g06560 12001.m07286 protein tumor-related protein, putative, expressed no original description	0	-1.142	0
35.2	not assigned.unknown	cucsa.161220.1	Transcript	weakly similar to ( 130) AT2G25770 | Symbols: | unknown protein | chr2:10992987-10993490 FORWARDvery weakly similar to (89.0) loc_os01g52570 12001.m11430 protein lachrymatory-factor synthase precursor, putative, expressed no original description	0	2.776	0
34.1	transport.p- and v-ATPases	cucsa.161790.1	Transcript	nearly identical (1579) AT2G24520 | Symbols: AHA5 | AHA5 (Arabidopsis H(+)-ATPase 5); ATPase | chr2:10415522-10419730 FORWARDnearly identical (1611) PMA4_NICPL Plasma membrane ATPase 4 (EC 3.6.3.6) (Proton pump 4) - Nicotiana plumbaginifolia (Leadwort-leaved tobacco)nearly identical (1570) loc_os04g56160 12004.m101441 protein plasma membrane ATPase, putative, expressed MgtA PRK10517 ZntA E1-E2_AT…	1.85443	2.174	0
34.5	transport.ammonium	cucsa.162170.1	Transcript	moderately similar to ( 465) AT2G38290 | Symbols: ATAMT2, AMT2;1 | ATAMT2 (AMMONIUM TRANSPORTER 2); ammonium transmembrane transporter/ high affinity secondary active ammonium transmembrane transporter | chr2:16039672-16042291 REVERSEhighly similar to ( 510) loc_os01g65000 12001.m12614 protein ammonium transporter 2, putative, expressed AmtB Ammonium_transp PRK10666 no original description	0	-4.812	0
31.1	cell.organisation	cucsa.166390.1	Transcript	moderately similar to ( 318) AT3G61060 | Symbols: AtPP2-A13 | AtPP2-A13 (Arabidopsis thaliana phloem protein 2-A13); carbohydrate binding | chr3:22603166-22604336 FORWARDmoderately similar to ( 304) loc_os04g48270 12004.m35429 protein ATPP2-A13, putative, expressed no original description	0	0	1.40177
16.4.1	secondary metabolism.N misc.alkaloid-like	cucsa.166720.1	Transcript	highly similar to ( 570) AT2G20340 | Symbols: | tyrosine decarboxylase, putative | chr2:8779804-8782490 FORWARDhighly similar to ( 640) TYDC4_PETCR Tyrosine decarboxylase 4 (EC 4.1.1.25) - Petroselinum crispum (Parsley) (Petroselinum hortense)highly similar to ( 570) loc_os07g25590 12007.m06837 protein tyrosine decarboxylase 1, putative, expressed Pyridoxal_deC GadB no original description	0	4.392	0
31.1	cell.organisation	cucsa.167470.1	Transcript	very weakly similar to (87.0) loc_os01g06500 12001.m07280 protein lectin-like protein, putative, expressed no original description	0	2.211	0
29.4	protein.postranslational modification	cucsa.170140.1	Transcript	moderately similar to ( 442) AT5G63650 | Symbols: SNRK2-5, SNRK2.5, SRK2H | SNRK2.5 (SNF1-RELATED PROTEIN KINASE 2.5); kinase | chr5:25481631-25483495 REVERSEmoderately similar to ( 435) SAPK7_ORYSA Serine/threonine-protein kinase SAPK7 (EC 2.7.11.1) (Osmotic stress/abscisic acid-activated protein kinase 7) - Oryza sativa (Rice)moderately similar to ( 435) loc_os04g35240 12004.m08614 protein seri…	0	12.103	0
35.2	not assigned.unknown	cucsa.170430.1	Transcript	no original description	0	-2.747	0
28.1.1.4	DNA.synthesis/chromatin structure.retrotransposon/transposase.hat-like transposase	cucsa.173610.1	Transcript	very weakly similar to (84.3) loc_os03g28950 12003.m08165 protein transposon protein, putative, unclassified no original description	0	12.106	-12.0336
35.2	not assigned.unknown	cucsa.173620.1	Transcript	no original description	0	6.906	-5.79298
35.2	not assigned.unknown	cucsa.174540.1	Transcript	no original description	0	1.351	0
27.3.11	RNA.regulation of transcription.C2H2 zinc finger family	cucsa.175700.1	Transcript	very weakly similar to (87.0) AT2G37740 | Symbols: ATZFP10, ZFP10 | ZFP10 (ZINC-FINGER PROTEIN 10); nucleic acid binding / transcription factor/ zinc ion binding | chr2:15827706-15828620 REVERSEweakly similar to ( 102) loc_os07g01180 12007.m04599 protein zinc finger, C2H2 type family protein no original description	0	-3.393	0
30.1	signalling.in sugar and nutrient physiology	cucsa.175980.1	Transcript	weakly similar to ( 160) AT5G52390 | Symbols: | photoassimilate-responsive protein, putative | chr5:21264281-21265173 REVERSEPAR1 no original description	0	-1.561	0
35.2	not assigned.unknown	cucsa.176010.1	Transcript	moderately similar to ( 203) AT2G37970 | Symbols: SOUL-1 | SOUL-1; binding | chr2:15891027-15891704 FORWARDweakly similar to ( 179) loc_os01g63210 12001.m12438 protein expressed proteinSOUL no original description	0	-1.434	1.48012
16.2	secondary metabolism.phenylpropanoids	cucsa.176150.1	Transcript	highly similar to ( 595) AT2G39980 | Symbols: | transferase family protein | chr2:16688437-16689885 REVERSEweakly similar to ( 114) HCBT1_DIACA Anthranilate N-benzoyltransferase protein 1 (EC 2.3.1.144) (Anthranilate N-hydroxycinnamoyl/benzoyltransferase 1) - Dianthus caryophyllus (Carnation) (Clove pink)moderately similar to ( 459) loc_os01g63480 12001.m12464 protein AER, putative, expressedTran…	0	-1.129	0
34.12	transport.metal	cucsa.177590.1	Transcript	highly similar to ( 737) AT1G80830 | Symbols: NRAMP1, PMIT1, ATNRAMP1 | NRAMP1 (NATURAL RESISTANCE-ASSOCIATED MACROPHAGE PROTEIN 1); inorganic anion transmembrane transporter/ manganese ion transmembrane transporter/ metal ion transmembrane transporter | chr1:30373066-30375644 REVERSEhighly similar to ( 714) loc_os06g46310 12006.m32148 protein metal transporter Nramp6, putative, expressed PRK0070…	0	2.085	0
17.2.2	hormone metabolism.auxin.signal transduction	cucsa.178520.1	Transcript	weakly similar to ( 183) AT5G57090 | Symbols: EIR1, WAV6, ATPIN2, PIN2, AGR, AGR1 | EIR1 (ETHYLENE INSENSITIVE ROOT 1); auxin efflux transmembrane transporter/ auxin:hydrogen symporter/ transporter | chr5:23100765-23104456 FORWARDweakly similar to ( 177) PIN1B_ORYSA Probable auxin efflux carrier component 1b (OsPIN1b) - Oryza sativa (Rice)weakly similar to ( 182) loc_os12g04000 12012.m26703 prote…	0	-3.124	0
16.2	secondary metabolism.phenylpropanoids	cucsa.181240.1	Transcript	weakly similar to ( 175) AT4G35160 | Symbols: | O-methyltransferase family 2 protein | chr4:16730989-16732808 REVERSEmoderately similar to ( 240) 7OMT9_MEDSA Isoflavone-7-O-methyltransferase 9 (EC 2.1.1.150) (Isoflavone-O-methyltransferase 9) (7 IOMT-9) - Medicago sativa (Alfalfa)moderately similar to ( 246) loc_os01g54969 12001.m150953 protein O-methyltransferase ZRP4, putative Methyltransf_2 no…	0	-2.159	0
10.8.1	cell wall.pectin*esterases.PME	cucsa.181720.1	Transcript	highly similar to ( 637) AT5G27870 | Symbols: | pectinesterase family protein | chr5:9878991-9881806 REVERSEmoderately similar to ( 466) PME_MEDSA Pectinesterase precursor (EC 3.1.1.11) (Pectin methylesterase) (PE) (P65) - Medicago sativa (Alfalfa)highly similar to ( 550) loc_os03g18860 12003.m07306 protein pectinesterase U1 precursor, putative, expressedPectinesterase PemB PMEI PRK10531 no origi…	0	15.137	-7.45612
20.1.1	stress.biotic.respiratory burst	cucsa.181960.1	Transcript	nearly identical (1186) AT1G09090 | Symbols: ATRBOHB | ATRBOHB (respiratory burst oxidase homolog B); FAD binding / calcium ion binding / electron carrier/ iron ion binding / oxidoreductase/ oxidoreductase, acting on NADH or NADPH, with oxygen as acceptor / peroxidase | chr1:2932743-2935590 FORWARDnearly identical (1201) loc_os11g33120 12011.m080015 protein respiratory burst oxidase protein D, pu…	0	1.661	0
35.2	not assigned.unknown	cucsa.184780.1	Transcript	no original description	0	-1.585	0
26.7	misc.oxidases - copper, flavone etc	cucsa.185490.1	Transcript	highly similar to ( 690) AT1G31710 | Symbols: | copper amine oxidase, putative | chr1:11349855-11355339 FORWARDhighly similar to ( 669) AMO_PEA Amine oxidase [copper-containing] precursor (EC 1.4.3.6) - Pisum sativum (Garden pea)highly similar to ( 598) loc_os06g23114 12006.m06963 protein amine oxidase precursor, putative, expressed Cu_amine_oxid tynA TynA Cu_amine_oxidN3 no original description	0	-1.738	0
31.3	cell.cycle	cucsa.193120.1	Transcript	moderately similar to ( 340) AT5G51330 | Symbols: SWI1, DYAD | SWI1 (SWITCH1); phospholipase C | chr5:20858752-20861680 REVERSEmoderately similar to ( 233) loc_os03g44760 12003.m101422 protein SWI1, putative, expressed no original description	0	3.955	0
34.19.3	transport.Major Intrinsic Proteins.NIP	cucsa.193190.1	Transcript	moderately similar to ( 304) AT4G10380 | Symbols: NIP5;1, NLM6, NLM8 | NIP5;1; arsenite transmembrane transporter/ boron transporter/ water channel | chr4:6431530-6434510 REVERSEweakly similar to ( 172) LSI1_ORYSA Silicon transporter LSI1 (Low silicon protein 1) - Oryza sativa (Rice)moderately similar to ( 277) loc_os10g36924 12010.m06495 protein aquaporin NIP5.1, putative, expressed MIP MIP GlpF…	0	-1.681	0
35.2	not assigned.unknown	cucsa.195800.1	Transcript	moderately similar to ( 236) AT2G42610 | Symbols: LSH10 | LSH10 (LIGHT SENSITIVE HYPOCOTYLS 10) | chr2:17748005-17748538 FORWARDweakly similar to ( 183) loc_os01g61310 12001.m12257 protein conserved hypothetical proteinDUF640 no original description	0	-2.276	1.76588
30.2.11	signalling.receptor kinases.leucine rich repeat XI	cucsa.196690.1	Transcript	nearly identical (1001) AT5G56040 | Symbols: | leucine-rich repeat protein kinase, putative | chr5:22695050-22698410 FORWARDmoderately similar to ( 387) PSKR_DAUCA Phytosulfokine receptor precursor (EC 2.7.11.1) (Phytosulfokine LRR receptor kinase) - Daucus carota (Carrot)nearly identical (1042) loc_os01g07560 12001.m07382 protein receptor-like protein kinase precursor, putative, expressed Pkinas…	0	1.039	0
35.2	not assigned.unknown	cucsa.197220.1	Transcript	no original description	0	0	1.37631
27.3.8	RNA.regulation of transcription.C2C2(Zn) DOF zinc finger family	cucsa.197750.1	Transcript	moderately similar to ( 285) AT3G47500 | Symbols: CDF3 | CDF3 (CYCLING DOF FACTOR 3); DNA binding / protein binding / transcription factor | chr3:17504276-17505964 REVERSEvery weakly similar to (99.4) PBF_MAIZE Dof zinc finger protein PBF (Prolamin box-binding factor) - Zea mays (Maize)moderately similar to ( 216) loc_os03g07360 12003.m06250 protein expressed proteinzf-Dof no original description	0	-1.093	0
10.1.4	cell wall.precursor synthesis.UGD	cucsa.198120.1	Transcript	highly similar to ( 890) AT5G15490 | Symbols: | UDP-glucose 6-dehydrogenase, putative | chr5:5027872-5029314 REVERSEhighly similar to ( 897) UGDH_SOYBN UDP-glucose 6-dehydrogenase (EC 1.1.1.22) (UDP-Glc dehydrogenase) (UDP-GlcDH) (UDPGDH) - Glycine max (Soybean)highly similar to ( 885) loc_os12g25700 12012.m26903 protein UDP-glucose 6-dehydrogenase, putative, expressed Ugd UDPG_MGDP_dh_N WecC UDP…	0	0	1.3802
35.2	not assigned.unknown	cucsa.198720.1	Transcript	no original description	0	11.908	0
35.2	not assigned.unknown	cucsa.199000.1	Transcript	no original description	0	4.664	0
27.3.35	RNA.regulation of transcription.bZIP transcription factor family	cucsa.199800.1	Transcript	highly similar to ( 520) AT1G08320 | Symbols: | bZIP family transcription factor | chr1:2622113-2627451 REVERSEmoderately similar to ( 336) TGA21_TOBAC TGACG-sequence-specific DNA-binding protein TGA-2.1 (TGA2.1) - Nicotiana tabacum (Common tobacco)moderately similar to ( 414) loc_os11g05480 12011.m04745 protein TGACG-sequence-specific DNA-binding protein TGA-2.1, putative, expressed no original …	0	2.491	0
27.3.24	RNA.regulation of transcription.MADS box transcription factor family	cucsa.202790.1	Transcript	weakly similar to ( 131) AT2G45650 | Symbols: AGL6 | AGL6 (AGAMOUS-LIKE 6); DNA binding / transcription factor | chr2:18804453-18806291 FORWARDweakly similar to ( 145) MADS6_ORYSA MADS-box transcription factor 6 (OsMADS6) - Oryza sativa (Rice)weakly similar to ( 145) loc_os02g45770 12002.m09614 protein MADS-box transcription factor 6, putative, expressed MADS_MEF2_like MADS MADS MADS_SRF_like SRF…	0	1.575	0
35.2	not assigned.unknown	cucsa.205210.1	Transcript	no original description	0	-1.38	0
8.3	TCA / org transformation.carbonic anhydrases	cucsa.207000.1	Transcript	moderately similar to ( 281) AT1G08080 | Symbols: ATACA7, ACA7 | ACA7 (ALPHA CARBONIC ANHYDRASE 7); carbonate dehydratase/ zinc ion binding | chr1:2517022-2518546 REVERSEmoderately similar to ( 259) loc_os08g36630 12008.m07651 protein carbonic anhydrase precursor, putative, expressed alpha_CA_prokaryotic_like alpha_CA Cah Carb_anhydrase alpha_CA_I_II_III_XIII alpha_CA_VI_IX_XII_XIV alpha_CA_IV_XV…	0	-1.697	0
8.3	TCA / org transformation.carbonic anhydrases	cucsa.207020.1	Transcript	moderately similar to ( 283) AT1G08080 | Symbols: ATACA7, ACA7 | ACA7 (ALPHA CARBONIC ANHYDRASE 7); carbonate dehydratase/ zinc ion binding | chr1:2517022-2518546 REVERSEmoderately similar to ( 267) loc_os08g36630 12008.m07651 protein carbonic anhydrase precursor, putative, expressed alpha_CA_prokaryotic_like alpha_CA Cah Carb_anhydrase alpha_CA_VI_IX_XII_XIV alpha_CA_IV_XV_like alpha_CA_I_II_III…	0	0	3.26095
35.2	not assigned.unknown	cucsa.210180.1	Transcript	no original description	0	-3.582	0
27.3.24	RNA.regulation of transcription.MADS box transcription factor family	cucsa.212720.1	Transcript	moderately similar to ( 229) AT4G18960 | Symbols: AG | AG (AGAMOUS); DNA binding / transcription factor | chr4:10383917-10388272 FORWARDmoderately similar to ( 247) AG_PETHY Floral homeotic protein AGAMOUS (pMADS3) - Petunia hybrida (Petunia)moderately similar to ( 223) loc_os01g10504 12001.m150506 protein MADS-box transcription factor 3, putative, expressed MADS_MEF2_like MADS K-box MADS MADS_SR…	0	-3.147	2.95081
35.2	not assigned.unknown	cucsa.213240.1	Transcript	moderately similar to ( 267) AT2G27430 | Symbols: | binding | chr2:11729914-11733170 REVERSEweakly similar to ( 135) loc_os05g49810 12005.m09051 protein armadillo/beta-catenin-like repeat family protein no original description	0	-1.051	0
35.2	not assigned.unknown	cucsa.214660.1	Transcript	no original description	0	-1.237	0
34.6	transport.sulphate	cucsa.217790.1	Transcript	highly similar to ( 832) AT4G08620 | Symbols: SULTR1;1, SULTR1.2 | SULTR1;1 (SULPHATE TRANSPORTER 1;1); sulfate transmembrane transporter | chr4:5500480-5505982 FORWARDmoderately similar to ( 402) NO70_SOYBN Early nodulin 70 - Glycine max (Soybean)highly similar to ( 894) loc_os03g09970 12003.m101107 protein sulfate transporter 1.2, putative, expressed Sulfate_transp SUL1 PRK11660 STAS no origina…	0	-1.462	0
20.1	stress.biotic	cucsa.218960.1	Transcript	weakly similar to ( 192) AT2G14610 | Symbols: PR1, PR 1, ATPR1 | PR1 (PATHOGENESIS-RELATED GENE 1) | chr2:6241944-6242429 REVERSEweakly similar to ( 186) PRB1_TOBAC Basic form of pathogenesis-related protein 1 precursor (PRP 1) - Nicotiana tabacum (Common tobacco)weakly similar to ( 184) loc_os01g28500 12001.m43020 protein pathogenesis-related protein PRMS precursor, putative, expressed SCP SCP S…	0	0	2.03532
31.1	cell.organisation	cucsa.219020.1	Transcript	highly similar to ( 865) AT1G50010 | Symbols: TUA2 | TUA2; structural constituent of cytoskeleton | chr1:18517737-18519729 FORWARDhighly similar to ( 870) TBA1_PEA Tubulin alpha-1 chain - Pisum sativum (Garden pea)highly similar to ( 858) loc_os11g14220 12011.m28666 protein tubulin alpha-3 chain, putative, expressed alpha_tubulin COG5023 Tubulin_FtsZ beta_tubulin gamma_tubulin epsilon_tubulin Tub…	0	1.113	0
21.1	redox.thioredoxin	cucsa.231850.1	Transcript	weakly similar to ( 129) AT3G51030 | Symbols: ATTRX1, ATTRX H1 | ATTRX1; oxidoreductase, acting on sulfur group of donors, disulfide as acceptor | chr3:18951123-18951955 REVERSEweakly similar to ( 123) TRXH_ORYSA Thioredoxin H-type (TRX-H) (Phloem sap 13 kDa protein 1) - Oryza sativa (Rice)weakly similar to ( 123) loc_os07g08840 12007.m079626 protein thioredoxin H-type, putative, expressed TRX_fa…	0	2.521	0
35.2	not assigned.unknown	cucsa.232770.1	Transcript	no original description	0	-1.283	0
17.8.1	hormone metabolism.salicylic acid.synthesis-degradation	cucsa.234590.1	Transcript	moderately similar to ( 288) AT3G11480 | Symbols: BSMT1, ATBSMT1 | BSMT1; S-adenosylmethionine-dependent methyltransferase | chr3:3614544-3617137 FORWARDmoderately similar to ( 279) BAMT_ANTMA Benzoate carboxyl methyltransferase (EC 2.1.1.-) (S-adenosyl-L-methionine:benzoic acid carboxyl methyltransferase) - Antirrhinum majus (Garden snapdragon)moderately similar to ( 284) loc_os01g50610 12001.m1…	0	-3.332	0
20.2.99	stress.abiotic.unspecified	cucsa.234820.1	Transcript	weakly similar to ( 184) AT1G70840 | Symbols: MLP31 | MLP31 (MLP-LIKE PROTEIN 31) | chr1:26713170-26714014 REVERSEBet_v_I no original description	0	-3.374	0
35.2	not assigned.unknown	cucsa.238340.1	Transcript	no original description	0	14.337	-14.2655
35.2	not assigned.unknown	cucsa.238360.1	Transcript	no original description	0	13.409	-13.3376
27.3.35	RNA.regulation of transcription.bZIP transcription factor family	cucsa.240980.1	Transcript	weakly similar to ( 155) AT1G19490 | Symbols: | bZIP transcription factor family protein | chr1:6751953-6753959 REVERSE no original description	0	-1.017	0
35.2	not assigned.unknown	cucsa.242710.1	Transcript	no original description	0	5.622	0
29.4.1.57	protein.postranslational modification.kinase.receptor like cytoplasmatic kinase VII	cucsa.242820.1	Transcript	highly similar to ( 607) AT5G06820 | Symbols: SRF2 | SRF2 (STRUBBELIG-RECEPTOR FAMILY 2); ATP binding / kinase/ protein serine/threonine kinase | chr5:2112994-2116663 FORWARDweakly similar to ( 160) NORK_MEDTR Nodulation receptor kinase precursor (EC 2.7.11.1) (Does not make infections protein 2) (Symbiosis receptor-like kinase) (MtSYMRK) - Medicago truncatula (Barrel medic)moderately similar to …	4.84508	0	0
27.3.35	RNA.regulation of transcription.bZIP transcription factor family	cucsa.242870.1	Transcript	moderately similar to ( 412) AT5G06839 | Symbols: | bZIP family transcription factor | chr5:2120911-2126217 FORWARDmoderately similar to ( 303) HBP1B_WHEAT Transcription factor HBP-1b(c38) - Triticum aestivum (Wheat)moderately similar to ( 353) loc_os09g31390 12009.m22141 protein DNA binding protein, putative, expressed no original description	0	3.177	0
26.12	misc.peroxidases	cucsa.247030.1	Transcript	moderately similar to ( 392) AT4G16270 | Symbols: | peroxidase 40 (PER40) (P40) | chr4:9205038-9206483 FORWARDmoderately similar to ( 261) PER1_ARAHY Cationic peroxidase 1 precursor (EC 1.11.1.7) (PNPC1) - Arachis hypogaea (Peanut)moderately similar to ( 323) loc_os08g20730 12008.m06132 protein peroxidase 40 precursor, putative, expressedsecretory_peroxidase plant_peroxidase peroxidase ascorbate_…	0	7.932	0
27.3.24	RNA.regulation of transcription.MADS box transcription factor family	cucsa.248870.1	Transcript	weakly similar to ( 193) AT5G13790 | Symbols: AGL15 | AGL15 (AGAMOUS-LIKE 15); DNA binding / transcription factor | chr5:4449128-4450802 REVERSEweakly similar to ( 181) AGL15_BRANA Agamous-like MADS-box protein AGL15 - Brassica napus (Rape)weakly similar to ( 116) loc_os02g45770 12002.m09614 protein MADS-box transcription factor 6, putative, expressed MADS_MEF2_like MADS MADS MADS_SRF_like no ori…	0	1.706	0
33.99	development.unspecified	cucsa.250860.1	Transcript	moderately similar to ( 238) AT2G27550 | Symbols: ATC | ATC (ARABIDOPSIS THALIANA CENTRORADIALIS); phosphatidylethanolamine binding | chr2:11773417-11774509 FORWARDmoderately similar to ( 253) CET1_TOBAC CEN-like protein 1 - Nicotiana tabacum (Common tobacco)moderately similar to ( 244) loc_os11g05470 12011.m04744 protein RCN1 - Rice Centroradialis-like1 homogous to Arabidopsis TFL1 gene, express…	0	-2.918	0
27.3.24	RNA.regulation of transcription.MADS box transcription factor family	cucsa.251170.1	Transcript	weakly similar to ( 155) AT2G45650 | Symbols: AGL6 | AGL6 (AGAMOUS-LIKE 6); DNA binding / transcription factor | chr2:18804453-18806291 FORWARDweakly similar to ( 173) MADS6_ORYSA MADS-box transcription factor 6 (OsMADS6) - Oryza sativa (Rice)weakly similar to ( 173) loc_os02g45770 12002.m09614 protein MADS-box transcription factor 6, putative, expressed MADS_MEF2_like MADS MADS MADS_SRF_like no …	0	3.324	-1.92653
26.7	misc.oxidases - copper, flavone etc	cucsa.251640.1	Transcript	highly similar to ( 852) AT4G25240 | Symbols: SKS1 | SKS1 (SKU5 SIMILAR 1); copper ion binding / oxidoreductase | chr4:12930539-12933563 FORWARDmoderately similar to ( 451) ASO_BRANA L-ascorbate oxidase homolog precursor (EC 1.10.3.3) (Ascorbase) - Brassica napus (Rape)highly similar to ( 765) loc_os06g01490 12006.m04887 protein monocopper oxidase precursor, putative, expressed Cu-oxidase_3 Cu-ox…	0	1.772	0
35.2	not assigned.unknown	cucsa.252940.1	Transcript	no original description	0	0	3.86309
34.2	transport.sugars	cucsa.254190.1	Transcript	highly similar to ( 845) AT5G26340 | Symbols: MSS1, STP13 | MSS1; carbohydrate transmembrane transporter/ hexose:hydrogen symporter/ high-affinity hydrogen:glucose symporter/ sugar:hydrogen symporter | chr5:9243851-9246994 REVERSEhighly similar to ( 590) STC_RICCO Sugar carrier protein C - Ricinus communis (Castor bean)highly similar to ( 828) loc_os03g11900 12003.m06642 protein sugar transport p…	0	1.837	0
26.3.2	misc.gluco-, galacto- and mannosidases.beta-galactosidase	cucsa.254230.1	Transcript	highly similar to ( 974) AT5G20710 | Symbols: BGAL7 | BGAL7 (beta-galactosidase 7); beta-galactosidase | chr5:7010536-7013994 FORWARDhighly similar to ( 969) BGAL_BRAOL Beta-galactosidase precursor (EC 3.2.1.23) (Lactase) - Brassica oleracea (Wild cabbage)highly similar to ( 816) loc_os10g18400 12010.m04916 protein beta-galactosidase precursor, putative, expressed Glyco_hydro_35 LacA no original …	0	14.365	-14.2935
35.2	not assigned.unknown	cucsa.254970.1	Transcript	weakly similar to ( 104) AT3G04620 | Symbols: | nucleic acid binding | chr3:1255660-1256739 REVERSEvery weakly similar to (98.2) loc_os06g40040 12006.m091733 protein expressed protein no original description	8.30392	0	0
35.2	not assigned.unknown	cucsa.256730.1	Transcript	moderately similar to ( 337) AT1G28710 | Symbols: | unknown protein | chr1:10086850-10087766 REVERSEmoderately similar to ( 265) loc_os03g52160 12003.m10193 protein regulatory protein, putative, expressed no original description	6.60756	5.826	0
16.7	secondary metabolism.wax	cucsa.257050.1	Transcript	highly similar to ( 768) AT1G02205 | Symbols: CER1 | CER1 (ECERIFERUM 1); octadecanal decarbonylase | chr1:418818-422154 FORWARDhighly similar to ( 727) loc_os10g33250 12010.m21915 protein CER1, putative, expressedFA_hydroxylase ERG3 no original description	0	1.112	0
16.7	secondary metabolism.wax	cucsa.257060.1	Transcript	highly similar to ( 732) AT1G02205 | Symbols: CER1 | CER1 (ECERIFERUM 1); octadecanal decarbonylase | chr1:418818-422154 FORWARDhighly similar to ( 704) loc_os10g33250 12010.m21915 protein CER1, putative, expressedERG3 FA_hydroxylase no original description	0	2.704	0
26.10	misc.cytochrome P450	cucsa.257180.1	Transcript	highly similar to ( 548) AT1G05160 | Symbols: CYP88A3, ATKAO1, KAO1 | CYP88A3 (CYTOCHROME P450 88 A3); ent-kaurenoate oxidase/ oxygen binding | chr1:1487640-1489828 REVERSEmoderately similar to ( 467) KAO1_HORVU Ent-kaurenoic acid oxidase 1 (EC 1.14.13.79) (gpr5) - Hordeum vulgare (Barley)moderately similar to ( 459) loc_os06g02019 12006.m04938 protein cytochrome P450 88A1, putative, expressed Cy…	0	-1.504	0
35.2	not assigned.unknown	cucsa.259320.1	Transcript	no original description	0	-1.277	0
8.2.9	TCA / org transformation.other organic acid transformatons.cyt MDH	cucsa.259780.1	Transcript	highly similar to ( 550) AT1G04410 | Symbols: | malate dehydrogenase, cytosolic, putative | chr1:1189418-1191267 REVERSEhighly similar to ( 563) MDHC_MAIZE Malate dehydrogenase, cytoplasmic (EC 1.1.1.37) - Zea mays (Maize)highly similar to ( 558) loc_os10g33800 12010.m21921 protein malate dehydrogenase, cytoplasmic, putative, expressed MDH_cytoplasmic_cytosolic PRK05442 MDH MDH_choloroplast LDH_M…	0	1.173	0
27.3.67	RNA.regulation of transcription.putative transcription regulator	cucsa.259930.1	Transcript	weakly similar to ( 169) AT2G16485 | Symbols: | DNA binding / nucleic acid binding / protein binding / zinc ion binding | chr2:7137269-7145222 REVERSEmoderately similar to ( 207) loc_os05g34780 12005.m07708 protein retrotransposon protein, putative, Ty3-gypsy subclass, expressed no original description	0	3.649	0
35.2	not assigned.unknown	cucsa.263420.1	Transcript	no original description	0	0	1.47922
27.3.6	RNA.regulation of transcription.bHLH,Basic Helix-Loop-Helix family	cucsa.265990.1	Transcript	weakly similar to ( 168) AT2G31220 | Symbols: | basic helix-loop-helix (bHLH) family protein | chr2:13303014-13304661 FORWARDweakly similar to ( 157) loc_os04g51070 12004.m10004 protein helix-loop-helix DNA-binding domain containing protein, expressed no original description	0	1.963	0
29.5.11.1	protein.degradation.ubiquitin.ubiquitin	cucsa.266970.1	Transcript	highly similar to ( 528) AT4G02890 | Symbols: UBQ14 | UBQ14; protein binding | chr4:1278747-1279664 REVERSEweakly similar to ( 134) UBIQ_WHEAT Ubiquitin - Triticum aestivum (Wheat)highly similar to ( 530) loc_os04g53620 12004.m101663 protein polyubiquitin OUB2, putative, expressed Ubiquitin UBQ Nedd8 ubiquitin UBL no original description	0	-1.282	0
35.2	not assigned.unknown	cucsa.275350.1	Transcript	no original description	0	0	2.32902
35.2	not assigned.unknown	cucsa.277590.1	Transcript	moderately similar to ( 248) AT2G38430 | Symbols: | unknown protein | chr2:16092950-16094810 REVERSE no original description	0	2.978	0
27.3.12	RNA.regulation of transcription.C3H zinc finger family	cucsa.280660.1	Transcript	moderately similar to ( 232) AT1G68200 | Symbols: | zinc finger (CCCH-type) family protein | chr1:25562118-25563948 FORWARDweakly similar to ( 176) loc_os05g50080 12005.m09077 protein nucleic acid binding f, putative, expressed no original description	2.27098	0	0
27.3.10	RNA.regulation of transcription.C2C2(Zn) YABBY family	cucsa.284430.1	Transcript	weakly similar to ( 184) AT1G69180 | Symbols: CRC | CRC (CRABS CLAW); transcription factor | chr1:26007734-26008940 REVERSEweakly similar to ( 166) YABDL_ORYSA Protein DROOPING LEAF - Oryza sativa (Rice)weakly similar to ( 166) loc_os03g11600 12003.m06612 protein protein DROOPING LEAF, putative, expressedYABBY no original description	0	-3.573	2.9046
35.1	not assigned.no ontology	cucsa.284640.1	Transcript	highly similar to ( 546) AT5G07830 | Symbols: AtGUS2 | AtGUS2 (Arabidopsis thaliana glucuronidase 2); beta-glucuronidase | chr5:2504168-2506567 FORWARDhighly similar to ( 573) loc_os07g40740 12007.m08314 protein heparanase-like protein 3 precursor, putative, expressedGlyco_hydro_79n no original description	0	4.203	0
27.3.6	RNA.regulation of transcription.bHLH,Basic Helix-Loop-Helix family	cucsa.286080.1	Transcript	moderately similar to ( 211) AT2G16910 | Symbols: AMS | AMS (ABORTED MICROSPORES); DNA binding / transcription factor | chr2:7331721-7334077 FORWARDweakly similar to ( 121) loc_os02g02820 12002.m05632 protein helix-loop-helix DNA-binding domain containing protein, expressed no original description	3.17596	3.733	0
26.18	misc.invertase/pectin methylesterase inhibitor family protein	cucsa.286280.1	Transcript	very weakly similar to (87.0) AT1G23350 | Symbols: | invertase/pectin methylesterase inhibitor family protein | chr1:8293696-8294175 REVERSE no original description	0	7.144	0
26.10	misc.cytochrome P450	cucsa.286680.1	Transcript	moderately similar to ( 441) AT3G26330 | Symbols: CYP71B37 | CYP71B37; electron carrier/ heme binding / iron ion binding / monooxygenase/ oxygen binding | chr3:9646873-9648536 REVERSEmoderately similar to ( 404) C71A9_SOYBN Cytochrome P450 71A9 (EC 1.14.-.-) (P450 CP1) - Glycine max (Soybean)moderately similar to ( 356) loc_os03g63310 12003.m11199 protein cytochrome P450 71E1, putative, expressed…	0	-1.427	0
26.10	misc.cytochrome P450	cucsa.286690.1	Transcript	moderately similar to ( 385) AT1G13080 | Symbols: CYP71B2 | CYP71B2 (CYTOCHROME P450 71B2); electron carrier/ heme binding / iron ion binding / monooxygenase/ oxygen binding | chr1:4459493-4460807 FORWARDmoderately similar to ( 357) C71A9_SOYBN Cytochrome P450 71A9 (EC 1.14.-.-) (P450 CP1) - Glycine max (Soybean)moderately similar to ( 323) loc_os07g19210 12007.m06358 protein cytochrome P450 71E1…	0	-2.073	0
17.5.1.1	hormone metabolism.ethylene.synthesis-degradation.1-aminocyclopropane-1-carboxylate synthase	cucsa.288510.1	Transcript	highly similar to ( 599) AT4G26200 | Symbols: ACS7, ATACS7 | ACS7; 1-aminocyclopropane-1-carboxylate synthase | chr4:13275307-13276946 FORWARDmoderately similar to ( 484) 1A12_CUCMA 1-aminocyclopropane-1-carboxylate synthase CMA101 (EC 4.4.1.14) (ACC synthase) (S-adenosyl-L-methionine methylthioadenosine-lyase) - Cucurbita maxima (Pumpkin) (Winter squash)highly similar to ( 543) loc_os05g10780 12…	-2.40152	-5.041	0
27.3.25	RNA.regulation of transcription.MYB domain transcription factor family	cucsa.288590.1	Transcript	moderately similar to ( 205) AT5G65790 | Symbols: ATMYB68, MYB68 | MYB68 (MYB DOMAIN PROTEIN 68); DNA binding / transcription factor | chr5:26323035-26324385 FORWARDweakly similar to ( 163) MYB4_ORYSA Myb-related protein Myb4 (OsMyb4) (Transcription factor RLTR1) - Oryza sativa (Rice)moderately similar to ( 217) loc_os01g49160 12001.m11104 protein myb-like DNA-binding domain containing protein, e…	0	3.84	0
3.4.4	minor CHO metabolism.myo-inositol.myo inositol oxygenases	cucsa.288640.1	Transcript	moderately similar to ( 472) AT2G19800 | Symbols: MIOX2 | MIOX2 (MYO-INOSITOL OXYGENASE 2); inositol oxygenase | chr2:8531106-8533354 REVERSEmoderately similar to ( 442) MIOX_ORYSA Probable inositol oxygenase (EC 1.13.99.1) (Myo-inositol oxygenase) - Oryza sativa (Rice)moderately similar to ( 442) loc_os06g36560 12006.m32098 protein inositol oxygenase, putative, expressed DUF706 no original descr…	0	1.693	0
10.7	cell wall.modification	cucsa.292650.1	Transcript	moderately similar to ( 394) AT2G36870 | Symbols: | xyloglucan:xyloglucosyl transferase, putative / xyloglucan endotransglycosylase, putative / endo-xyloglucan transferase, putative | chr2:15472869-15474630 REVERSEweakly similar to ( 195) XTH_TOBAC Probable xyloglucan endotransglucosylase/hydrolase protein precursor (EC 2.4.1.207) - Nicotiana tabacum (Common tobacco)moderately similar to ( 358) l…	0	2.29	0
26.10	misc.cytochrome P450	cucsa.293490.1	Transcript	highly similar to ( 512) AT2G26710 | Symbols: BAS1, CYP734A1, CYP72B1 | BAS1 (PHYB ACTIVATION TAGGED SUPPRESSOR 1); oxygen binding / steroid hydroxylase | chr2:11380700-11383413 FORWARDmoderately similar to ( 239) C72A1_CATRO Cytochrome P450 72A1 (EC 1.3.3.9) (CYPLXXII) (Secologanin synthase) (SLS) - Catharanthus roseus (Rosy periwinkle) (Madagascar periwinkle)moderately similar to ( 437) loc_os0…	0	-2.086	0
29.2.1.2.2.21	protein.synthesis.ribosomal protein.eukaryotic.60S subunit.L21	cucsa.295160.1	Transcript	very weakly similar to ( 100) AT1G09690 | Symbols: | 60S ribosomal protein L21 (RPL21C) | chr1:3136407-3137430 REVERSEweakly similar to ( 112) loc_os10g32820 12010.m06118 protein 60S ribosomal protein L21, putative, expressed no original description	0	5.63	0
29.5.7	protein.degradation.metalloprotease	cucsa.298490.1	Transcript	highly similar to ( 720) AT1G17870 | Symbols: ATEGY3, EGY3 | EGY3 (ETHYLENE-DEPENDENT GRAVITROPISM-DEFICIENT AND YELLOW-GREEN-LIKE 3) | chr1:6150036-6152185 REVERSEhighly similar to ( 676) loc_os03g51920 12003.m10171 protein peptidase, M50 family, putative, expressed no original description	0	-1.148	0
17.4.1	hormone metabolism.cytokinin.synthesis-degradation	cucsa.299790.1	Transcript	highly similar to ( 665) AT5G21482 | Symbols: CKX7, ATCKX5 | CKX7 (CYTOKININ OXIDASE 7); cytokinin dehydrogenase/ oxidoreductase | chr5:7226842-7230052 FORWARDmoderately similar to ( 365) CKX1_MAIZE Cytokinin dehydrogenase 1 precursor (EC 1.5.99.12) (Cytokinin oxidase 1) (CKO 1) (COX 1) (ZmCKX1) - Zea mays (Maize)highly similar to ( 545) loc_os08g35860 12008.m07575 protein cytokinin dehydrogenase…	0	-1.211	0
34.2	transport.sugars	cucsa.302770.1	Transcript	highly similar to ( 571) AT1G11260 | Symbols: STP1, ATSTP1 | STP1 (SUGAR TRANSPORTER 1); carbohydrate transmembrane transporter/ sugar:hydrogen symporter | chr1:3777460-3780133 FORWARDhighly similar to ( 583) STC_RICCO Sugar carrier protein C - Ricinus communis (Castor bean)highly similar to ( 532) loc_os07g01560 12007.m28944 protein sugar transport protein 1, putative, expressed Sugar_tr xylE no…	0	12.208	0
16.1.4.6	secondary metabolism.isoprenoids.carotenoids.carotenoid beta ring hydroxylase	cucsa.303410.1	Transcript	moderately similar to ( 305) AT4G25700 | Symbols: BETA-OHASE 1, B1, chy1 | BETA-OHASE 1 (BETA-HYDROXYLASE 1); carotene beta-ring hydroxylase | chr4:13094965-13095866 REVERSEmoderately similar to ( 281) loc_os03g03370 12003.m34991 protein beta-carotene hydroxylase, putative, expressed no original description	0	13.42	0
26.3.5	misc.gluco-, galacto- and mannosidases.glycosyl hydrolase family 5	cucsa.303610.1	Transcript	moderately similar to ( 361) AT3G26140 | Symbols: | glycosyl hydrolase family 5 protein / cellulase family protein | chr3:9559742-9563070 REVERSEmoderately similar to ( 363) loc_os02g38260 12002.m08914 protein hydrolase, hydrolyzing O-glycosyl compounds, putative, expressed no original description	0	14.661	0
33.99	development.unspecified	cucsa.303950.1	Transcript	moderately similar to ( 235) AT4G10850 | Symbols: | nodulin MtN3 family protein | chr4:6675068-6676718 FORWARDmoderately similar to ( 263) loc_os02g19820 12002.m07224 protein expressed protein no original description	0	1.182	0
26.28	misc.GDSL-motif lipase	cucsa.304270.1	Transcript	moderately similar to ( 413) AT5G41890 | Symbols: | GDSL-motif lipase/hydrolase family protein | chr5:16764292-16766900 REVERSEweakly similar to ( 116) APG_BRANA Anter-specific proline-rich protein APG (Protein CEX) (Fragment) - Brassica napus (Rape)moderately similar to ( 284) loc_os04g48800 12004.m35433 protein anther-specific proline-rich protein APG precursor, putative, expressedSGNH_plant_li…	0	6.341	0
20.1	stress.biotic	cucsa.306480.1	Transcript	moderately similar to ( 232) AT1G20030 | Symbols: | pathogenesis-related thaumatin family protein | chr1:6945850-6947017 FORWARDmoderately similar to ( 268) TLP1_PRUPE Thaumatin-like protein 1 precursor (PpAZ44) - Prunus persica (Peach)moderately similar to ( 223) loc_os09g32280 12009.m06317 protein pathogenesis-related protein 5 precursor, putativeTHN Thaumatin no original description	0	-1.608	0
35.2	not assigned.unknown	cucsa.308850.1	Transcript	highly similar to ( 852) AT5G04480 | Symbols: | FUNCTIONS IN: molecular_function unknown; INVOLVED IN: biosynthetic process; LOCATED IN: Golgi apparatus; EXPRESSED IN: 21 plant structures; EXPRESSED DURING: 12 growth stages; CONTAINS InterPro DOMAIN/s: Glycosyl transferase, group 1 (InterPro:IPR001296); BEST Arabidopsis thaliana protein match is: transferase, transferring glycosyl groups (TAIR:AT…	3.9539	0	0
10.2.1	cell wall.cellulose synthesis.cellulose synthase	cucsa.309270.1	Transcript	highly similar to ( 542) AT2G32540 | Symbols: ATCSLB04, CSLB04, ATCSLB4 | ATCSLB04; cellulose synthase/ transferase/ transferase, transferring glycosyl groups | chr2:13814686-13818289 FORWARDhighly similar to ( 556) loc_os10g20090 12010.m21855 protein CSLH1 - cellulose synthase-like family H, expressedCellulose_synt no original description	0	-2.174	0
34.13	transport.peptides and oligopeptides	cucsa.309410.1	Transcript	highly similar to ( 700) AT3G21670 | Symbols: | nitrate transporter (NTP3) | chr3:7626942-7628954 REVERSEhighly similar to ( 591) loc_os02g37040 12002.m08792 protein peptide transporter PTR2, putative, expressed PTR2 PTR2 no original description	0	-0.984	0
27.3.40	RNA.regulation of transcription.Aux/IAA family	cucsa.310300.1	Transcript	very weakly similar to ( 100) AT4G32280 | Symbols: IAA29 | IAA29 (INDOLE-3-ACETIC ACID INDUCIBLE 29); transcription factor | chr4:15583479-15584628 FORWARDvery weakly similar to (87.0) IAA11_ORYSA Auxin-responsive protein IAA11 (Indoleacetic acid-induced protein 11) - Oryza sativa (Rice)very weakly similar to (87.0) loc_os03g43400 12003.m09386 protein OsIAA11 - Auxin-responsive Aux/IAA gene famil…	0	-1.671	0
27.3.57	RNA.regulation of transcription.JUMONJI family	cucsa.312870.1	Transcript	highly similar to ( 721) AT5G46910 | Symbols: | transcription factor jumonji (jmj) family protein | chr5:19047780-19050880 FORWARDhighly similar to ( 647) loc_os10g42690 12010.m07021 protein jmjC domain containing protein, expressed JmjC no original description	0	-1.03	0
29.5.1	protein.degradation.subtilases	cucsa.319500.1	Transcript	highly similar to ( 674) AT5G59810 | Symbols: ATSBT5.4, SBT5.4 | SBT5.4; identical protein binding / serine-type endopeptidase | chr5:24096895-24100387 REVERSEmoderately similar to ( 421) loc_os09g30250 12009.m06176 protein subtilisin-like protease precursor, putative, expressedPA_subtilisin_like no original description	0	4.857	0
26.7	misc.oxidases - copper, flavone etc	cucsa.320630.1	Transcript	highly similar to ( 528) AT1G62620 | Symbols: | flavin-containing monooxygenase family protein / FMO family protein | chr1:23182678-23184864 FORWARDmoderately similar to ( 440) loc_os10g40570 12010.m06824 protein disulfide oxidoreductase/ monooxygenase, putative, expressed FMO-like TrkA no original description	0	0	-6.05049
26.7	misc.oxidases - copper, flavone etc	cucsa.320640.1	Transcript	highly similar to ( 504) AT1G62620 | Symbols: | flavin-containing monooxygenase family protein / FMO family protein | chr1:23182678-23184864 FORWARDmoderately similar to ( 422) loc_os10g40570 12010.m06824 protein disulfide oxidoreductase/ monooxygenase, putative, expressed TrkA FMO-like no original description	0	0	-1.60466
35.2	not assigned.unknown	cucsa.320720.1	Transcript	no original description	0	-1.454	0
35.2	not assigned.unknown	cucsa.320750.1	Transcript	no original description	0	-1.366	0
35.2	not assigned.unknown	cucsa.320770.1	Transcript	no original description	0	-2.732	0
35.1	not assigned.no ontology	cucsa.321550.1	Transcript	moderately similar to ( 311) AT2G38740 | Symbols: | haloacid dehalogenase-like hydrolase family protein | chr2:16194639-16195995 REVERSEmoderately similar to ( 286) loc_os10g41930 12010.m065348 protein catalytic/ hydrolase, putative, expressed COG0637 Gph Hydrolase PRK10725 COG1011 no original description	0	-1.814	0
35.2	not assigned.unknown	cucsa.321880.1	Transcript	no original description	0	2.441	0
27.3.67	RNA.regulation of transcription.putative transcription regulator	cucsa.322240.1	Transcript	highly similar to ( 720) AT1G66170 | Symbols: MMD1 | MMD1 (MALE MEIOCYTE DEATH 1); DNA binding / protein binding / zinc ion binding | chr1:24638793-24641222 REVERSEmoderately similar to ( 438) loc_os03g50780 12003.m10064 protein PHD-finger family protein, expressed no original description	10.3495	0	0
13.2.3.4.1	amino acid metabolism.degradation.aspartate family.methionine.methionine gamma-lyase	cucsa.322540.1	Transcript	highly similar to ( 618) AT1G64660 | Symbols: ATMGL | ATMGL (ARABIDOPSIS THALIANA METHIONINE GAMMA-LYASE); catalytic/ methionine gamma-lyase | chr1:24028977-24030537 FORWARDhighly similar to ( 549) loc_os10g37340 12010.m06527 protein O-succinylhomoserine sulfhydrylase, putative, expressed MetC Cys_Met_Meta_PP MET17 PRK06234 PRK08133 PRK08249 PRK07503 PRK07671 PRK08064 PRK08574 PRK07811 PRK05939 P…	0	-1.468	0
10.6.1	cell wall.degradation.cellulases and beta -1,4-glucanases	cucsa.322580.1	Transcript	highly similar to ( 588) AT4G02290 | Symbols: AtGH9B13 | AtGH9B13 (Arabidopsis thaliana glycosyl hydrolase 9B13); catalytic/ hydrolase, hydrolyzing O-glycosyl compounds | chr4:1002654-1005125 REVERSEhighly similar to ( 619) GUN19_ORYSA Endoglucanase 19 precursor (EC 3.2.1.4) (Endo-1,4-beta glucanase 19) - Oryza sativa (Rice)highly similar to ( 619) loc_os08g02220 12008.m04366 protein endoglucanas…	0	1.437	0
26.3.4	misc.gluco-, galacto- and mannosidases.endoglucanase	cucsa.322580.1	Transcript	highly similar to ( 588) AT4G02290 | Symbols: AtGH9B13 | AtGH9B13 (Arabidopsis thaliana glycosyl hydrolase 9B13); catalytic/ hydrolase, hydrolyzing O-glycosyl compounds | chr4:1002654-1005125 REVERSEhighly similar to ( 619) GUN19_ORYSA Endoglucanase 19 precursor (EC 3.2.1.4) (Endo-1,4-beta glucanase 19) - Oryza sativa (Rice)highly similar to ( 619) loc_os08g02220 12008.m04366 protein endoglucanas…	0	1.437	0
17.5.1	hormone metabolism.ethylene.synthesis-degradation	cucsa.322620.1	Transcript	moderately similar to ( 497) AT3G51240 | Symbols: F3H, TT6, F3'H | F3H (FLAVANONE 3-HYDROXYLASE); naringenin 3-dioxygenase | chr3:19025409-19026658 FORWARDhighly similar to ( 504) FL3H_PETHY Naringenin,2-oxoglutarate 3-dioxygenase (EC 1.14.11.9) (Flavonone-3-hydroxylase) (F3H) (FHT) (Fragment) - Petunia hybrida (Petunia)moderately similar to ( 474) loc_os04g56700 12004.m10557 protein naringenin,2…	0	-1.253	0
27.3.24	RNA.regulation of transcription.MADS box transcription factor family	cucsa.327970.1	Transcript	weakly similar to ( 200) AT2G03710 | Symbols: SEP4, AGL3 | SEP4 (SEPALLATA 4); DNA binding / transcription factor | chr2:1129622-1131242 FORWARDmoderately similar to ( 213) CMB1_DIACA MADS-box protein CMB1 - Dianthus caryophyllus (Carnation) (Clove pink)weakly similar to ( 185) loc_os09g32948 12009.m06382 protein MADS-box transcription factor 8, putative, expressed MADS_MEF2_like MADS MADS MADS_S…	0	2.439	0
27.3.5	RNA.regulation of transcription.ARR	cucsa.330530.1	Transcript	weakly similar to ( 188) AT3G57040 | Symbols: ARR9, ATRR4 | ARR9 (RESPONSE REGULATOR 9); transcription regulator/ two-component response regulator | chr3:21110059-21111228 FORWARDweakly similar to ( 193) loc_os12g04500 12012.m04444 protein OsRR10 - Rice type-A response regulator, expressedREC no original description	0	0	2.07296
35.1	not assigned.no ontology	cucsa.330560.1	Transcript	weakly similar to ( 193) AT3G17380 | Symbols: | meprin and TRAF homology domain-containing protein / MATH domain-containing protein | chr3:5950240-5952124 FORWARD no original description	0	12.753	0
4.1.4	glycolysis.cytosolic branch.phosphofructokinase (PFK)	cucsa.332640.1	Transcript	highly similar to ( 923) AT1G12000 | Symbols: | pyrophosphate--fructose-6-phosphate 1-phosphotransferase beta subunit, putative / pyrophosphate-dependent 6-phosphofructose-1-kinase, putative | chr1:4050159-4053727 REVERSEhighly similar to ( 935) PFPB_RICCO Pyrophosphate--fructose 6-phosphate 1-phosphotransferase subunit beta (EC 2.7.1.90) (PFP) (6-phosphofructokinase, pyrophosphate dependent) (Py…	0	2.374	0
1.3.6	PS.calvin cycle.aldolase	cucsa.334200.1	Transcript	highly similar to ( 582) AT4G26530 | Symbols: | fructose-bisphosphate aldolase, putative | chr4:13391566-13392937 FORWARDhighly similar to ( 594) ALF1_PEA Fructose-bisphosphate aldolase, cytoplasmic isozyme 1 (EC 4.1.2.13) - Pisum sativum (Garden pea)highly similar to ( 546) loc_os05g33380 12005.m07570 protein fructose-bisphosphate aldolase cytoplasmic isozyme, putative, expressed Glycolytic FBP_…	0	-1.012	0
35.2	not assigned.unknown	cucsa.334780.1	Transcript	highly similar to ( 669) AT2G21720 | Symbols: | unknown protein | chr2:9273696-9276802 FORWARDhighly similar to ( 582) loc_os03g06180 12003.m06138 protein expressed proteinDUF639 no original description	3.63798	3.894	0
35.2	not assigned.unknown	cucsa.335270.1	Transcript	no original description	0	0	12.1161
26.3	misc.gluco-, galacto- and mannosidases	cucsa.336940.1	Transcript	moderately similar to ( 358) AT1G02850 | Symbols: BGLU11 | BGLU11 (BETA GLUCOSIDASE 11); catalytic/ cation binding / hydrolase, hydrolyzing O-glycosyl compounds | chr1:630569-633085 FORWARDmoderately similar to ( 209) BGLC_MAIZE Beta-glucosidase, chloroplast precursor (EC 3.2.1.21) (Gentiobiase) (Cellobiase) (Beta-D-glucoside glucohydrolase) - Zea mays (Maize)moderately similar to ( 338) loc_os05…	0	5.126	0
35.1	not assigned.no ontology	cucsa.337010.1	Transcript	moderately similar to ( 443) AT5G17780 | Symbols: | hydrolase, alpha/beta fold family protein | chr5:5867429-5868976 REVERSEmoderately similar to ( 375) loc_os07g48610 12007.m09072 protein catalytic/ hydrolase, putative, expressed MhpC no original description	0	-1.032	0
35.2	not assigned.unknown	cucsa.337660.1	Transcript	weakly similar to ( 108) AT4G13870 | Symbols: WRNEXO | WRNEXO (WERNER SYNDROME-LIKE EXONUCLEASE); 3'-5' exonuclease/ nucleic acid binding / protein binding | chr4:8023563-8025542 REVERSEweakly similar to ( 179) loc_os01g53580 12001.m11524 protein Werner syndrome ATP-dependent helicase, putative no original description	9.71681	0	0
34.19.3	transport.Major Intrinsic Proteins.NIP	cucsa.338920.1	Transcript	moderately similar to ( 224) AT4G18910 | Symbols: NIP1;2, NLM2 | NIP1;2 (NOD26-LIKE INTRINSIC PROTEIN 1;2); arsenite transmembrane transporter/ water channel | chr4:10366211-10368179 FORWARDmoderately similar to ( 318) LSI1_ORYSA Silicon transporter LSI1 (Low silicon protein 1) - Oryza sativa (Rice)moderately similar to ( 318) loc_os02g51110 12002.m10145 protein aquaporin NIP4.2, putative, expres…	0	-1.841	0
10.6.3	cell wall.degradation.pectate lyases and polygalacturonases	cucsa.339080.1	Transcript	highly similar to ( 561) AT3G01270 | Symbols: | pectate lyase family protein | chr3:82892-84720 REVERSEhighly similar to ( 525) PEL_LILLO Pectate lyase precursor (EC 4.2.2.2) - Lilium longiflorum (Trumpet lily)highly similar to ( 540) loc_os02g12300 12002.m06478 protein pectate lyase precursor, putative, expressedAmb_all Pec_lyase_C PelB no original description	0	10.241	0
34.13	transport.peptides and oligopeptides	cucsa.339350.1	Transcript	highly similar to ( 543) AT5G14940 | Symbols: | proton-dependent oligopeptide transport (POT) family protein | chr5:4831748-4834312 REVERSEmoderately similar to ( 450) loc_os06g13210 12006.m091658 protein peptide transporter PTR2, putative, expressed PTR2 PTR2 no original description	0	-1.62	0
33.99	development.unspecified	cucsa.339600.1	Transcript	moderately similar to ( 233) AT5G62850 | Symbols: AtVEX1 | AtVEX1 (VEGETATIVE CELL EXPRESSED1) | chr5:25230204-25231527 REVERSEmoderately similar to ( 220) loc_os01g42090 12001.m10476 protein seven-transmembrane-domain protein 1, putative, expressed no original description	14.8454	14.286	0
31.1	cell.organisation	cucsa.340270.1	Transcript	weakly similar to ( 165) AT5G12380 | Symbols: | annexin, putative | chr5:4009223-4010687 FORWARDweakly similar to ( 148) ANX4_FRAAN Annexin-like protein RJ4 - Fragaria ananassa (Strawberry)moderately similar to ( 274) loc_os09g27990 12009.m05950 protein fiber annexin, putative, expressed no original description	0	1.737	0
11.1.10	lipid metabolism.FA synthesis and FA elongation.beta ketoacyl CoA synthase	cucsa.340370.1	Transcript	highly similar to ( 582) AT1G71160 | Symbols: KCS7 | KCS7 (3-KETOACYL-COA SYNTHASE 7); acyltransferase/ catalytic/ transferase, transferring acyl groups other than amino-acyl groups | chr1:26828788-26830170 REVERSEmoderately similar to ( 491) loc_os03g12030 12003.m06655 protein 3-ketoacyl-CoA synthase, putative, expressedFAE1_CUT1_RppA CHS_like BcsA KAS_III init_cond_enzymes no original descripti…	0	5.316	-2.24891
13.1.6.5.5	amino acid metabolism.synthesis.aromatic aa.tryptophan.tryptophan synthase	cucsa.340510.1	Transcript	moderately similar to ( 409) AT4G02610 | Symbols: | tryptophan synthase, alpha subunit, putative | chr4:1147662-1149217 FORWARDmoderately similar to ( 305) TRPA_MAIZE Indole-3-glycerol phosphate lyase, chloroplast precursor (EC 4.1.2.8) (Indole synthase) (Tryptophan synthase alpha chain) (EC 4.2.1.20) (Benzoxazineless 1) - Zea mays (Maize)moderately similar to ( 366) loc_os03g58260 12003.m35459 p…	0	0	-1.88062
30.2.24	signalling.receptor kinases.S-locus glycoprotein like	cucsa.341470.1	Transcript	moderately similar to ( 370) AT4G21380 | Symbols: ARK3 | ARK3 (A. THALIANA RECEPTOR KINASE 3); kinase/ transmembrane receptor protein serine/threonine kinase | chr4:11389219-11393090 REVERSEmoderately similar to ( 329) SLSG3_BRAOL S-locus-specific glycoprotein S13 precursor (SLSG-13) (Fragment) - Brassica oleracea (Wild cabbage)moderately similar to ( 328) loc_os07g36544 12007.m07905 protein seri…	0	1.05	0
31.1	cell.organisation	cucsa.341570.1	Transcript	weakly similar to ( 145) AT4G27360 | Symbols: | dynein light chain, putative | chr4:13694032-13694517 FORWARDvery weakly similar to (92.0) DYL1_CHLRE Dynein 8 kDa light chain, flagellar outer arm - Chlamydomonas reinhardtiiweakly similar to ( 106) loc_os01g55510 12001.m11709 protein dynein light chain LC6, flagellar outer arm, putative, expressed Dynein_light no original description	0	-1.484	0
35.2	not assigned.unknown	cucsa.342120.1	Transcript	moderately similar to ( 254) AT5G42610 | Symbols: | unknown protein | chr5:17062507-17063934 FORWARDmoderately similar to ( 221) loc_os10g35770 12010.m065306 protein expressed protein DUF607 no original description	0	-3.011	0
27.3.24	RNA.regulation of transcription.MADS box transcription factor family	cucsa.342790.1	Transcript	moderately similar to ( 205) AT3G54340 | Symbols: AP3, ATAP3 | AP3 (APETALA 3); DNA binding / transcription factor | chr3:20119428-20121087 REVERSEmoderately similar to ( 248) DEFA_ANTMA Floral homeotic protein DEFICIENS - Antirrhinum majus (Garden snapdragon)weakly similar to ( 188) loc_os06g49840 12006.m09508 protein MADS-box transcription factor 16, putative, expressed MADS_MEF2_like MADS K-bo…	0	2.559	0
35.1.21	not assigned.no ontology.epsin N-terminal homology (ENTH) domain-containing protein	cucsa.345810.1	Transcript	highly similar to ( 519) AT1G03050 | Symbols: | epsin N-terminal homology (ENTH) domain-containing protein / clathrin assembly protein-related | chr1:707726-709860 FORWARDmoderately similar to ( 404) loc_os05g35160 12005.m07746 protein clathrin assembly protein, putative, expressed ANTH ENTH ANTH_AP180_CALM no original description	0	-2.213	0
26.2	misc.UDP glucosyl and glucoronyl transferases	cucsa.345960.1	Transcript	moderately similar to ( 467) AT2G43820 | Symbols: GT, UGT74F2 | UGT74F2 (UDP-GLUCOSYLTRANSFERASE 74F2); UDP-glucose:4-aminobenzoate acylglucosyltransferase/ UDP-glucosyltransferase/ UDP-glycosyltransferase/ transferase, transferring glycosyl groups / transferase, transferring hexosyl groups | chr2:18152279-18153715 FORWARDmoderately similar to ( 276) IAAG_MAIZE Indole-3-acetate beta-glucosyltrans…	-3.16963	-4.669	0
33.99	development.unspecified	cucsa.349380.1	Transcript	moderately similar to ( 258) AT5G13170 | Symbols: SAG29 | SAG29 (SENESCENCE-ASSOCIATED PROTEIN 29) | chr5:4181331-4183171 REVERSEmoderately similar to ( 238) loc_os02g30910 12002.m08234 protein MTN3, putative, expressed MtN3_slv no original description	0	8.35	0
27.3.24	RNA.regulation of transcription.MADS box transcription factor family	cucsa.349640.1	Transcript	moderately similar to ( 326) AT1G24260 | Symbols: SEP3, AGL9 | SEP3 (SEPALLATA3); DNA binding / protein binding / transcription factor | chr1:8593790-8595862 REVERSEmoderately similar to ( 386) AGL9_PETHY Agamous-like MADS-box protein AGL9 homolog (Floral homeotic protein FBP2) (Floral-binding protein 2) - Petunia hybrida (Petunia)moderately similar to ( 277) loc_os08g41950 12008.m26533 protein S…	0	1.965	0
29.5.11.4.3.2	protein.degradation.ubiquitin.E3.SCF.FBOX	cucsa.351010.1	Transcript	very weakly similar to (85.9) AT5G07610 | Symbols: | F-box family protein | chr5:2406068-2407330 FORWARDvery weakly similar to (90.1) loc_os07g35050 12007.m07761 protein F-box domain containing protein, expressed no original description	0	3.144	0
11.9.2.1	lipid metabolism.lipid degradation.lipases.triacylglycerol lipase	cucsa.352260.1	Transcript	moderately similar to ( 416) AT5G42930 | Symbols: | triacylglycerol lipase | chr5:17210738-17214152 REVERSEmoderately similar to ( 394) loc_os02g52830 12002.m10313 protein triacylglycerol lipase, putative, expressed Lipase_3 Lipase_3 Lipase no original description	0	-1.327	0
16.2	secondary metabolism.phenylpropanoids	cucsa.352350.1	Transcript	highly similar to ( 548) AT5G42830 | Symbols: | transferase family protein | chr5:17176384-17177906 FORWARDweakly similar to ( 103) HCBT1_DIACA Anthranilate N-benzoyltransferase protein 1 (EC 2.3.1.144) (Anthranilate N-hydroxycinnamoyl/benzoyltransferase 1) - Dianthus caryophyllus (Carnation) (Clove pink)moderately similar to ( 332) loc_os06g01350 12006.m04875 protein transferase, putative, expre…	0	0	2.80466
27.3.63	RNA.regulation of transcription.PHD finger transcription factor	cucsa.352830.1	Transcript	moderately similar to ( 332) AT5G58610 | Symbols: | PHD finger transcription factor, putative | chr5:23686771-23691053 REVERSEmoderately similar to ( 283) loc_os07g49290 12007.m09138 protein DNA binding protein, putative, expressed no original description	6.67316	6.578	0
33.2	development.late embryogenesis abundant	cucsa.353880.1	Transcript	no original description	0	-2.16	0
26.10	misc.cytochrome P450	cucsa.356140.1	Transcript	highly similar to ( 599) AT5G36110 | Symbols: CYP716A1 | CYP716A1; electron carrier/ heme binding / iron ion binding / monooxygenase/ oxygen binding | chr5:14195377-14197613 FORWARDmoderately similar to ( 210) C90D2_ORYSA Cytochrome P450 90D2 (EC 1.14.-.-) (C6-oxidase) - Oryza sativa (Rice)moderately similar to ( 323) loc_os07g33580 12007.m07618 protein taxane 10-beta-hydroxylase, putative, expre…	-4.65094	0	0
35.2	not assigned.unknown	cucsa.358920.1	Transcript	no original description	0	-4.741	0
18	Co-factor and vitamine metabolism	cucsa.359110.1	Transcript	moderately similar to ( 288) AT3G16050 | Symbols: A37, ATPDX1.2, PDX1.2 | A37; protein heterodimerization | chr3:5444121-5445065 REVERSEmoderately similar to ( 278) PDX1_PHAVU Probable pyridoxin biosynthesis protein PDX1 (pvPDX1) - Phaseolus vulgaris (Kidney bean) (French bean)moderately similar to ( 270) loc_os11g48080 12011.m08607 protein pyridoxin biosynthesis protein ER1, putative, expressed …	8.16576	0	0
26.8	misc.nitrilases, *nitrile lyases, berberine bridge enzymes, reticuline oxidases, troponine reductases	cucsa.359700.1	Transcript	highly similar to ( 723) AT1G73050 | Symbols: | (R)-mandelonitrile lyase, putative / (R)-oxynitrilase, putative | chr1:27476565-27478534 REVERSEmoderately similar to ( 491) loc_os06g44540 12006.m08981 protein protein HOTHEAD precursor, putative, expressed BetA PRK02106 GMC_oxred_C no original description	3.09286	0	0
26.28	misc.GDSL-motif lipase	cucsa.360940.1	Transcript	moderately similar to ( 392) AT3G16370 | Symbols: | GDSL-motif lipase/hydrolase family protein | chr3:5556928-5558351 FORWARDweakly similar to ( 179) APG_BRANA Anter-specific proline-rich protein APG (Protein CEX) (Fragment) - Brassica napus (Rape)moderately similar to ( 360) loc_os06g05550 12006.m05282 protein anther-specific proline-rich protein APG precursor, putative, expressedSGNH_plant_lipa…	0	2.387	0
27.3.99	RNA.regulation of transcription.unclassified	cucsa.362520.1	Transcript	moderately similar to ( 379) AT5G33340 | Symbols: CDR1 | CDR1 (CONSTITUTIVE DISEASE RESISTANCE 1); aspartic-type endopeptidase | chr5:12594474-12595787 FORWARDvery weakly similar to (87.8) ASP1_ORYSA Aspartic proteinase Asp1 precursor (EC 3.4.23.-) (OsAsp1) (OSAP1) (Nucellin-like protein) - Oryza sativa (Rice)moderately similar to ( 217) loc_os04g37550 12004.m08744 protein aspartic proteinase nep…	0	11.625	0
27.3.24	RNA.regulation of transcription.MADS box transcription factor family	cucsa.362970.1	Transcript	weakly similar to ( 162) AT2G45650 | Symbols: AGL6 | AGL6 (AGAMOUS-LIKE 6); DNA binding / transcription factor | chr2:18804453-18806291 FORWARDweakly similar to ( 135) MADS6_ORYSA MADS-box transcription factor 6 (OsMADS6) - Oryza sativa (Rice)weakly similar to ( 135) loc_os02g45770 12002.m09614 protein MADS-box transcription factor 6, putative, expressedK-box no original description	0	1.31	0
26.12	misc.peroxidases	cucsa.363350.1	Transcript	moderately similar to ( 329) AT2G39040 | Symbols: | peroxidase, putative | chr2:16299463-16301173 REVERSEmoderately similar to ( 270) PER1_ORYSA Peroxidase 1 precursor (EC 1.11.1.7) - Oryza sativa (Rice)moderately similar to ( 292) loc_os06g20150 12006.m06672 protein peroxidase 1 precursor, putative, expressedsecretory_peroxidase plant_peroxidase peroxidase no original description	0	12.544	0
30.2.11	signalling.receptor kinases.leucine rich repeat XI	cucsa.363990.1	Transcript	nearly identical (1268) AT1G34110 | Symbols: | leucine-rich repeat transmembrane protein kinase, putative | chr1:12417331-12421189 REVERSEmoderately similar to ( 489) RPK1_IPONI Receptor-like protein kinase precursor (EC 2.7.11.1) - Ipomoea nil (Japanese morning glory) (Pharbitis nil)nearly identical (1225) loc_os06g38990 12006.m08437 protein receptor-like protein kinase precursor, putative, expr…	0	-1.553	0
35.2	not assigned.unknown	cucsa.365470.1	Transcript	no original description	0	2.094	0
35.2	not assigned.unknown	cucsa.365700.1	Transcript	weakly similar to ( 118) AT4G19950 | Symbols: | unknown protein | chr4:10809977-10810942 FORWARDweakly similar to ( 108) loc_os08g01590 12008.m080057 protein expressed protein no original description	6.76005	0	0
27.3.41	RNA.regulation of transcription.B3 transcription factor family	cucsa.366520.1	Transcript	weakly similar to ( 134) AT3G18990 | Symbols: VRN1, REM39 | VRN1 (REDUCED VERNALIZATION RESPONSE 1); transcription repressor | chr3:6549077-6551568 REVERSE no original description	0	6.704	0
27.3.41	RNA.regulation of transcription.B3 transcription factor family	cucsa.366590.1	Transcript	weakly similar to ( 119) AT3G18990 | Symbols: VRN1, REM39 | VRN1 (REDUCED VERNALIZATION RESPONSE 1); transcription repressor | chr3:6549077-6551568 REVERSEvery weakly similar to (80.1) loc_os03g42370 12003.m09294 protein B3 DNA binding domain containing protein no original description	0	1.54	0
27.3.6	RNA.regulation of transcription.bHLH,Basic Helix-Loop-Helix family	cucsa.366890.1	Transcript	weakly similar to ( 140) AT3G50330 | Symbols: HEC2 | HEC2 (HECATE 2); DNA binding / transcription factor | chr3:18657423-18658118 REVERSEvery weakly similar to (82.4) LAX_ORYSA Transcription factor LAX PANICLE - Oryza sativa (Rice)weakly similar to ( 130) loc_os08g36740 12008.m07662 protein DNA binding protein, putative no original description	0	-2.85	0
34.12	transport.metal	cucsa.367250.1	Transcript	highly similar to ( 665) AT1G63440 | Symbols: HMA5 | HMA5 (HEAVY METAL ATPASE 5); ATPase, coupled to transmembrane movement of ions, phosphorylative mechanism | chr1:23527655-23531109 FORWARDhighly similar to ( 777) loc_os02g10290 12002.m06327 protein copper-transporting ATPase 3, putative, expressed ZntA PRK10671 zntA KdpB PRK01122 E1-E2_ATPase MgtA PRK10517 no original description	0	1.585	0
20.2.99	stress.abiotic.unspecified	cucsa.372130.1	Transcript	weakly similar to ( 121) AT4G14060 | Symbols: | major latex protein-related / MLP-related | chr4:8107405-8108158 FORWARDBet_v_I no original description	0	2.356	0
10.8.1	cell wall.pectin*esterases.PME	cucsa.374150.1	Transcript	moderately similar to ( 439) AT4G33230 | Symbols: | pectinesterase family protein | chr4:16026591-16028754 REVERSEmoderately similar to ( 388) PME3_CITSI Pectinesterase-3 precursor (EC 3.1.1.11) (Pectin methylesterase 3) (PE 3) - Citrus sinensis (Sweet orange)highly similar to ( 535) loc_os04g38560 12004.m08845 protein pectinesterase-1 precursor, putative, expressedPectinesterase PemB PMEI no ori…	0	8.758	0
10.8.1	cell wall.pectin*esterases.PME	cucsa.374170.1	Transcript	moderately similar to ( 443) AT4G33230 | Symbols: | pectinesterase family protein | chr4:16026591-16028754 REVERSEmoderately similar to ( 392) PME_BRANA Probable pectinesterase precursor (EC 3.1.1.11) (Pectin methylesterase) (PE) - Brassica napus (Rape)highly similar to ( 529) loc_os04g38560 12004.m08845 protein pectinesterase-1 precursor, putative, expressedPectinesterase PemB PMEI no original d…	0	5.851	-5.1994
35.2	not assigned.unknown	cucsa.374370.1	Transcript	no original description	0	0	2.02276
27.1	RNA.processing	cucsa.378900.1	Transcript	highly similar to ( 507) AT2G36660 | Symbols: PAB7 | PAB7 (POLY(A) BINDING PROTEIN 7); RNA binding / translation initiation factor | chr2:15361476-15364398 REVERSEvery weakly similar to (84.0) ROC1_SPIOL 28 kDa ribonucleoprotein, chloroplast (28RNP) - Spinacia oleracea (Spinach)highly similar to ( 508) loc_os03g17030 12003.m07135 protein polyadenylate-binding protein 2, putative, expressed PolyA …	5.41822	0	0
29.5.5	protein.degradation.serine protease	cucsa.381310.1	Transcript	moderately similar to ( 232) AT1G77860 | Symbols: KOM | KOM (KOMPEITO) | chr1:29282643-29284458 REVERSEweakly similar to ( 183) loc_os11g47840 12011.m08581 protein membrane protein, putative, expressed Rhomboid no original description	2.86109	0	0
29.4	protein.postranslational modification	cucsa.385080.1	Transcript	nearly identical (1136) AT5G22470 | Symbols: | NAD+ ADP-ribosyltransferase | chr5:7447045-7450743 FORWARDnearly identical (1202) PARP3_SOYBN Poly [ADP-ribose] polymerase 3 (EC 2.4.2.30) (PARP-3) (ADPRT 3) (NAD(+) ADP-ribosyltransferase 3) (Poly[ADP-ribose] synthetase 3) - Glycine max (Soybean)highly similar to ( 924) loc_os02g32860 12002.m08379 protein poly synthetase 1, putative, expressed parp_…	0	2.676	0
27.3.35	RNA.regulation of transcription.bZIP transcription factor family	cucsa.385130.1	Transcript	moderately similar to ( 320) AT1G08320 | Symbols: | bZIP family transcription factor | chr1:2622113-2627451 REVERSEmoderately similar to ( 261) TGA21_TOBAC TGACG-sequence-specific DNA-binding protein TGA-2.1 (TGA2.1) - Nicotiana tabacum (Common tobacco)moderately similar to ( 273) loc_os01g64020 12001.m43286 protein transcription factor HBP-1b, putative, expressed no original description	0	1.499	0
35.2	not assigned.unknown	cucsa.392130.1	Transcript	very weakly similar to (91.3) AT2G23520 | Symbols: | catalytic/ pyridoxal phosphate binding | chr2:10014256-10016943 REVERSEmoderately similar to ( 358) loc_os11g29630 12011.m06872 protein expressed protein no original description	0	-1.35	0
30.2.17	signalling.receptor kinases.DUF 26	cucsa.394420.1	Transcript	highly similar to ( 526) AT1G70520 | Symbols: | protein kinase family protein | chr1:26584888-26587334 REVERSEweakly similar to ( 193) NORK_MEDTR Nodulation receptor kinase precursor (EC 2.7.11.1) (Does not make infections protein 2) (Symbiosis receptor-like kinase) (MtSYMRK) - Medicago truncatula (Barrel medic)moderately similar to ( 391) loc_os05g03920 12005.m04926 protein protein kinase, putat…	3.3482	0	0
27.3.67	RNA.regulation of transcription.putative transcription regulator	cucsa.395010.1	Transcript	highly similar to ( 616) AT1G67370 | Symbols: ASY1, ATASY1 | ASY1 (ASYNAPTIC 1); DNA binding | chr1:25239347-25243713 REVERSEhighly similar to ( 538) loc_os09g32930 12009.m22009 protein retrotransposon protein, putative, SINE subclass, expressed HORMA no original description	0	2.424	0
35.2	not assigned.unknown	cucsa.395910.1	Transcript	weakly similar to ( 181) AT4G34215 | Symbols: | hydrolase | chr4:16380203-16381192 REVERSEweakly similar to ( 176) loc_os04g20810 12004.m101481 protein receptor protein kinase-like protein, putative, expressed no original description	0	7.647	-7.45385
17.5.1	hormone metabolism.ethylene.synthesis-degradation	cucsa.398320.1	Transcript	moderately similar to ( 224) AT4G10490 | Symbols: | oxidoreductase, 2OG-Fe(II) oxygenase family protein | chr4:6483900-6485179 FORWARDweakly similar to ( 184) FLS_PETHY Flavonol synthase/flavanone 3-hydroxylase (EC 1.14.11.23) (EC 1.14.11.9) (FLS) - Petunia hybrida (Petunia)moderately similar to ( 254) loc_os08g37456 12008.m080186 protein flavonol synthase/flavanone 3-hydroxylase, putative, expre…	0	5.715	-4.45416

## Sheet: Wilcoxon Rank Sum Test
Bin	BinName	NumberOfElements	p-value FvM	p-value FvH	p-value MvH
1	PS	1	0.5566	0.778549	0.939804
2	major CHO metabolism	3	0.721284	0.154088	0.895599
3	minor CHO metabolism	4	0.759117	0.260464	0.879368
4	glycolysis	1	0.549108	0.778549	0.939804
8	TCA / org transformation	3	0.459645	0.625087	0.175108
10	cell wall	14	0.003838	0.282353	0.338199
11	lipid metabolism	7	0.35256	0.65933	0.29498
13	amino acid metabolism	2	0.380821	0.690382	0.0985181
16	secondary metabolism	12	0.921335	0.321219	0.232565
17	hormone metabolism	16	0.000769053	0.253088	0.796359
18	Co-factor and vitamine metabolism	1	0.831511	0.00394655	0.939804
20	stress	7	0.89121	0.452447	0.467228
21	redox	2	0.170039	0.690382	0.914813
26	misc	39	0.184224	0.0661415	0.0350683
27	RNA	46	0.94375	0.74502	0.15442
28	DNA	1	0.140873	0.778549	0.0127014
29	protein	27	0.0241162	0.363432	0.6992
30	signalling	9	0.823429	0.905499	0.81845
31	cell	9	0.425971	0.783511	0.155682
33	development	9	0.443766	0.79919	0.325442
34	transport	22	0.215364	0.950482	0.500005
35	not assigned	76	0.0725509	0.183802	0.575722
1.3	PS.calvin cycle	1	0.5566	0.778549	0.939804
1.3.6	PS.calvin cycle.aldolase	1	0.5566	0.778549	0.939804
10.1	cell wall.precursor synthesis	1	0.831511	0.778549	0.032385
10.1.4	cell wall.precursor synthesis.UGD	1	0.831511	0.778549	0.032385
10.2	cell wall.cellulose synthesis	1	0.177218	0.778549	0.939804
10.2.1	cell wall.cellulose synthesis.cellulose synthase	1	0.177218	0.778549	0.939804
10.6	cell wall.degradation	6	0.0239188	0.487392	0.85206
10.6.1	cell wall.degradation.cellulases and beta -1,4-glucanases	2	0.739054	0.690382	0.914813
10.6.3	cell wall.degradation.pectate lyases and polygalacturonases	4	0.0117142	0.571958	0.879368
10.7	cell wall.modification	1	0.564141	0.778549	0.939804
10.8	cell wall.pectin*esterases	5	0.00615132	0.526789	0.0232106
10.8.1	cell wall.pectin*esterases.PME	5	0.00615132	0.526789	0.0232106
11.1	lipid metabolism.FA synthesis and FA elongation	1	0.279868	0.778549	0.0219832
11.1.10	lipid metabolism.FA synthesis and FA elongation.beta ketoacyl CoA synthase	1	0.279868	0.778549	0.0219832
11.2	lipid metabolism.FA desaturation	2	0.930479	0.0697006	0.914813
11.2.1	lipid metabolism.FA desaturation.desaturase	2	0.930479	0.0697006	0.914813
11.4	lipid metabolism.TAG synthesis	1	0.150163	0.778549	0.939804
11.9	lipid metabolism.lipid degradation	3	0.257698	0.625087	0.895599
11.9.2	lipid metabolism.lipid degradation.lipases	3	0.257698	0.625087	0.895599
11.9.2.1	lipid metabolism.lipid degradation.lipases.triacylglycerol lipase	3	0.257698	0.625087	0.895599
13.1	amino acid metabolism.synthesis	1	0.831511	0.778549	0.0240021
13.1.6	amino acid metabolism.synthesis.aromatic aa	1	0.831511	0.778549	0.0240021
13.1.6.5	amino acid metabolism.synthesis.aromatic aa.tryptophan	1	0.831511	0.778549	0.0240021
13.1.6.5.5	amino acid metabolism.synthesis.aromatic aa.tryptophan.tryptophan synthase	1	0.831511	0.778549	0.0240021
13.2	amino acid metabolism.degradation	1	0.30554	0.778549	0.939804
13.2.3	amino acid metabolism.degradation.aspartate family	1	0.30554	0.778549	0.939804
13.2.3.4	amino acid metabolism.degradation.aspartate family.methionine	1	0.30554	0.778549	0.939804
13.2.3.4.1	amino acid metabolism.degradation.aspartate family.methionine.methionine gamma-lyase	1	0.30554	0.778549	0.939804
16.1	secondary metabolism.isoprenoids	3	0.953449	0.625087	0.194407
16.1.1	secondary metabolism.isoprenoids.non-mevalonate pathway	1	0.831511	0.778549	0.0167867
16.1.1.7	secondary metabolism.isoprenoids.non-mevalonate pathway.HDR	1	0.831511	0.778549	0.0167867
16.1.3	secondary metabolism.isoprenoids.tocopherol biosynthesis	1	0.203735	0.778549	0.939804
16.1.3.1	secondary metabolism.isoprenoids.tocopherol biosynthesis.hydroxyphenylpyruvate dioxygenase	1	0.203735	0.778549	0.939804
16.1.4	secondary metabolism.isoprenoids.carotenoids	1	0.113073	0.778549	0.939804
16.1.4.6	secondary metabolism.isoprenoids.carotenoids.carotenoid beta ring hydroxylase	1	0.113073	0.778549	0.939804
16.2	secondary metabolism.phenylpropanoids	5	0.141054	0.526789	0.33929
16.4	secondary metabolism.N misc	1	0.316233	0.778549	0.939804
16.4.1	secondary metabolism.N misc.alkaloid-like	1	0.316233	0.778549	0.939804
16.7	secondary metabolism.wax	2	0.541402	0.690382	0.914813
16.8	secondary metabolism.flavonoids	1	0.332727	0.778549	0.939804
16.8.3	secondary metabolism.flavonoids.dihydroflavonols	1	0.332727	0.778549	0.939804
16.8.3.1	secondary metabolism.flavonoids.dihydroflavonols.dihydroflavonol 4-reductase	1	0.332727	0.778549	0.939804
17.2	hormone metabolism.auxin	3	0.257698	0.256637	0.265722
17.2.2	hormone metabolism.auxin.signal transduction	1	0.113073	0.778549	0.939804
17.2.3	hormone metabolism.auxin.induced-regulated-responsive-activated	2	0.793533	0.112687	0.157253
17.4	hormone metabolism.cytokinin	1	0.423327	0.778549	0.939804
17.4.1	hormone metabolism.cytokinin.synthesis-degradation	1	0.423327	0.778549	0.939804
17.5	hormone metabolism.ethylene	6	0.157752	0.067066	0.263163
17.5.1	hormone metabolism.ethylene.synthesis-degradation	6	0.157752	0.067066	0.263163
17.5.1.1	hormone metabolism.ethylene.synthesis-degradation.1-aminocyclopropane-1-carboxylate synthase	1	0.0876904	0.00234159	0.939804
17.6	hormone metabolism.gibberelin	1	0.115642	0.778549	0.939804
17.6.3	hormone metabolism.gibberelin.induced-regulated-responsive-activated	1	0.115642	0.778549	0.939804
17.7	hormone metabolism.jasmonate	3	0.118009	0.625087	0.222506
17.7.1	hormone metabolism.jasmonate.synthesis-degradation	3	0.118009	0.625087	0.222506
17.7.1.2	hormone metabolism.jasmonate.synthesis-degradation.lipoxygenase	3	0.118009	0.625087	0.222506
17.8	hormone metabolism.salicylic acid	2	0.0590798	0.690382	0.914813
17.8.1	hormone metabolism.salicylic acid.synthesis-degradation	2	0.0590798	0.690382	0.914813
2.1	major CHO metabolism.synthesis	2	0.927328	0.0521506	0.914813
2.1.1	major CHO metabolism.synthesis.sucrose	1	0.732696	0.778549	0.939804
2.1.1.1	major CHO metabolism.synthesis.sucrose.SPS	1	0.732696	0.778549	0.939804
2.1.2	major CHO metabolism.synthesis.starch	1	0.831511	0.00250276	0.939804
2.2	major CHO metabolism.degradation	1	0.626175	0.778549	0.939804
2.2.2	major CHO metabolism.degradation.starch	1	0.626175	0.778549	0.939804
2.2.2.1	major CHO metabolism.degradation.starch.starch cleavage	1	0.626175	0.778549	0.939804
2.2.2.1.2	major CHO metabolism.degradation.starch.starch cleavage.beta amylase	1	0.626175	0.778549	0.939804
20.1	stress.biotic	3	0.555024	0.625087	0.201175
20.1.1	stress.biotic.respiratory burst	1	0.74114	0.778549	0.939804
20.2	stress.abiotic	4	0.488906	0.571958	0.879368
20.2.99	stress.abiotic.unspecified	4	0.488906	0.571958	0.879368
21.1	redox.thioredoxin	1	0.498099	0.778549	0.939804
21.2	redox.ascorbate and glutathione	1	0.207747	0.778549	0.939804
21.2.1	redox.ascorbate and glutathione.ascorbate	1	0.207747	0.778549	0.939804
26.10	misc.cytochrome P450	8	0.0865232	0.0708185	0.52077
26.12	misc.peroxidases	4	0.135961	0.571958	0.879368
26.13	misc.acid and other phosphatases	1	0.491023	0.778549	0.939804
26.18	misc.invertase/pectin methylesterase inhibitor family protein	1	0.192037	0.778549	0.939804
26.19	misc.plastocyanin-like	3	0.100793	0.219653	0.895599
26.2	misc.UDP glucosyl and glucoronyl transferases	3	0.0376319	0.0357246	0.895599
26.28	misc.GDSL-motif lipase	2	0.201636	0.690382	0.914813
26.3	misc.gluco-, galacto- and mannosidases	5	0.0116406	0.526789	0.195149
26.3.2	misc.gluco-, galacto- and mannosidases.beta-galactosidase	2	0.061243	0.690382	0.0603942
26.3.4	misc.gluco-, galacto- and mannosidases.endoglucanase	1	0.809742	0.778549	0.939804
26.3.5	misc.gluco-, galacto- and mannosidases.glycosyl hydrolase family 5	1	0.0963292	0.778549	0.939804
26.7	misc.oxidases - copper, flavone etc	9	0.247929	0.39268	0.000768925
26.8	misc.nitrilases, *nitrile lyases, berberine bridge enzymes, reticuline oxidases, troponine reductases	3	0.525003	0.247009	0.895599
27.1	RNA.processing	1	0.831511	0.00649449	0.939804
27.2	RNA.transcription	1	0.470124	0.778549	0.939804
27.3	RNA.regulation of transcription	44	0.87709	0.947955	0.140172
27.3.10	RNA.regulation of transcription.C2C2(Zn) YABBY family	1	0.100897	0.778549	0.0146187
27.3.11	RNA.regulation of transcription.C2H2 zinc finger family	1	0.103245	0.778549	0.939804
27.3.12	RNA.regulation of transcription.C3H zinc finger family	2	0.614525	0.115949	0.914813
27.3.22	RNA.regulation of transcription.HB,Homeobox transcription factor family	4	0.795778	0.571958	0.2515
27.3.24	RNA.regulation of transcription.MADS box transcription factor family	11	0.476333	0.34306	0.598035
27.3.25	RNA.regulation of transcription.MYB domain transcription factor family	1	0.355568	0.778549	0.939804
27.3.3	RNA.regulation of transcription.AP2/EREBP, APETALA2/Ethylene-responsive element binding protein family	1	0.477035	0.778549	0.939804
27.3.35	RNA.regulation of transcription.bZIP transcription factor family	5	0.857982	0.526789	0.865039
27.3.37	RNA.regulation of transcription.AS2,Lateral Organ Boundaries Gene Family	1	0.129181	0.778549	0.939804
27.3.40	RNA.regulation of transcription.Aux/IAA family	1	0.237444	0.778549	0.939804
27.3.41	RNA.regulation of transcription.B3 transcription factor family	2	0.277232	0.690382	0.914813
27.3.5	RNA.regulation of transcription.ARR	1	0.831511	0.778549	0.0175696
27.3.57	RNA.regulation of transcription.JUMONJI family	1	0.541666	0.778549	0.939804
27.3.6	RNA.regulation of transcription.bHLH,Basic Helix-Loop-Helix family	4	0.632475	0.382671	0.879368
27.3.63	RNA.regulation of transcription.PHD finger transcription factor	1	0.224369	0.00507779	0.939804
27.3.67	RNA.regulation of transcription.putative transcription regulator	3	0.451808	0.164427	0.895599
27.3.8	RNA.regulation of transcription.C2C2(Zn) DOF zinc finger family	1	0.470124	0.778549	0.939804
27.3.99	RNA.regulation of transcription.unclassified	4	0.618527	0.571958	0.31568
28.1	DNA.synthesis/chromatin structure	1	0.140873	0.778549	0.0127014
28.1.1	DNA.synthesis/chromatin structure.retrotransposon/transposase	1	0.140873	0.778549	0.0127014
28.1.1.4	DNA.synthesis/chromatin structure.retrotransposon/transposase.hat-like transposase	1	0.140873	0.778549	0.0127014
29.2	protein.synthesis	4	0.802297	0.571958	0.199975
29.2.1	protein.synthesis.ribosomal protein	3	0.68043	0.625087	0.895599
29.2.1.2	protein.synthesis.ribosomal protein.eukaryotic	3	0.68043	0.625087	0.895599
29.2.1.2.2	protein.synthesis.ribosomal protein.eukaryotic.60S subunit	3	0.68043	0.625087	0.895599
29.2.1.2.2.21	protein.synthesis.ribosomal protein.eukaryotic.60S subunit.L21	1	0.270022	0.778549	0.939804
29.2.1.2.2.34	protein.synthesis.ribosomal protein.eukaryotic.60S subunit.L34	1	0.153362	0.778549	0.939804
29.2.1.2.2.80	protein.synthesis.ribosomal protein.eukaryotic.60S subunit.P0	1	0.300285	0.778549	0.939804
29.2.4	protein.synthesis.elongation	1	0.831511	0.778549	0.0201137
29.3	protein.targeting	1	0.831511	0.00285592	0.939804
29.3.4	protein.targeting.secretory pathway	1	0.831511	0.00285592	0.939804
29.3.4.99	protein.targeting.secretory pathway.unspecified	1	0.831511	0.00285592	0.939804
29.4	protein.postranslational modification	5	0.509043	0.477848	0.865039
29.4.1	protein.postranslational modification.kinase	1	0.831511	0.00690016	0.939804
29.4.1.57	protein.postranslational modification.kinase.receptor like cytoplasmatic kinase VII	1	0.831511	0.00690016	0.939804
29.5	protein.degradation	17	0.0184335	0.787039	0.787474
29.5.1	protein.degradation.subtilases	1	0.29509	0.778549	0.939804
29.5.11	protein.degradation.ubiquitin	6	0.895492	0.57681	0.85206
29.5.11.1	protein.degradation.ubiquitin.ubiquitin	2	0.778286	0.0789269	0.914813
29.5.11.4	protein.degradation.ubiquitin.E3	4	0.968583	0.571958	0.879368
29.5.11.4.2	protein.degradation.ubiquitin.E3.RING	2	0.404978	0.690382	0.914813
29.5.11.4.3	protein.degradation.ubiquitin.E3.SCF	1	0.404136	0.778549	0.939804
29.5.11.4.3.2	protein.degradation.ubiquitin.E3.SCF.FBOX	1	0.404136	0.778549	0.939804
29.5.11.4.5	protein.degradation.ubiquitin.E3.BTB/POZ Cullin3	1	0.792431	0.778549	0.939804
29.5.11.4.5.2	protein.degradation.ubiquitin.E3.BTB/POZ Cullin3.BTB/POZ	1	0.792431	0.778549	0.939804
29.5.3	protein.degradation.cysteine protease	5	0.000209387	0.526789	0.865039
29.5.5	protein.degradation.serine protease	2	0.977855	0.109497	0.914813
29.5.7	protein.degradation.metalloprotease	1	0.42984	0.778549	0.939804
29.5.9	protein.degradation.AAA type	2	0.625718	0.690382	0.116675
3.2	minor CHO metabolism.trehalose	1	0.690975	0.778549	0.939804
3.2.2	minor CHO metabolism.trehalose.TPP	1	0.690975	0.778549	0.939804
3.4	minor CHO metabolism.myo-inositol	2	0.763124	0.690382	0.914813
3.4.3	minor CHO metabolism.myo-inositol.InsP Synthases	1	0.941975	0.778549	0.939804
3.4.4	minor CHO metabolism.myo-inositol.myo inositol oxygenases	1	0.724283	0.778549	0.939804
3.5	minor CHO metabolism.others	1	0.831511	0.00204742	0.939804
30.1	signalling.in sugar and nutrient physiology	1	0.274915	0.778549	0.939804
30.2	signalling.receptor kinases	7	0.794305	0.727211	0.8401
30.2.11	signalling.receptor kinases.leucine rich repeat XI	5	0.791291	0.526789	0.865039
30.2.17	signalling.receptor kinases.DUF 26	1	0.831511	0.00929003	0.939804
30.2.24	signalling.receptor kinases.S-locus glycoprotein like	1	0.9064	0.778549	0.939804
30.3	signalling.calcium	1	0.265189	0.778549	0.939804
31.1	cell.organisation	8	0.616658	0.695429	0.125923
31.3	cell.cycle	1	0.338347	0.778549	0.939804
33.2	development.late embryogenesis abundant	1	0.18084	0.778549	0.939804
33.99	development.unspecified	8	0.197215	0.711421	0.310463
34.1	transport.p- and v-ATPases	1	0.610393	0.0131134	0.939804
34.12	transport.metal	4	0.449197	0.571958	0.258539
34.13	transport.peptides and oligopeptides	3	0.873737	0.625087	0.895599
34.16	transport.ABC transporters and multidrug resistance systems	5	0.766161	0.434155	0.421113
34.19	transport.Major Intrinsic Proteins	3	0.0237929	0.625087	0.895599
34.19.1	transport.Major Intrinsic Proteins.PIP	1	0.156612	0.778549	0.939804
34.19.3	transport.Major Intrinsic Proteins.NIP	2	0.0782889	0.690382	0.914813
34.2	transport.sugars	3	0.438277	0.625087	0.895599
34.5	transport.ammonium	1	0.0897892	0.778549	0.939804
34.6	transport.sulphate	1	0.310856	0.778549	0.939804
34.99	transport.misc	1	0.783813	0.778549	0.939804
35.1	not assigned.no ontology	6	0.693527	0.484804	0.85206
35.1.21	not assigned.no ontology.epsin N-terminal homology (ENTH) domain-containing protein	1	0.17365	0.778549	0.939804
35.2	not assigned.unknown	70	0.085863	0.255403	0.523962
4.1	glycolysis.cytosolic branch	1	0.549108	0.778549	0.939804
4.1.4	glycolysis.cytosolic branch.phosphofructokinase (PFK)	1	0.549108	0.778549	0.939804
8.2	TCA / org transformation.other organic acid transformations	1	0.879838	0.778549	0.939804
8.2.9	TCA / org transformation.other organic acid transformatons.cyt MDH	1	0.879838	0.778549	0.939804
8.3	TCA / org transformation.carbonic anhydrases	2	0.311914	0.690382	0.0869873
