# Supplementary material for: Comparative transcriptome analysis reveals new molecular pathways for cucumber genes related to sex determination
Source: Plant Reprod. 2019 Feb 5;32(2):193–216. doi: 10.1007/s00497-019-00362-z (PMC6500512; doi:10.1007/s00497-019-00362-z)
Supplement: Supplementary file 9 — Supplementary material 9 (XLS 94 kb) [file 497_2019_362_MOESM9_ESM.xls]

## Sheet: Arkusz1
comparisson 1	comparisson2	sex specifity	gene id	descritpion	A. thaliana ortholog	function	bin in STRING	bin code in MapMan
Female FvM		Female	Cucsa.004570	gibberellin 3-oxidase 1	AT1G15550.1	gibberellin	3	17.5.1
Male FvM		Male	Cucsa.005440	Pectate lyase family protein	AT5G15110.1	cell wall	10	10.6.3
Male FvM		Male	Cucsa.006310	pollen calcium-binding protein 1	AT5G17480.1	pollen	4b	30.3
Herma MvH		Hermaphrodite	Cucsa.012820	multidrug resistance-associated protein 14	AT3G59140.1	transport	4b	34.16
Male FvM		Male	Cucsa.018420	K-box region and MADS-box transcription factor family protein	AT5G20240.1	Mads	1	27.3.24
Female FvM		Female	Cucsa.019600	Bifunctional inhibitor/lipid-transfer protein/seed storage 2S albumin superfamily protein	AT1G48750.1	lipid	6	35.2
Male FvM		Male	Cucsa.042020	beta-amylase 4	AT5G55700.1	sugar	0	2.2.2.1.2
Female FvM		Female	Cucsa.043040	jasmonic acid carboxyl methyltransferase	AT1G19640.1	tranferase	8	17.8.1
Herma MvH		Hermaphrodite	Cucsa.043090	cytochrome BC1 synthesis	AT3G50930.1	cyochrome	s	29.5.9
Herma FvH		Hermaphrodite	Cucsa.043150	Sec14p-like phosphatidylinositol transfer family protein	AT2G21520.2	transferase	0	29.3.4.99
Male FvM		Male	Cucsa.043200	Peroxidase superfamily protein	AT5G66390.1	oxidase	0	26.12
Female FvM	Herma MvH	Female	Cucsa.043470	SAUR-like auxin-responsive protein family	AT4G34760.1	auxin	0	17.2.3
Male FvM		Male	Cucsa.043520	Homeodomain-like superfamily protein	AT2G17950.1	homeobox	1	27.3.22
Male FvM		Male	Cucsa.044880	ethylene-forming enzyme	AT1G05010.1	ethylene	8	17.5.1
Female FvM		Female	Cucsa.046340	RING 1A	AT5G44280.1	Ubiquitin	0	29.5.11.4.2
Female FvM		Female	Cucsa.046350	dormancy-associated protein-like 1	AT1G28330.1	sugar	5	33.99
Female FvM	Herma MvH	Female	Cucsa.046640	homeobox-3	AT2G33880.1	homeobox	1	27.3.22
Female FvM		Female	Cucsa.047440	SCP1-like small phosphatase 4b	AT4G18140.2	phosphorylation RNAII (ta Hist)	0	26.13
Male FvM		Male	Cucsa.051640	ascorbate peroxidase 1	AT1G07890.6	oxidase	8	21.2.1
Male FvM		Male	Cucsa.054230	Myzus persicae-induced lipase 1	AT5G14180.1	lipid	0	11.9.2.1
Female FvM		Female	Cucsa.058110	cytochrome P450, family 72, subfamily A, polypeptide 15	AT3G14690.1	cyochrome	3	26.10
Female FvM		Female	Cucsa.058800	phytoene desaturation 1	AT1G06570.1	oxidation	2	16.1.3.1
Male FvM	Herma FvH	Male	Cucsa.059560	Auxin-responsive GH3 family protein	AT5G54510.1	auxin	0	17.2.3
Female FvM	Herma MvH	Female	Cucsa.061700	K-box region and MADS-box transcription factor family protein	AT4G09960.1	Mads	1	27.3.24
Female FvM		Female	Cucsa.067140	Clathrin light chain protein	AT2G40060.1	light	1	35.2
Male FvM		Male	Cucsa.069220	Plant invertase/pectin methylesterase inhibitor superfamily	AT5G27870.1	cell wall	10	10.8.1
Female FvM		Female	Cucsa.069280	ethylene-responsive element binding protein	AT3G16770.1	ethylene	0	27.3.3
Female FvM		Female	Cucsa.069330	Protein phosphatase 2C family protein	AT5G27930.2	ABA	4b	29.4
Male MvH		Male	Cucsa.073570	GTP binding Elongation factor Tu family protein	AT5G60390.3	binding	7	29.2.4
Male FvM		Male	Cucsa.074340	NAD(P)-binding Rossmann-fold superfamily protein	AT4G27250.1	oxidation	4b	16.8.3.1
Male FvM		Male	Cucsa.074600	NAC domain containing protein 2	AT3G15510.1	TF	6	33.99
Male FvM	Herma FvH	Male	Cucsa.074620	ABC-2 type transporter family protein	AT3G52310.1	transport	4b	34.16
Female FvM		Female	Cucsa.078040	Oxidoreductase, zinc-binding dehydrogenase family protein	AT4G13010.1	zinc	4a	26.7
Herma FvH		Hermaphrodite	Cucsa.081220	Galactose mutarotase-like superfamily protein	AT5G57330.1	sugar	7	3.5
Herma FvH		Hermaphrodite	Cucsa.083360	Endomembrane protein 70 protein family	AT1G08350.2	membrane	2	35.1
Herma FvH	Herma MvH	Hermaphrodite	Cucsa.085500	Ankyrin repeat family protein	AT3G54070.1	protein interaction	7	31.1
Female FvM		Female	Cucsa.086080	gibberellin 2-oxidase 8	AT4G21200.1	gibberellin	0	17.5.1
Male FvM		Male	Cucsa.088480	Sucrose-phosphate synthase family protein	AT4G10120.1	sugar	4b	2.1.1.1
Female FvM		Female	Cucsa.089500	Glucose-methanol-choline (GMC) oxidoreductase family protein	AT1G73050.1	sugar	2	26.8
Female FvM		Female	Cucsa.091270	lipoxygenase 1	AT1G55020.1	lipid	8	17.7.1.2
Female FvM		Female	Cucsa.091280	PLAT/LH2 domain-containing lipoxygenase family protein	AT3G22400.1	lipid	0	17.7.1.2
Herma MvH		Hermaphrodite	Cucsa.091380	lipoxygenase 1	AT1G55020.1	lipid	8	17.7.1.2
Herma FvH		Hermaphrodite	Cucsa.091510	plant glycogenin-like starch initiation protein 4	AT1G54940.1	transferase	0	2.1.2
Female FvM		Female	Cucsa.094380	UDP-Glycosyltransferase superfamily protein	AT5G12890.1	UDP - glyco	0	26.2
Male FvM		Male	Cucsa.094810	Cysteine proteinases superfamily protein	AT3G48350.1	proteolysis	0	29.5.3
Male FvM		Male	Cucsa.094820	Cysteine proteinases superfamily protein	AT3G48350.1	proteolysis	0	29.5.3
Male FvM		Male	Cucsa.094890	Cysteine proteinases superfamily protein	AT3G48340.1	proteolysis	0	29.5.3
Male FvM		Male	Cucsa.094910	Cysteine proteinases superfamily protein	AT3G48340.1	proteolysis	0	29.5.3
Male FvM		Male	Cucsa.095230	calcium-dependent protein kinase 24	AT2G31500.1	kinase	4	29.4
Female FvM		Female	Cucsa.096300	fatty acid desaturase 5	AT3G15850.1	lipid	7	11.2.1
Male FvM	Herma FvH	Male	Cucsa.096340	fatty acid desaturase 5	AT3G15850.1	lipid	7	11.2.1
Female FvM		Female	Cucsa.098640	Leucine-rich receptor-like protein kinase family protein	AT5G56040.2	floral meristem organization	0	30.2.11
Female FvM		Female	Cucsa.098670	Oleosin family protein	AT3G01570.1	oil	0	11.4
Female FvM		Female	Cucsa.098680	Lateral organ boundaries (LOB) domain family protein	AT5G63090.1	pollen	0	27.3.37
Male FvM		Male	Cucsa.099870	Pectin lyase-like superfamily protein	AT4G18180.1	cell wall	0	10.6.3
Female FvM		Female	Cucsa.101640	general control non-repressible 5	AT5G64840.1	transferase	4a	34.16
Herma MvH		Hermaphrodite	Cucsa.101820	LIM domain-containing protein	AT4G36860.1	cytoskeleton	0	27.3.99
Male FvM		Male	Cucsa.102150	methyl esterase 1	AT2G23620.1	pollen	2	26.8
Male FvM		Male	Cucsa.102250	Cysteine proteinases superfamily protein	AT3G48340.1	proteolysis	0	29.5.3
Female FvM		Female	Cucsa.102450	alpha/beta-Hydrolases superfamily protein	AT5G67050.1	hydrolase	0	11.9.2.1
Female FvM		Female	Cucsa.102880	ARM-repeat/Tetratricopeptide repeat (TPR)-like protein	AT5G43120.1	protein interaction	0	35.2
Male FvM		Male	Cucsa.103110	BTB and TAZ domain protein 4	AT5G67480.2	Ubiquitin	0	29.5.11.4.5.2
Male FvM		Male	Cucsa.103120	formin homolog 6	AT5G67470.1	cytoskeleton	0	35.2
Male FvM		Male	Cucsa.104560	myo-inositol-1-phosphate synthase 2	AT2G22240.1	sugar	7	3.4.3
Male FvM		Male	Cucsa.105240	late embryogenesis abundant protein-related / LEA protein-related	AT1G52680.1	lea	10	35.2
Male FvM		Male	Cucsa.105440	blue-copper-binding protein	AT5G20230.1	copper	s	26.19
Male FvM		Male	Cucsa.106410	P-loop containing nucleoside triphosphate hydrolases superfamily protein	AT5G17760.1	hydrolase	0	29.5.9
Female FvM		Female	Cucsa.107100	cation/H+ exchanger 18	AT5G41610.1	pollen	2	34.12
Male FvM		Male	Cucsa.109300	beta-galactosidase 3	AT4G36360.1	sugar	1	26.3.2
Female FvM		Female	Cucsa.109770	polyol/monosaccharide transporter 5	AT3G18830.1	sugar	s	34.2
Herma MvH		Hermaphrodite	Cucsa.109860	4-hydroxy-3-methylbut-2-enyl diphosphate reductase	AT4G34350.1	metal binding	4a	16.1.1.7
Male FvM		Male	Cucsa.112290	SKU5 similar 12	AT1G55570.1	copper	9	26.7
Herma FvH		Hermaphrodite	Cucsa.112370	uclacyanin 1	AT2G32300.1	copper	0	26.19
Male FvM		Male	Cucsa.113360	cytochrome P450, family 78, subfamily A, polypeptide 10	AT1G74110.1	cyochrome	3	26.10
Male FvM		Male	Cucsa.113420	K-box region and MADS-box transcription factor family protein	AT3G02310.1	Mads	1	27.3.24
Male FvM		Male	Cucsa.115410	Pollen Ole e 1 allergen and extensin family protein	AT1G29140.1	pollen	10	20.2.99
Male FvM		Male	Cucsa.116730	profilin 4	AT4G29340.1	membrane	10	31.1
Female FvM		Female	Cucsa.116850	CCCH-type zinc finger family protein	AT2G19810.1	zinc	0	27.3.12
Male FvM		Male	Cucsa.118720	Eukaryotic aspartyl protease family protein	AT3G12700.1	proteolysis	2	27.3.99
Male FvM		Male	Cucsa.124080	Pectin lyase-like superfamily protein	AT3G07820.1	cell wall	10	10.6.3
Female FvM		Female	Cucsa.124350	plasma membrane intrinsic protein 2A	AT3G53420.2	membrane	1	34.19.1
Female FvM		Female	Cucsa.124930	UDP-glucosyl transferase 73D1	AT3G53150.1	UDP - gluco	0	26.2
Male FvM		Male	Cucsa.126440	serine carboxypeptidase-like 31	AT1G11080.2	proteolyse	2	29.5.5
Male FvM	Male MvH	Male	Cucsa.126450	NAC domain containing protein 25	AT1G61110.1	TF	9	33.99
Male FvM		Male	Cucsa.127980	DNA-directed RNA polymerase, RBP11-like	AT3G52090.1		0	27.2
Male FvM		Male	Cucsa.129610	Late embryogenesis abundant protein (LEA) family protein	AT5G38760.1	lea	10	35.2
Herma FvH		Hermaphrodite	Cucsa.132160	Tetratricopeptide repeat (TPR)-like superfamily protein	AT5G20190.1	ethylene	0	35.2
Female FvM		Female	Cucsa.132720	RING/U-box superfamily protein	AT2G15580.1	Ubiquitin	5	29.5.11.4.2
Herma FvH		Hermaphrodite	Cucsa.133090	Alba DNA/RNA-binding protein	AT3G04620.1	binding	0	35.2
Male FvM		Male	Cucsa.134700	Leucine-rich repeat transmembrane protein kinase	AT4G20140.1	membrane	4b	30.2.11
Male FvM		Male	Cucsa.139230	pleiotropic drug resistance 3	AT2G29940.1	transport	4b	34.16
Male FvM		Male	Cucsa.140680	Leucine-rich repeat transmembrane protein kinase family protein	AT4G28650.1	membrane	4b	30.2.11
Male FvM		Male	Cucsa.141950	Pollen Ole e 1 allergen and extensin family protein	AT1G29140.1	pollen	10	20.2.99
Male FvM		Male	Cucsa.142040	Pectin lyase-like superfamily protein	AT5G07430.1	cell wall	10	10.8.1
Male FvM		Male	Cucsa.142760	early nodulin-like protein 20	AT2G27035.1	membrane	0	26.19
Male FvM		Male	Cucsa.142980	Major facilitator superfamily protein	AT5G19640.1	transport	0	34.13
Female FvM	Herma MvH	Female	Cucsa.146650	copper transporter 1	AT5G59030.1	copper	9	34.12
Male FvM		Male	Cucsa.146880	Glycosyl hydrolase family protein	AT3G47000.1	cell wall	2	10.6.1
Male FvM		Male	Cucsa.147000	Ribosomal protein L10 family protein	AT3G09200.1	translation	7	29.2.1.2.2.80
Male FvM	Herma FvH	Male	Cucsa.148380	Ubiquitin-like superfamily protein	AT2G32350.1	Ubiquitin	7	29.5.11.1
Male FvM		Male	Cucsa.148830	KNOX/ELK homeobox transcription factor	AT1G62360.1	homeobox	1	27.3.22
Female FvM		Female	Cucsa.148920	O-methyltransferase family protein	AT4G35160.1	transferase	2	16.2
Herma MvH		Hermaphrodite	Cucsa.149540	Cytochrome P450 superfamily protein	AT5G07990.1	cyochrome	4b	26.10
Male FvM	Male MvH	Male	Cucsa.152590	SKU5 similar 12	AT1G55570.1	copper	9	26.7
Male FvM		Male	Cucsa.152620	SKU5 similar 12	AT1G55570.1	copper	9	26.7
Male FvM		Male	Cucsa.152630	SKU5 similar 12	AT1G55570.1	copper	9	26.7
Male MvH	Female FvM	Male	Cucsa.153430	peroxidase 2	AT5G06720.1	oxidase	0	26.12
Male FvM		Male	Cucsa.154490	Haloacid dehalogenase-like hydrolase (HAD) superfamily protein	AT5G10100.1	sugar	0	3.2.2
Male FvM		Male	Cucsa.157120	Nodulin MtN3 family protein	AT5G50790.1	membrane	0	33.99
Male FvM		Male	Cucsa.157160	HXXXD-type acyl-transferase family protein	AT5G41040.1	transferase	0	16.2
Female FvM		Female	Cucsa.158700	ABC transporter family protein	AT3G28345.1	transport	4a	34.16
Male FvM		Male	Cucsa.159020	homeobox 1	AT3G01470.1	homeobox	0	27.3.22
Female FvM		Female	Cucsa.159850	GAST1 protein homolog 3	AT4G09600.1	gibberellin	0	17.6.3
Female FvM		Female	Cucsa.160250	basic helix-loop-helix (bHLH) DNA-binding superfamily protein	AT1G72210.1	TF	0	27.3.6
Male FvM		Male	Cucsa.160900	MATE efflux family protein	AT1G58340.1	transport	4b	34.99
Female FvM		Female	Cucsa.160930	transcription factor-related	AT1G58330.1	TF	0	27.3.35
Male FvM		Male	Cucsa.161220	Polyketide cyclase/dehydrase and lipid transport superfamily protein	AT2G25770.2	lipid	0	35.2
Male FvM	Herma FvH	Male	Cucsa.161790	H(+)-ATPase 5	AT2G24520.1	membrane	9	34.1
Female FvM		Female	Cucsa.162170	ammonium transporter 2	AT2G38290.1	ion metal	s	34.5
Herma MvH		Hermaphrodite	Cucsa.166390	phloem protein 2-A13	AT3G61060.1	sugar	0	31.1
Male FvM		Male	Cucsa.166720	Pyridoxal phosphate (PLP)-dependent transferases superfamily protein	AT2G20340.1	methionine biosynthesis	3	16.4.1
Male FvM		Male	Cucsa.167470	lectin-related	AT4G19850.1	sugar	5	31.1
Male FvM		Male	Cucsa.170140	SNF1-related protein kinase 2.5	AT5G63650.1	caclium binding ABA	4b	29.4
Female FvM		Female	Cucsa.170430	glycine-rich protein	AT4G30460.1	cell wall	0	35.2
Male FvM	Male MvH	Male	Cucsa.173610	BED zinc finger ;hAT family dimerisation domain	AT3G42170.1	zinc	0	28.1.1.4
Male FvM		Male	Cucsa.174540	AGAMOUS-like 8	AT5G60910.1	homeobox	1	35.2
Female FvM		Female	Cucsa.175700	zinc-finger protein 10	AT2G37740.1	zinc	0	27.3.11
Female FvM		Female	Cucsa.175980	PAR1 protein	AT3G54040.1	TF	0	30.1
Female FvM	Herma MvH	Female	Cucsa.176010	SOUL heme-binding family protein	AT2G37970.1	ion metal	4a	35.2
Female FvM		Female	Cucsa.176150	HXXXD-type acyl-transferase family protein	AT5G01210.1	transferase	0	16.2
Male FvM		Male	Cucsa.177590	NRAMP metal ion transporter 6	AT1G15960.1	copper	9	34.12
Female FvM		Female	Cucsa.178520	Auxin efflux carrier family protein	AT5G57090.1	auxin	0	17.2.2
Female FvM		Female	Cucsa.181240	O-methyltransferase family protein	AT1G51990.1	transferase	0	16.2
Male FvM	Male MvH	Male	Cucsa.181720	Plant invertase/pectin methylesterase inhibitor superfamily	AT5G27870.1	cell wall	10	10.8.1
Male FvM		Male	Cucsa.181960	respiratory burst oxidase homolog B	AT1G09090.2	oxidase	9	20.1.1
Female FvM		Female	Cucsa.185490	Copper amine oxidase family protein	AT1G31710.1	copper	3	26.7
Male FvM		Male	Cucsa.193120	SWITCH1	AT5G51330.1	axial initation	8	31.3
Female FvM		Female	Cucsa.193190	NOD26-like intrinsic protein 5;1	AT4G10380.1	transport	0	34.19.3
Male FvM		Male	Cucsa.196690	Leucine-rich receptor-like protein kinase family protein	AT5G56040.2	floral meristem organization	0	30.2.11
Female FvM		Female	Cucsa.197750	cycling DOF factor 3	AT3G47500.1	flowering time/ zinc	4a	27.3.8
Herma MvH		Hermaphrodite	Cucsa.198120	UDP-glucose 6-dehydrogenase family protein	AT5G15490.1	UDP - gluco	4b	10.1.4
Male FvM		Male	Cucsa.198720	F-box and associated interaction domains-containing protein	AT3G07870.1	Ubiquitin	0	35.2
Male FvM		Male	Cucsa.199000	Bifunctional inhibitor/lipid-transfer protein/seed storage 2S albumin superfamily protein	AT1G73890.1	lipid	0	35.2
Male FvM		Male	Cucsa.199800	bZIP transcription factor family protein	AT1G08320.1	TF	1	27.3.35
Male FvM		Male	Cucsa.202790	AGAMOUS-like 6	AT2G45650.1	homeobox	1	27.3.24
Female FvM		Female	Cucsa.205210	zinc finger protein 6	AT1G67030.1	zinc	0	35.2
Female FvM		Female	Cucsa.207000	alpha carbonic anhydrase 7	AT1G08080.1	hydrolisis	0	8.3
Herma MvH		Hermaphrodite	Cucsa.207020	alpha carbonic anhydrase 7	AT1G08080.1	hydrolisis	0	8.3
Female FvM	Herma MvH	Female	Cucsa.212720	K-box region and MADS-box transcription factor family protein	AT4G18960.1	Mads	1	27.3.24
Female FvM		Female	Cucsa.213240	ARM repeat superfamily protein	AT2G27430.1	protein interaction	0	35.2
Female FvM		Female	Cucsa.217790	sulphate transporter 1;1	AT4G08620.1	transport	0	34.6
Herma MvH		Hermaphrodite	Cucsa.218960	pathogenesis-related gene 1	AT2G14610.1	PR	8	20.1
Male FvM		Male	Cucsa.219020	tubulin alpha-4 chain	AT1G04820.1	pollen	7	31.1
Male FvM		Male	Cucsa.231850	thioredoxin H-type 1	AT3G51030.1	membran	8	21.1
Female FvM		Female	Cucsa.232770	BRI1 kinase inhibitor 1	AT5G42750.1	brassinosteroid	0	35.2
Female FvM		Female	Cucsa.234590	S-adenosyl-L-methionine-dependent methyltransferases superfamily protein	AT3G11480.1	ethylene	2	17.8.1
Female FvM		Female	Cucsa.234820	MLP-like protein 31	AT1G70840.1	biotic stimuli	0	20.2.99
Male FvM	Male MvH	Male	Cucsa.238340	Late embryogenesis abundant protein (LEA) family protein	AT5G38760.1	lea	10	35.2
Male FvM	Male MvH	Male	Cucsa.238360	Late embryogenesis abundant protein (LEA) family protein	AT5G53820.1	lea	0	35.2
Female FvM		Female	Cucsa.240980	Basic-leucine zipper (bZIP) transcription factor family protein	AT1G19490.1	TF	0	27.3.35
Male FvM		Male	Cucsa.242710	VQ motif-containing protein	AT3G58000.1	protein interction	0	35.2
Herma FvH		Hermaphrodite	Cucsa.242820	STRUBBELIG-receptor family 2	AT5G06820.1	kinase	4b	29.4.1.57
Male FvM		Male	Cucsa.242870	bZIP transcription factor family protein	AT5G06839.3	TF	0	27.3.35
Male FvM		Male	Cucsa.247030	Peroxidase superfamily protein	AT4G16270.1	oxidase	0	26.12
Male FvM		Male	Cucsa.248870	AGAMOUS-like 15	AT5G13790.1	Mads	1	27.3.24
Female FvM		Female	Cucsa.250860	PEBP (phosphatidylethanolamine-binding protein) family protein	AT5G62040.1	lipid	0	33.99
Male FvM	Male MvH	Male	Cucsa.251170	AGAMOUS-like 6	AT2G45650.1	homeobox	1	27.3.24
Male FvM		Male	Cucsa.251640	SKU5 similar 1	AT4G25240.1	copper	9	26.7
Male FvM		Male	Cucsa.254190	Major facilitator superfamily protein	AT5G26340.1	transport	s	34.2
Male FvM	Male MvH	Male	Cucsa.254230	beta-galactosidase 7	AT5G20710.1	sugar	1	26.3.2
Herma FvH		Hermaphrodite	Cucsa.254970	Alba DNA/RNA-binding protein	AT2G34160.1	binding	0	35.2
Male FvM	Herma FvH	Male	Cucsa.256730	Nucleotide-diphospho-sugar transferase family protein	AT1G28710.1	sugar	0	35.2
Male FvM		Male	Cucsa.257050	Fatty acid hydroxylase superfamily	AT1G02205.2	lipid	0	16.7
Male FvM		Male	Cucsa.257060	Fatty acid hydroxylase superfamily	AT1G02205.2	lipid	0	16.7
Female FvM		Female	Cucsa.257180	cytochrome P450, family 88, subfamily A, polypeptide 3	AT1G05160.1	cyochrome	3	26.10
Male FvM		Male	Cucsa.259780	Lactate/malate dehydrogenase family protein	AT1G04410.1	oxidation	0	8.2.9
Male FvM		Male	Cucsa.259930	zinc ion binding;DNA binding	AT5G63700.1	zinc	0	27.3.67
Male FvM		Male	Cucsa.265990	basic helix-loop-helix (bHLH) DNA-binding superfamily protein	AT2G31210.1	TF	0	27.3.6
Female FvM		Female	Cucsa.266970	polyubiquitin 10	AT4G05320.6	Ubiquitin	7	29.5.11.1
Herma FvH		Hermaphrodite	Cucsa.280660	Zinc finger C-x8-C-x5-C-x3-H type family protein	AT1G68200.1	zinc	0	27.3.12
Female FvM	Herma MvH	Female	Cucsa.284430	Plant-specific transcription factor YABBY family protein	AT1G69180.1	TF	1	27.3.10
Male FvM		Male	Cucsa.284640	glucuronidase 2	AT5G07830.1	sugar	0	35.1
Male FvM	Herma FvH	Male	Cucsa.286080	basic helix-loop-helix (bHLH) DNA-binding superfamily protein	AT2G16910.1	binding	0	27.3.6
Male FvM		Male	Cucsa.286280	Plant invertase/pectin methylesterase inhibitor superfamily protein	AT1G23350.1	cell wall	0	26.18
Female FvM		Female	Cucsa.286680	cytochrome P450, family 71, subfamily B, polypeptide 37	AT3G26330.1	cyochrome	3	26.10
Female FvM		Female	Cucsa.286690	cytochrome P450, family 71, subfamily B, polypeptide 2	AT1G13080.1	cyochrome	4b	26.10
Female FvM	Female FvH	Female	Cucsa.288510	1-amino-cyclopropane-1-carboxylate synthase 7	AT4G26200.1	ethylene	8	17.5.1.1
Male FvM		Male	Cucsa.288590	myb domain protein 68	AT5G65790.1	TF	1	27.3.25
Male FvM		Male	Cucsa.288640	myo-inositol oxygenase 2	AT2G19800.1	oxidation	0	3.4.4
Male FvM		Male	Cucsa.292650	xyloglucan endotransglucosylase/hydrolase 32	AT2G36870.1	cell wall	0	10.7
Female FvM		Female	Cucsa.293490	Cytochrome P450 superfamily protein	AT2G26710.1	cyochrome	5	26.10
Male FvM		Male	Cucsa.295160	Translation protein SH3-like family protein	AT1G09690.1	translation	7	29.2.1.2.2.21
Female FvM		Female	Cucsa.298490	ethylene-dependent gravitropism-deficient and yellow-green-like 3	AT1G17870.1	ethylene	5	29.5.7
Female FvM		Female	Cucsa.299790	cytokinin oxidase 7	AT5G21482.1	cytokinine	0	17.4.1
Male FvM		Male	Cucsa.302770	sugar transporter 1	AT1G11260.1	sugar	4b	34.2
Male FvM		Male	Cucsa.303410	beta-hydroxylase 1	AT4G25700.1	cyochrome	0	16.1.4.6
Male FvM		Male	Cucsa.303610	Cellulase (glycosyl hydrolase family 5) protein	AT3G26140.1	cell wall	2	26.3.5
Male FvM		Male	Cucsa.303950	Nodulin MtN3 family protein	AT4G10850.1	membrane	0	33.99
Male FvM		Male	Cucsa.304270	GDSL-like Lipase/Acylhydrolase superfamily protein	AT5G41890.1	lipid	0	26.28
Female FvM		Female	Cucsa.306480	Pathogenesis-related thaumatin superfamily protein	AT1G19320.1	PR	0	20.1
Herma FvH		Hermaphrodite	Cucsa.308850	UDP-Glycosyltransferase superfamily protein	AT5G04480.1	UDP - glyco	0	35.2
Female FvM		Female	Cucsa.309270	cellulose synthase-like B3	AT2G32530.1	cell wall	4b	10.2.1
Female FvM		Female	Cucsa.309410	Major facilitator superfamily protein	AT3G21670.1	transport	0	34.13
Female FvM		Female	Cucsa.310300	indoleacetic acid-induced protein 8	AT2G22670.4	auxin	0	27.3.40
Female FvM		Female	Cucsa.312870	Transcription factor jumonji (jmj) family protein / zinc finger (C5HC2 type) family protein	AT5G46910.1	zinc	0	27.3.57
Male FvM		Male	Cucsa.319500	subtilase family protein	AT5G45650.1	ion binding	0	29.5.1
Male MvH		Male	Cucsa.320630	Flavin-binding monooxygenase family protein	AT1G62620.1	oxidation	0	26.7
Male MvH		Male	Cucsa.320640	Flavin-binding monooxygenase family protein	AT1G62620.1	oxidation	0	26.7
Female FvM		Female	Cucsa.320720	Auxin-Induced in Root cultures 1	AT4G12550.1	auxin	6	35.2
Female FvM		Female	Cucsa.320750	Bifunctional inhibitor/lipid-transfer protein/seed storage 2S albumin superfamily protein	AT4G12545.1	lipid	6	35.2
Female FvM		Female	Cucsa.320770	Bifunctional inhibitor/lipid-transfer protein/seed storage 2S albumin superfamily protein	AT4G00165.2	lipid	0	35.2
Female FvM		Female	Cucsa.321550	Haloacid dehalogenase-like hydrolase (HAD) superfamily protein	AT2G38740.1	sugar	0	35.1
Herma FvH		Hermaphrodite	Cucsa.322240	RING/FYVE/PHD zinc finger superfamily protein	AT1G66170.1	zinc	0	27.3.67
Female FvM		Female	Cucsa.322540	methionine gamma-lyase	AT1G64660.1	ethylene	2	13.2.3.4.1
Male FvM		Male	Cucsa.322580	glycosyl hydrolase 9B13	AT4G02290.1	cell wall	0	10.6.1/26.3.4
Female FvM		Female	Cucsa.322620	flavanone 3-hydroxylase	AT3G51240.1	flower color	4b	17.5.1
Male FvM		Male	Cucsa.327970	K-box region and MADS-box transcription factor family protein	AT2G03710.2	Mads	1	27.3.24
Herma MvH		Hermaphrodite	Cucsa.330530	response regulator 9	AT3G57040.1	gibberellin	1	27.3.5
Male FvM		Male	Cucsa.330560	TRAF-like family protein	AT3G17380.1	ABA	0	35.1
Male FvM		Male	Cucsa.332640	Phosphofructokinase family protein	AT1G12000.1	sugar	7	4.1.4
Female FvM		Female	Cucsa.334200	Aldolase superfamily protein	AT4G26530.2	sugar	7	1.3.6
Male FvM		Male	Cucsa.336940	beta glucosidase 11	AT1G02850.2	sugar	2	26.3
Female FvM		Female	Cucsa.337010	alpha/beta-Hydrolases superfamily protein	AT5G17780.2	hydrolase	5	35.1
Herma FvH		Hermaphrodite	Cucsa.337660	Werner syndrome-like exonuclease	AT4G13870.2	ion binding	0	35.2
Female FvM		Female	Cucsa.338920	NOD26-like intrinsic protein 1;2	AT4G18910.1	transport	0	34.19.3
Male FvM		Male	Cucsa.339080	Pectate lyase family protein	AT3G01270.1	cell wall	10	10.6.3
Female FvM		Female	Cucsa.339350	Major facilitator superfamily protein	AT5G14940.1	transport	0	34.13
Male FvM	Herma FvH	Male	Cucsa.339600	Nodulin MtN3 family protein	AT5G62850.1	membrane	0	33.99
Male FvM		Male	Cucsa.340270	annexin 8	AT5G12380.1	multifunctional	0	31.1
Male FvM	Male MvH	Male	Cucsa.340370	3-ketoacyl-CoA synthase 7	AT1G71160.1	lipid	9	11.1.10
Male MvH		Male	Cucsa.340510	Aldolase-type TIM barrel family protein	AT4G02610.1	sugar	7	13.1.6.5.5
Male FvM		Male	Cucsa.341470	receptor kinase 3	AT4G21380.1	kinase	4b	30.2.24
Female FvM		Female	Cucsa.341570	Dynein light chain type 1 family protein	AT4G27360.1	light	0	31.1
Male FvM		Male	Cucsa.342790	K-box region and MADS-box transcription factor family protein	AT3G54340.1	Mads	1	27.3.24
Female FvM		Female	Cucsa.345810	ENTH/ANTH/VHS superfamily protein	AT1G03050.1	membrane	0	35.1.21
Female FvM	Female FvH	Female	Cucsa.345960	UDP-glucosyltransferase 74F2	AT2G43820.1	UDP - gluco	2	26.2
Male FvM		Male	Cucsa.349380	senescence-associated gene 29	AT5G13170.1	sugar	0	33.99
Male FvM		Male	Cucsa.349640	K-box region and MADS-box transcription factor family protein	AT1G24260.2	Mads	1	27.3.24
Male FvM		Male	Cucsa.351010	F-box family protein	AT5G07610.1	Ubiquitin	0	29.5.11.4.3.2
Female FvM		Female	Cucsa.352260	alpha/beta-Hydrolases superfamily protein	AT5G42930.1	hydrolase	0	11.9.2.1
Herma MvH		Hermaphrodite	Cucsa.352350	HXXXD-type acyl-transferase family protein	AT5G42830.1	transferase	s	16.2
Male FvM	Herma FvH	Male	Cucsa.352830	PHD finger transcription factor, putative	AT5G58610.1	TF	0	27.3.63
Female FvM		Female	Cucsa.353880	Late Embryogenesis Abundant 4-5	AT5G06760.1	lea	5	33.2
Female FvH		Female	Cucsa.356140	cytochrome P450, family 716, subfamily A, polypeptide 1	AT5G36110.1	cyochrome	4b	26.10
Herma FvH		Hermaphrodite	Cucsa.359110	pyridoxine biosynthesis 1.2	AT3G16050.1	auxin	0	18
Herma FvH		Hermaphrodite	Cucsa.359700	Glucose-methanol-choline (GMC) oxidoreductase family protein	AT1G73050.1	sugar	2	26.8
Male FvM		Male	Cucsa.360940	GDSL-like Lipase/Acylhydrolase superfamily protein	AT3G16370.1	lipid	6	26.28
Male FvM		Male	Cucsa.362520	Eukaryotic aspartyl protease family protein	AT5G33340.1	proteolysis	2	27.3.99
Male FvM		Male	Cucsa.362970	AGAMOUS-like 6	AT2G45650.1	homeobox	1	27.3.24
Male FvM		Male	Cucsa.363350	Peroxidase superfamily protein	AT2G39040.1	oxidase	7	26.12
Female FvM		Female	Cucsa.363990	Leucine-rich receptor-like protein kinase family protein	AT1G34110.1	kinase	0	30.2.11
Male FvM		Male	Cucsa.366520	AP2/B3-like transcriptional factor family protein	AT3G18990.1	TF	1	27.3.41
Male FvM		Male	Cucsa.366590	AP2/B3-like transcriptional factor family protein	AT3G18990.1	TF	1	27.3.41
Female FvM		Female	Cucsa.366890	basic helix-loop-helix (bHLH) DNA-binding superfamily protein	AT5G67060.1	TF	0	27.3.6
Male FvM		Male	Cucsa.367250	heavy metal atpase 5	AT1G63440.1	metal	9	34.12
Male FvM		Male	Cucsa.372130	Polyketide cyclase/dehydrase and lipid transport superfamily protein	AT1G14930.1	lipid	0	20.2.99
Male FvM		Male	Cucsa.374150	Plant invertase/pectin methylesterase inhibitor superfamily	AT3G05610.1	cell wall	10	10.8.1
Male FvM	Male MvH	Male	Cucsa.374170	Plant invertase/pectin methylesterase inhibitor superfamily	AT4G33230.1	cell wall	0	10.8.1
Herma FvH		Hermaphrodite	Cucsa.378900	poly(A) binding protein 7	AT2G36660.1	binding	10	27.1
Herma FvH		Hermaphrodite	Cucsa.381310	Rhomboid-related intramembrane serine protease family protein	AT1G77860.1	membrane	0	29.5.5
Male FvM		Male	Cucsa.385080	NAD+ ADP-ribosyltransferases;NAD+ ADP-ribosyltransferases	AT5G22470.1	transferase	s	29.4
Male FvM		Male	Cucsa.385130	bZIP transcription factor family protein	AT1G08320.3	TF	0	27.3.35
Female FvM		Female	Cucsa.392130	Pyridoxal phosphate (PLP)-dependent transferases superfamily protein	AT2G23520.1	methionine biosynthesis/auxin	0	35.2
Herma FvH		Hermaphrodite	Cucsa.394420	cysteine-rich RLK (RECEPTOR-like protein kinase) 2	AT1G70520.1	kinase	4b	30.2.17
Male FvM		Male	Cucsa.395010	DNA-binding HORMA family protein	AT1G67370.1	binding	8	27.3.67
Male FvM		Male	Cucsa.398320	2-oxoglutarate (2OG) and Fe(II)-dependent oxygenase superfamily protein	AT2G36690.1	ion metal	7	17.5.1
